# Supplementary material for: Integrating multi-omics, EWAS, and reverse network toxicology to explore environmental pollutant risks in erectile dysfunction
Source: Front Cell Dev Biol. 2026 Apr 2;14:1802191. doi: 10.3389/fcell.2026.1802191 (PMC13083206; doi:10.3389/fcell.2026.1802191)
Supplement: Supplementary file 1 [file Table1.xlsx]

## Sheet: Title
Table S1:Causal Relationship Between Blood Proteome and Erectile Dysfunction (Based on Decode Data)
Table S2:Causal Relationship Between Blood Proteome and Erectile Dysfunction (Based on UKBPP Data)
Table S3: Causal Relationship Between Blood Gene Expression and Erectile Dysfunction
Table S4: Causal Relationship Between Blood DNA Methylation and Erectile Dysfunction

## Sheet: Table S1
probeID	ProbeChr	Gene	Probe_bp	topSNP	topSNP_chr	topSNP_bp	A1	A2	Freq	b_GWAS	se_GWAS	p_GWAS	b_eQTL	se_eQTL	p_eQTL	b_SMR	se_SMR	p_SMR	p_HEIDI	nsnp_HEIDI
14151_4	1	ISG15	1007839	rs1921	1	1014228	A	G	0.392644	0.0153	0.0198	0.4409	0.3075	0.00698	0	0.0497561	0.0644001	0.439754	0.161209	20
15483_377	1	AGRN	1038119	rs4970394	1	1027511	T	C	0.570577	-0.032	0.0201	0.1111	0.239	0.008395	2.80967e-178	-0.133891	0.0842318	0.111935	0.67768	20
7981_230	1	B3GALT6	1233639	rs60252802	1	1231507	C	T	0.130219	0.0081	0.0275	0.768	-0.0705	0.011265	3.89199e-10	-0.114894	0.390503	0.76859	0.742454	20
10521_10	1	MXRA8	1357233	rs181929025	1	1355705	T	C	0.0228628	-0.0717	0.074	0.3326	-0.3449	0.0354708	2.39399e-22	0.207886	0.215618	0.334974	0.14643	20
6385_63	1	VWA1	1438872	rs115503338	1	1434243	A	G	0.0119284	-0.014	0.0869	0.8723	-1.2384	0.021993	0	0.0113049	0.0701715	0.872011	0.406915	20
13624_17	1	NADK	1765844	rs4648629	1	1764023	A	C	0.420477	-0.0196	0.0198	0.3211	-0.124	0.0081108	9.15795e-53	0.158065	0.160012	0.323236	0.584496	20
10015_119	1	KCNAB2	6046060	rs806109	1	5992521	A	G	0.803181	-0.0091	0.023	0.6931	0.08	0.00957572	6.57301e-17	-0.11375	0.287822	0.692689	0.59548	20
19523_215	1	PARK7	7969898	rs226251	1	7964630	C	T	0.594433	0.0211	0.0196	0.2826	0.1128	0.00821346	6.39195e-43	0.187057	0.174292	0.283164	0.108566	20
3352_80	1	CA6	8960480	rs3765963	1	8974539	G	A	0.407555	0.0007	0.0197	0.9728	0.5851	0.005748	0	0.00119638	0.0336695	0.971655	0.251805	20
7161_25	1	H6PD	9253056	rs7555568	1	9232547	A	G	0.403579	0.0085	0.02	0.6713	-0.462	0.005629	0	-0.0183983	0.0432906	0.670841	0.310447	20
15521_4	1	CLSTN1	9776455	rs150943878	1	9744257	T	C	0.0139165	-0.0772	0.0705	0.273	2.3589	0.035168	0	-0.0327271	0.0298908	0.273565	0.651798	20
19338_3	1	LZIC	9932760	rs4265433	1	10065497	G	A	0.981113	-0.0429	0.0646	0.5063	0.1684	0.0268569	3.604e-10	-0.254751	0.385756	0.509001	0.950208	7
14208_3	1	RBP7	10006614	rs1220424	1	9941922	A	T	0.759443	0.115	0.0525	0.0284099	0.1295	0.00970338	1.252e-40	0.888031	0.41083	0.0306525	0.00174379	20
4187_49	1	PGD	10409552	rs72867469	1	10410923	G	T	0.026839	-0.1727	0.067	0.00999701	-0.2282	0.0263506	4.712e-18	0.756792	0.306331	0.0134923	0.432838	20
8300_82	1	PEX14	10551523	rs684016	1	10477033	A	C	0.519881	0.0256	0.0194	0.1882	0.0509	0.00799378	1.92199e-10	0.502947	0.389238	0.196311	0.0374806	20
5443_62	1	NPPA	11847027	rs145488887	1	11767739	C	T	0.0675944	0.0368	0.0422	0.3822	0.1306	0.0188435	4.18598e-12	0.281776	0.325672	0.38692	0.529205	16
16751_15	1	NPPB	11858204	rs198389	1	11859214	G	A	0.413519	-0.0193	0.0196	0.3258	0.0904	0.00803258	2.20898e-29	-0.213496	0.217642	0.326619	0.371702	20
7655_11	1	NPPB	11858204	rs198389	1	11859214	G	A	0.413519	-0.0193	0.0196	0.3258	0.2592	0.008263	5.40034e-216	-0.0744599	0.0756545	0.325013	0.369404	20
3152_57	1	TNFRSF1B	12188110	rs2301258	1	12187883	T	C	0.0248509	-0.0352	0.0539	0.5138	-0.2957	0.0226253	4.92099e-39	0.11904	0.182507	0.514242	0.884781	20
8368_102	1	TNFRSF1B	12188110	rs2301258	1	12187883	T	C	0.0248509	-0.0352	0.0539	0.5138	-0.4491	0.022852	5.49805e-86	0.078379	0.120084	0.513949	0.900082	20
7140_1	1	CELA2A	15464410	rs78880003	1	15414434	T	C	0.055666	0.0744	0.0441	0.0917297	-0.2027	0.0175143	5.61896e-31	-0.367045	0.219862	0.095032	0.972289	20
4834_61	1	EPHA2	16140203	rs36086195	1	16184399	T	C	0.565606	-0.0106	0.0197	0.590999	-0.1365	0.00831101	1.288e-60	0.0776557	0.1444	0.590727	0.165377	20
10569_28	1	MFAP2	16977567	rs3738814	1	17005181	G	A	0.450298	0.0023	0.0194	0.904	-0.2824	0.008184	6.44075e-261	-0.00814448	0.0686973	0.905627	0.715272	20
9294_45	1	MFAP2	16977567	rs3738814	1	17005181	G	A	0.450298	0.0023	0.0194	0.904	-0.2367	0.008233	9.01776e-182	-0.00971694	0.081961	0.905627	0.657424	20
18173_11	1	AKR7A3	19285672	rs12094043	1	19245382	G	A	0.341948	-0.0058	0.0301	0.8459	-0.2124	0.00863843	1.70601e-133	0.027307	0.141718	0.847206	0.88644	20
4188_1	1	AKR7A2	19308054	rs61766662	1	19330519	C	T	0.32008	-0.0201	0.0207	0.3305	-0.1514	0.00865799	1.80799e-68	0.132761	0.136935	0.332285	0.167332	20
2944_66	1	NBL1	19627718	rs4911994	1	19435099	A	C	0.629225	0.0129	0.0225	0.567101	-0.0534	0.0083235	1.403e-10	-0.241573	0.423027	0.567961	0.0573159	20
2692_74	1	PLA2G2A	19977924	rs11573156	1	19979653	C	G	0.21173	-0.0064	0.0226	0.778501	0.7671	0.00707	0	-0.00834311	0.0294617	0.777035	0.347442	20
17161_1	1	DDOST	20656656	rs818194	1	20605335	T	A	0.792247	-0.0101	0.0236	0.6687	0.0829	0.00938802	1.043e-18	-0.121834	0.285014	0.669041	0.492567	20
15626_223	1	HSPG2	21879777	rs2229475	1	21855402	T	C	0.0497018	-0.0154	0.0415	0.710799	0.5138	0.017412	2.24718e-191	-0.0299728	0.0807771	0.710597	0.871233	20
14100_63	1	C1QC	22645562	rs78865058	1	22617716	A	G	0.0407555	0.0032	0.0506	0.9494	1.0336	0.015466	0	0.00309598	0.0489551	0.949574	0.733998	20
8225_86	1	EPHB2	22816170	rs6687487	1	22735058	A	G	0.0944334	0.0398	0.0341	0.2426	-0.4562	0.01482	4.46287e-208	-0.0872424	0.0748016	0.243486	0.170419	19
7192_37	1	IFNLR1	24171064	rs139958347	1	24187233	C	G	0.0318091	-0.0252	0.0846	0.765399	-0.4386	0.018864	1.39996e-119	0.0574555	0.192902	0.765819	0.144944	10
18183_3	1	LDLRAP1	25556246	rs75446219	1	25551001	T	C	0.0318091	-0.1294	0.0569	0.0229901	0.2673	0.023894	4.72698e-29	-0.4841	0.217223	0.0258417	0.117514	17
13427_66	1	MAN1C1	25701498	rs11247595	1	25682168	C	T	0.499006	0.025	0.0203	0.2187	-0.1905	0.0082744	2.75392e-117	-0.131234	0.106714	0.218784	0.0110156	20
17490_4	1	SH3BGRL3	26280804	rs6598954	1	26288360	C	T	0.926441	-0.0002	0.0387	0.9967	0.4573	0.014143	2.32753e-229	-0.00043735	0.0846272	0.995877	0.680306	20
12329_21	1	RPS6KA1	26552396	rs11589734	1	26534508	A	G	0.502982	0.0009	0.0194	0.9629	0.0954	0.00761923	5.73403e-36	0.00943396	0.203356	0.962998	0.725651	20
5462_62	1	FCN3	27371967	rs2504782	1	27386888	A	G	0.866799	0.0185	0.0342	0.588499	0.571	0.016303	9.62558e-269	0.0323993	0.0599021	0.588596	0.372838	20
3810_50	1	FGR	27623624	rs3737801	1	27634321	G	C	0.0934394	-0.0525	0.0411	0.2013	-0.2687	0.0162065	9.75701e-62	0.195385	0.153412	0.202806	0.558043	20
4706_17	1	EPB41	29003568	rs204074	1	28865051	C	T	0.0944334	0.0048	0.0356	0.8928	-0.098	0.0125425	5.566e-15	-0.0489796	0.363319	0.892761	0.0338906	10
8337_65	1	PTPRU	29281664	rs2179795	1	29315806	T	G	0.299205	-0.006	0.0216	0.7802	-0.1394	0.00921742	1.133e-51	0.0430416	0.154976	0.781219	0.733413	19
11192_168	1	TINAGL1	31582086	rs1977657	1	31566050	T	A	0.474155	0.0044	0.0195	0.823	-0.0938	0.00833956	2.37999e-29	-0.0469083	0.207931	0.821516	0.399009	20
13969_24	1	KPNA6	32142310	rs140904849	1	31977167	T	C	0.026839	0.0868	0.0605	0.1512	0.1795	0.024067	8.76099e-14	0.483565	0.343227	0.15887	0.647538	20
17332_3	1	ADPRS	36091412	rs138217819	1	35206827	A	G	0.0119284	0.1783	0.1382	0.1969	-0.7469	0.0405745	1.13098e-75	-0.23872	0.185485	0.198094	0.185231	6
16614_27	1	RSPO1	37623121	rs36043533	1	37613845	G	T	0.0427435	0.0542	0.0424	0.2017	0.4421	0.020563	1.56599e-102	0.122597	0.0960753	0.201938	0.684481	20
5076_53	1	EPHA10	37739506	rs12074120	1	37731729	G	T	0.308151	-0.0175	0.0216	0.4173	0.078	0.0088413	1.122e-18	-0.224359	0.278088	0.419787	0.618387	20
12641_3	1	INPP5B	37903875	rs139477416	1	37827489	G	C	0.161034	-0.0069	0.0446	0.8769	-0.3047	0.0123482	1.95709e-134	0.0226452	0.146376	0.877054	0.932381	20
5238_26	1	PPIE	39728048	rs7520588	1	39748853	A	T	0.356859	0.0345	0.0207	0.0966006	-0.2873	0.008201	7.25082e-269	-0.120084	0.0721316	0.0959559	0.497787	20
9244_27	1	PPT1	40084985	rs4660389	1	40094719	G	T	0.750497	-0.0046	0.0217	0.8309	-0.1574	0.00879017	1.05201e-71	0.0292249	0.137875	0.832133	0.896248	20
6223_5	1	GUCA2B	42154615	rs11210603	1	42157419	A	G	0.106362	-0.0566	0.0321	0.0782708	0.1694	0.0138103	1.37599e-34	-0.33412	0.19144	0.0809326	0.276975	20
17843_30	1	PPCS	42464751	rs2152315	1	42441912	G	A	0.352883	-0.0281	0.0201	0.1621	-0.1025	0.00843085	5.21902e-34	0.274146	0.19739	0.164876	0.708158	20
12449_16	1	PPIH	42667546	rs149112952	1	42387668	T	C	0.0129225	-0.0997	0.2044	0.6256	-0.9027	0.0795728	7.91297e-30	0.110446	0.226641	0.626032	0.326939	10
2844_53	1	TIE1	43312045	rs7549876	1	43294565	T	G	0.365805	0.0037	0.0205	0.856	-0.1964	0.00811943	2.91201e-129	-0.0188391	0.104382	0.856774	0.00580753	20
9595_11	1	B4GALT2	43985056	rs3762423	1	43979995	C	T	0.0526839	-0.0106	0.0432	0.8063	-0.5491	0.0228605	1.73706e-127	0.0193043	0.0786783	0.80618	0.0316762	20
19289_29	1	UROD	45013262	rs12749939	1	45012761	T	C	0.212724	0.0304	0.022	0.1681	-0.2709	0.008624	1.37274e-216	-0.112219	0.0812893	0.167438	0.543392	20
3855_56	1	PRDX1	45526823	rs115822551	1	45474170	A	C	0.0149105	0.0658	0.0798	0.41	-0.4001	0.0332314	2.19401e-33	-0.164459	0.199917	0.410716	0.864397	7
4192_10	1	AKR1A1	45560296	rs2229540	1	45566639	G	A	0.0656064	0.0212	0.0423	0.616799	-0.9199	0.012891	0	-0.023046	0.0459844	0.616252	0.133174	20
18243_9	1	CMPK1	47364328	rs35687416	1	47368537	T	G	0.0487078	-0.0874	0.0456	0.0554805	-0.1668	0.015955	1.39899e-25	0.523981	0.277938	0.0593968	0.297747	20
19334_62	1	TXNDC12	52037661	rs6686632	1	52117939	C	T	0.0735586	0.0234	0.0402	0.560101	-0.1563	0.0142012	3.57201e-28	-0.149712	0.257557	0.561054	0.817676	20
8345_27	1	GPX7	52605711	rs7527068	1	52610953	G	A	0.840954	0.0014	0.0259	0.9568	-0.7111	0.009407	0	-0.00196878	0.0364225	0.956892	0.954157	20
3323_37	1	LRP8	53285416	rs7546246	1	53272511	G	A	0.402584	0.006	0.0198	0.760801	0.1751	0.00819422	2.61195e-101	0.0342661	0.11309	0.76189	0.399474	20
7856_51	1	FAM151A	54616368	rs7545297	1	54631647	A	G	0.398608	0.0171	0.0203	0.4009	0.2423	0.008941	9.87945e-162	0.0705737	0.0838209	0.399811	0.647928	20
5231_79	1	PCSK9	55052150	rs11591147	1	55039974	T	G	0.0208748	0.16	0.0773	0.0385097	-0.8924	0.0387885	3.98501e-117	-0.179292	0.0869702	0.0392524	0.374737	11
10391_1	1	ANGPTL3	62601916	rs139402443	1	62970612	G	T	0.0188867	0.1804	0.1953	0.3556	-1.8067	0.053823	5.01289e-247	-0.0998506	0.108139	0.355821	0.946226	3
9173_21	1	PGM1	63626828	rs61765292	1	63647788	G	A	0.224652	-0.0012	0.0244	0.9594	0.1158	0.0103451	4.38001e-29	-0.0103627	0.21071	0.960776	0.0379655	20
2590_69	1	ROR1	63977758	rs61765448	1	64146145	T	C	0.206759	-0.0173	0.0256	0.499599	-0.3004	0.010848	8.7795e-169	0.0575899	0.0852451	0.499307	0.807377	20
5400_52	1	LEPR	65531106	rs61781311	1	65621937	T	G	0.153082	-0.0217	0.0259	0.4028	-1.3941	0.005234	0	0.0155656	0.0185784	0.402124	0.174274	20
10462_14	1	INSL5	66799508	rs11208960	1	66804252	T	C	0.410537	0.0172	0.0197	0.385	0.0574	0.0080987	1.365e-12	0.299652	0.3458	0.386191	0.752833	20
13109_82	1	NEGR1	71839241	rs1026566	1	72243359	A	G	0.475149	-0.0261	0.0194	0.1792	0.1322	0.00835795	2.36496e-56	-0.197428	0.147277	0.180076	0.191503	20
7050_5	1	NEGR1	71839241	rs1026566	1	72243359	A	G	0.475149	-0.0261	0.0194	0.1792	0.1216	0.00822709	1.95902e-49	-0.214638	0.160199	0.180303	0.22902	20
13983_27	1	CRYZ	74719445	rs3845357	1	74753441	C	T	0.543738	-0.0194	0.0194	0.3171	-0.7175	0.005247	0	0.0270383	0.0270391	0.317323	0.75847	20
17333_20	1	ACADM	75756003	rs7524467	1	75728369	G	C	0.305169	-0.0177	0.0214	0.406	0.2255	0.008613	4.33353e-151	-0.0784922	0.0949476	0.408413	0.426617	20
18884_22	1	DNAJB4	77998570	rs6699769	1	78038580	G	A	0.21173	0.0555	0.0239	0.02031	-0.1915	0.0102694	1.32102e-77	-0.289817	0.125768	0.0212015	0.881444	20
8768_4	1	BCL10	85271204	rs12717764	1	85454536	C	G	0.33499	0.0209	0.0208	0.3131	0.0563	0.00855874	4.766e-11	0.371226	0.373735	0.32057	0.394038	20
12682_5	1	KYAT3	88964363	rs12729558	1	88937277	G	C	0.480119	-0.0133	0.0193	0.4894	-0.2861	0.008091	6.96943e-274	0.0464872	0.0674717	0.490831	0.494942	20
15326_64	1	GBP1	89058621	rs144454178	1	89156577	T	C	0.0159046	-0.0079	0.1129	0.9444	-1.102	0.0450459	3.57698e-132	0.00716878	0.102451	0.944215	0.0037403	20
18891_98	1	GBP2	89128294	rs1886912	1	89044514	A	G	0.816103	-0.0364	0.0258	0.1581	0.0945	0.0100968	8.02004e-21	-0.385185	0.2761	0.162988	0.0910938	20
3009_3	1	TGFBR3	91793339	rs59178722	1	91619702	C	T	0.22167	0.0131	0.0239	0.582	0.1042	0.00974449	1.095e-26	0.12572	0.229668	0.584105	0.957778	20
18214_2	1	GCLM	93897328	rs12563495	1	93919068	A	G	0.494036	-0.0055	0.0196	0.7795	-0.0852	0.00812807	1.043e-25	0.064554	0.230129	0.779085	0.0165368	20
15556_49	1	AMY2B	103566674	rs78245241	1	103793104	G	T	0.0188867	-0.1355	0.0578	0.01915	-0.7496	0.01344	0	0.180763	0.0771759	0.0191693	0.00469762	20
18917_53	1	AMY2A	103621604	rs142370265	1	103485310	T	C	0.0258449	-0.0701	0.0522	0.1798	-0.9195	0.012556	0	0.0762371	0.0567795	0.179374	0.0376129	17
7918_114	1	AMY1A	103660157	rs79456674	1	103581970	G	C	0.0407555	0.0781	0.0484	0.1066	-0.9396	0.013856	0	-0.0831205	0.0515259	0.106705	0.961786	20
5637_81	1	NTNG1	107312465	rs115668827	1	107135646	C	G	0.0417495	0.0211	0.0464	0.6498	1.3226	0.011984	0	0.0159534	0.0350827	0.649298	0.603622	20
18895_54	1	GSTM4	109660798	rs148490733	1	109699212	G	A	0.601392	-0.085	0.0523	0.1039	-1.0114	0.006952	0	0.0840419	0.0517137	0.104133	0.0196367	20
15395_15	1	GSTM1	109698426	rs148490733	1	109699212	G	A	0.601392	-0.085	0.0523	0.1039	-0.9437	0.007182	0	0.090071	0.0554244	0.104138	0.06589	20
9748_31	1	GSTM3	109737485	rs148490733	1	109699212	G	A	0.601392	-0.085	0.0523	0.1039	-0.7793	0.007833	0	0.109072	0.0671205	0.104158	0.124493	20
9383_24	1	CHI3L2	111222106	rs11556868	1	111235703	T	C	0.122266	0.0163	0.0294	0.578901	0.0853	0.0118516	6.13901e-13	0.19109	0.345687	0.580411	0.496267	15
17764_108	1	RHOC	112704280	rs10745330	1	112540817	T	C	0.481113	-0.0042	0.0193	0.8276	0.0998	0.00817696	2.922e-34	-0.0420842	0.193418	0.827755	0.209673	20
8660_5	1	OLFML3	114007482	rs4381184	1	113947147	C	A	0.692843	-0.0051	0.021	0.8091	0.0931	0.00909549	1.37e-24	-0.0547798	0.225627	0.808169	0.735894	20
10938_13	1	CD58	116542786	rs61789227	1	116537006	G	A	0.0178926	0.0599	0.0775	0.44	0.6656	0.027448	6.69892e-130	0.089994	0.116495	0.439812	0.732086	16
9715_15	1	IGSF3	116621077	rs489058	1	116611838	T	C	0.436382	0.0305	0.0404	0.4509	-0.11	0.00855136	7.227e-38	-0.277273	0.367905	0.451057	0.156023	20
12727_7	1	PTGFRN	116950134	rs4233450	1	116947639	T	G	0.814115	-0.0322	0.0251	0.1997	0.838	0.007873	0	-0.0384248	0.0299544	0.199571	0.613217	20
9077_10	1	MAN1A2	117448160	rs56074703	1	117312310	T	C	0.11829	0.0272	0.0298	0.3619	-0.296	0.0132931	7.68801e-110	-0.0918919	0.10076	0.361776	0.917958	20
13704_5	1	HMGCS2	119758454	rs17258467	1	119780435	C	G	0.43837	0.0183	0.0196	0.3497	-0.0546	0.00815684	2.175e-11	-0.335165	0.36245	0.355111	0.915734	11
11102_22	1	REG4	119802798	rs3009182	1	119836055	T	C	0.812127	0.0149	0.0243	0.538	-0.1428	0.00999002	2.37601e-46	-0.104342	0.170325	0.540137	0.310906	20
5742_14	1	ACP6	147650088	rs12145385	1	147657671	G	A	0.717694	-0.013	0.0213	0.5419	0.9454	0.005711	0	-0.0137508	0.0225303	0.541647	0.856479	20
15370_5	1	BOLA1	149894344	rs1349532	1	149899450	T	C	0.0864811	-0.034	0.0379	0.3702	0.9625	0.01049	0	-0.0353247	0.0393785	0.36969	0.443741	20
13449_25	1	SF3B4	149925560	rs141494464	1	149875751	T	C	0.0795229	-0.0418	0.0405	0.3021	-0.0877	0.0143897	1.097e-09	0.476625	0.468377	0.308863	0.836987	20
3366_51	1	ECM1	150510926	rs3737240	1	150510879	T	C	0.375746	0.0199	0.0196	0.3094	-0.6725	0.005963	0	-0.0295911	0.0291462	0.30998	0.225968	20
10396_6	1	MCL1	150570316	rs41272019	1	150963335	T	C	0.0139165	-0.0433	0.0875	0.621199	-0.8793	0.0446355	2.17497e-86	0.0492437	0.0995424	0.620811	0.27196	20
3181_50	1	CTSS	150748018	rs41271951	1	150764744	G	A	0.0765408	0.0001	0.0359	0.9979	-0.7051	0.010943	0	-0.000141824	0.0509148	0.997777	0.785013	20
5744_12	1	C1orf56	151049868	rs4246524	1	151169445	C	T	0.986083	0.1114	0.1162	0.3374	0.4523	0.0346481	6.02101e-39	0.246297	0.257601	0.339013	NA	NA
18340_2	1	PSMB4	151400748	rs4246527	1	151431472	T	C	0.853877	-0.0162	0.0253	0.522001	0.6383	0.00979	0	-0.0253799	0.0396384	0.521987	0.620421	20
17738_7	1	CRNN	152411753	rs10494275	1	152419091	A	G	0.084493	0.0518	0.0357	0.1468	-0.2261	0.0139577	5.12598e-59	-0.229102	0.158527	0.148403	0.113112	20
10561_5	1	PGLYRP3	153305034	rs141738509	1	153340595	C	A	0.027833	0.0308	0.0717	0.667999	-0.1795	0.0278338	1.126e-10	-0.171588	0.400328	0.668201	NA	NA
5339_49	1	S100A9	153359438	rs3014874	1	153365467	A	G	0.291252	0.0105	0.0221	0.6336	-0.0537	0.00938009	1.035e-08	-0.195531	0.41296	0.635867	0.503377	7
5852_6	1	S100A12	153374666	rs3014874	1	153365467	A	G	0.291252	0.0105	0.0221	0.6336	-0.216	0.00945381	1.53199e-115	-0.0486111	0.102337	0.63478	0.415784	11
7916_10	1	S100A7	153459198	rs3014837	1	153458930	G	C	0.957256	0.0289	0.0453	0.523801	-1.8252	0.012646	0	-0.0158339	0.0248194	0.523498	0.537349	20
13090_17	1	S100A6	153535422	rs56350425	1	153548044	C	T	0.0516899	0.0111	0.0439	0.8	0.2004	0.0197081	2.74301e-24	0.0553892	0.21913	0.800446	0.684404	20
14116_129	1	S100A4	153546874	rs41265162	1	153547662	T	C	0.0516899	0.0141	0.0439	0.748001	0.2134	0.0197628	3.51499e-27	0.0660731	0.205808	0.748178	0.786576	20
11969_5	1	S100A2	153564499	rs61265945	1	153549049	A	G	0.0516899	0.015	0.0442	0.734301	-0.2069	0.0193921	1.41699e-26	-0.0724988	0.213738	0.734463	0.840687	20
17836_17	1	S100A16	153610016	rs9726753	1	153619176	A	G	0.460239	-0.002	0.0193	0.9192	0.1865	0.00828475	3.22103e-112	-0.0107239	0.103486	0.917466	0.560114	20
17828_3	1	S100A14	153615620	rs9330298	1	153617778	A	C	0.45825	0.0044	0.0217	0.8372	-0.0887	0.00809671	6.28303e-28	-0.0496054	0.244687	0.839346	0.572371	20
11308_8	1	CREB3L4	153970948	rs6671362	1	153971312	G	A	0.477137	0.0027	0.0193	0.8884	0.1992	0.00801636	2.63798e-136	0.0135542	0.0968891	0.888744	0.120783	20
15602_43	1	IL6R	154437322	rs12126142	1	154452980	A	G	0.359841	0.0153	0.0198	0.4399	1.0138	0.004552	0	0.0150917	0.0195306	0.439687	0.852379	20
12450_42	1	PMVK	154930730	rs76977753	1	155043913	C	A	0.0646123	0.0337	0.0425	0.4279	-0.1561	0.0153627	2.96099e-24	-0.215887	0.273089	0.429214	0.678875	19
14153_8	1	EFNA3	155083188	rs67333363	1	155085570	G	A	0.0606362	0.0127	0.0399	0.750799	-0.0914	0.0143116	1.698e-10	-0.13895	0.437085	0.75056	0.697616	20
8982_65	1	THBS3	155202320	rs72704117	1	155205298	T	C	0.0188867	0.0166	0.0698	0.812	0.2889	0.0245242	4.937e-32	0.0574593	0.241655	0.812056	0.857506	20
15607_56	1	PKLR	155295366	rs77350683	1	155514639	C	T	0.0735586	-0.041	0.0391	0.2944	-0.2359	0.0150489	2.22099e-55	0.173802	0.166119	0.295443	0.299761	20
7089_42	1	SYT11	155872383	rs71628688	1	155809240	T	G	0.120278	0.0351	0.0314	0.2646	-0.1013	0.0124559	4.199e-16	-0.346496	0.312885	0.268111	0.16865	20
16915_153	1	SEMA4A	156162559	rs7695	1	156177535	C	T	0.388668	-0.0506	0.0198	0.01065	0.1667	0.00870129	8.28687e-82	-0.303539	0.119828	0.0113053	0.297945	20
16621_77	1	NAXE	156600632	rs10796961	1	156586529	A	G	0.957256	0.0068	0.055	0.902	0.5361	0.0284019	1.81402e-79	0.0126842	0.102595	0.901605	0.936574	17
3461_58	1	BCAN	156650461	rs2365715	1	156645322	G	A	0.390656	0.0006	0.0205	0.976	-0.1979	0.00835991	6.92292e-124	-0.00303183	0.103588	0.976651	0.482731	15
11696_7	1	CRABP2	156702711	rs3806412	1	156706761	T	G	0.615308	0.0038	0.0207	0.8532	0.2938	0.008302	2.51559e-274	0.012934	0.070457	0.854349	0.840137	20
16758_96	1	HDGF	156754517	rs11264535	1	156752632	C	G	0.335984	0.0271	0.0202	0.1796	-0.0755	0.00869654	3.90202e-18	-0.35894	0.270725	0.18489	0.189172	20
8953_47	1	HDGF	156754517	rs11264535	1	156752632	C	G	0.335984	0.0271	0.0202	0.1796	-0.0747	0.00868354	7.80102e-18	-0.362784	0.273684	0.184985	0.189567	20
8275_31	1	PEAR1	156905064	rs4661012	1	156915699	G	T	0.358847	-0.0212	0.0204	0.2989	-0.191	0.0085515	1.679e-110	0.110995	0.106922	0.299227	0.285704	20
8892_14	1	PEAR1	156905064	rs12566888	1	156899255	T	G	0.0924453	0.0026	0.0338	0.9384	-0.1026	0.0164919	4.93299e-10	-0.0253411	0.32946	0.938689	0.315595	14
8973_23	1	FCRL4	157585916	rs11582663	1	157589332	T	C	0.158052	-0.0336	0.0262	0.2008	-1.1318	0.006194	0	0.0296872	0.0231495	0.199699	0.419214	20
4440_15	1	FCRL3	157687545	rs7528684	1	157701026	G	A	0.475149	0.0052	0.0195	0.7896	0.5584	0.006222	0	0.00931232	0.0349214	0.789727	0.267438	20
5728_60	1	FCRL1	157807262	rs4971154	1	157802090	T	C	0.493042	-0.0128	0.0194	0.5107	-0.3789	0.006086	0	0.033782	0.0512037	0.50941	0.421366	20
3293_2	1	CD5L	157864584	rs2765501	1	157834858	A	G	0.399602	-0.009	0.0198	0.6478	0.2995	0.008306	1.02339e-284	-0.0300501	0.0661154	0.649462	0.369888	20
12893_159	1	IFI16	159027562	rs856053	1	159031714	A	G	0.837972	-0.0177	0.0249	0.4783	0.0685	0.0107295	1.722e-10	-0.258394	0.36575	0.479891	0.652692	20
13940_19	1	IFI16	159027562	rs2518563	1	159090179	T	C	0.807157	-0.023	0.0236	0.3296	0.0911	0.0102677	7.15298e-19	-0.25247	0.260614	0.33267	0.697224	20
2474_54	1	APCS	159588346	rs146174215	1	159574733	C	A	0.0188867	-0.0267	0.0622	0.6676	-0.5373	0.0235417	2.69206e-115	0.0496929	0.115784	0.667789	0.627533	13
4337_49	1	CRP	159713439	rs2808628	1	159706221	A	G	0.312127	-0.0092	0.0203	0.649	-0.1647	0.00880257	4.06894e-78	0.0558591	0.123291	0.650499	0.990085	20
6617_12	1	FCRL6	159808384	rs11585836	1	159814043	C	T	0.201789	-0.0423	0.0244	0.0828591	-0.1527	0.010533	1.26098e-47	0.277014	0.160929	0.0851886	0.644817	19
11636_33	1	TAGLN2	159921807	rs2789422	1	159922298	A	G	0.429423	-0.018	0.0198	0.3625	-0.0937	0.00832636	2.22801e-29	0.192102	0.212001	0.364862	0.927114	17
9201_13	1	TAGLN2	159921807	rs2789422	1	159922298	A	G	0.429423	-0.018	0.0198	0.3625	-0.0928	0.00824489	2.17699e-29	0.193966	0.214057	0.364862	0.911292	16
6984_6	1	IGSF8	160095142	rs12408242	1	160092144	C	T	0.190855	-0.0168	0.0232	0.4698	0.1629	0.0103448	7.19498e-56	-0.103131	0.142569	0.46945	0.836463	20
5128_53	1	SLAMF6	160504146	rs12137007	1	160493616	G	A	0.193837	-0.0493	0.0244	0.0432305	-0.2124	0.0104783	2.34101e-91	0.232109	0.115447	0.0443752	0.85945	17
3292_75	1	CD48	160695288	rs1980606	1	160684996	A	G	0.185885	0.0342	0.024	0.1535	-0.2807	0.0109087	5.14715e-146	-0.121838	0.0856315	0.154788	0.36274	20
5487_7	1	SLAMF7	160746939	rs11581248	1	160750284	T	C	0.127237	0.0112	0.0296	0.706001	-1.2752	0.007129	0	-0.00878294	0.0232121	0.70515	0.418515	20
3324_51	1	LY9	160812168	rs4656933	1	160812771	A	T	0.237575	0.0021	0.0232	0.9289	0.483	0.007442	0	0.00434783	0.0480332	0.927876	0.878094	20
5063_12	1	CD244	160846524	rs114594620	1	160731600	C	T	0.0129225	-0.0695	0.1031	0.5002	-0.2645	0.0264601	1.58401e-23	0.26276	0.390677	0.501218	0.526212	3
18830_1	1	ITLN1	160880860	rs28541440	1	160903377	T	C	0.0109344	0.0971	0.0982	0.3225	0.517	0.0471042	5.00398e-28	0.187814	0.190711	0.324717	0.71728	7
19277_4	1	TSTD1	161038304	rs10908821	1	161038745	G	C	0.130219	-0.0404	0.0289	0.1624	0.4921	0.013328	2.03002e-298	-0.0820971	0.05877	0.162437	0.50299	20
5734_13	1	NECTIN4	161080278	rs34990628	1	161097295	T	C	0.125249	0.0092	0.0317	0.7716	-0.0784	0.0107301	2.74099e-13	-0.117347	0.404656	0.771822	0.235861	20
3309_2	1	FCGR2A	161514722	rs1801274	1	161509955	G	A	0.510934	0.0073	0.0194	0.704901	1.2362	0.003876	0	0.00590519	0.0156933	0.706703	0.045229	20
15388_24	1	FCGR3A	161546364	rs10919543	1	161538827	G	A	0.353877	0.0309	0.021	0.1415	1.2902	0.004112	0	0.0239498	0.0162767	0.14118	0.058331	20
3311_27	1	FCGR3B	161627580	rs2099684	1	161530340	G	A	0.356859	0.0264	0.0207	0.2029	0.4093	0.006629	0	0.0645004	0.0505849	0.202277	0.176336	20
3310_62	1	FCGR2B	161670898	rs6665610	1	161671594	A	G	0.199801	0.0467	0.0568	0.4111	1.2876	0.004713	0	0.036269	0.0441133	0.410975	0.192323	20
15583_18	1	FCRLB	161724844	rs61801180	1	161718974	C	G	0.0487078	0.0193	0.0424	0.6482	0.586	0.011384	0	0.0329352	0.0723578	0.648986	0.523031	20
11277_23	1	ATF6	161871936	rs10918270	1	161945711	A	G	0.417495	-0.0088	0.0196	0.654201	-0.0493	0.00838506	4.115e-09	0.178499	0.398723	0.654387	0.0655434	19
13580_2	1	UAP1	162581481	rs28384482	1	162561114	T	C	0.130219	-0.0363	0.0319	0.2542	-0.0746	0.012179	9.05099e-10	0.486595	0.43493	0.26323	0.931013	19
9357_4	1	CREG1	167541461	rs7513428	1	167546035	C	T	0.850895	-0.0004	0.027	0.9874	-0.2171	0.0112921	2.24701e-82	0.00184247	0.124367	0.98818	0.981596	20
15617_8	1	XCL2	168542382	rs4301615	1	168542087	C	G	0.0636183	-0.1575	0.1123	0.1605	0.0744	0.00979936	3.142e-14	-2.11694	1.53495	0.167845	0.313682	8
4979_34	1	DPT	168712337	rs1018454	1	168728523	C	A	0.569583	-0.018	0.0196	0.3584	0.341	0.006615	0	-0.0527859	0.0574871	0.358503	0.420723	20
4906_35	1	F5	169549270	rs61808983	1	169505159	T	C	0.0318091	0.0318	0.048	0.507601	-0.6473	0.013108	0	-0.0491271	0.0741609	0.507689	0.558736	7
4154_57	1	SELP	169609521	rs6136	1	169594713	G	T	0.0884692	-0.0442	0.0307	0.1495	-0.3964	0.012308	1.42227e-227	0.111504	0.0775244	0.150348	0.526701	19
4831_4	1	SELL	169701184	rs4987354	1	169697730	A	C	0.230616	0.0013	0.022	0.9546	-0.4051	0.006756	0	-0.00320908	0.0543076	0.95288	0.386653	20
3470_1	1	SELE	169743672	rs10919230	1	169739594	G	A	0.690855	0.0052	0.0206	0.8026	-0.1154	0.00860367	5.08201e-41	-0.0450607	0.178541	0.800745	0.535852	20
16558_2	1	MYOC	171644052	rs7547721	1	171648625	A	G	0.104374	-0.0379	0.0381	0.3201	-0.4858	0.01472	7.42528e-239	0.0780156	0.078463	0.320077	0.340102	20
5018_68	1	PRDX6	173483072	rs6660804	1	173469260	A	C	0.16501	0.0358	0.0248	0.1486	0.1228	0.0114465	7.51e-27	0.291531	0.203774	0.152529	0.0715418	20
12395_86	1	DARS2	173841730	rs141298312	1	173839539	A	G	0.0318091	0.0136	0.0542	0.8024	-0.2373	0.0228126	2.424e-25	-0.0573114	0.228469	0.80193	0.164799	20
3344_60	1	SERPINC1	173910564	rs114884085	1	173663647	C	T	0.0139165	-0.0212	0.1111	0.8488	-0.2304	0.0329498	2.70101e-12	0.0920139	0.482384	0.848723	0.959271	13
12432_23	1	CACYBP	175005595	rs79904921	1	174776676	T	C	0.111332	-0.0325	0.0306	0.288	-0.2042	0.0137659	8.86498e-50	0.159158	0.150237	0.289427	0.236884	20
11302_237	1	TNR	175529394	rs2235256	1	175599911	G	A	0.435388	0.0086	0.0198	0.663399	-0.1315	0.00808339	1.667e-59	-0.0653992	0.150624	0.664151	0.622033	20
11142_11	1	ANGPTL1	178860306	rs12138561	1	178549649	T	G	0.463221	-0.011	0.0216	0.6095	-0.3017	0.007993	0	0.0364601	0.0716008	0.610603	0.157579	20
9092_33	1	ANGPTL1	178860306	rs71630204	1	178928183	C	T	0.321074	0.0416	0.0208	0.0451804	0.0743	0.00822369	1.642e-19	0.559892	0.286723	0.0508518	0.831478	20
7198_197	1	FAM20B	179051186	rs67498652	1	179026365	T	G	0.366799	-0.0152	0.0198	0.4443	0.0817	0.00843519	3.471e-22	-0.186047	0.24311	0.444107	0.444621	20
10075_75	1	ACBD6	180386304	rs74889023	1	180349723	T	C	0.0467197	0.0254	0.0481	0.5971	-0.1419	0.0234752	1.497e-09	-0.178999	0.340262	0.598845	0.236383	5
19238_12	1	GLUL	182385152	rs4652701	1	182369376	T	C	0.659046	-0.0321	0.0201	0.1097	0.0518	0.00823843	3.22399e-10	-0.619691	0.400352	0.121654	0.7943	19
19496_1	1	NPL	182809838	rs151285034	1	182914970	A	C	0.0218688	-0.0065	0.0517	0.9	0.4351	0.0265656	2.73103e-60	-0.0149391	0.118827	0.899952	0.912315	20
9580_5	1	LAMC2	183215682	rs2276543	1	183186170	A	G	0.293241	-0.0391	0.0217	0.0710902	0.6188	0.007143	0	-0.0631868	0.0350755	0.0716314	0.757072	20
13982_33	1	RGS18	192172138	rs4495675	1	192158507	G	T	0.493042	0.0033	0.0193	0.8645	-0.0548	0.00801287	7.97502e-12	-0.060219	0.3523	0.864278	0.57255	16
12486_8	1	GLRX2	193098490	rs148212596	1	193105381	G	A	0.0178926	0.0083	0.0761	0.9127	0.7681	0.022642	2.98181e-252	0.0108059	0.0990762	0.91315	0.2756	15
4159_130	1	CFH	196702115	rs70621	1	196735879	A	G	0.177932	0.0154	0.0257	0.550301	-0.2752	0.010319	1.07045e-156	-0.0559593	0.0934102	0.549126	0.0611746	20
16836_1	1	CFHR3	196785110	rs10922098	1	196695521	T	C	0.638171	-0.006	0.0198	0.760801	-0.108	0.00798748	1.17299e-41	0.0555556	0.183379	0.761925	0.565186	20
15468_14	1	CFHR1	196828445	rs60642321	1	196853238	G	A	0.191849	-0.0321	0.0246	0.1924	-0.84	0.0072	0	0.0382143	0.0292875	0.191962	0.548838	20
6471_53	1	CFHR4	196903404	rs10494745	1	196918327	A	G	0.112326	-0.0359	0.0309	0.2455	-0.9659	0.005568	0	0.0371674	0.0319916	0.245322	0.244644	20
15584_9	1	CFHR2	196951680	rs1359593	1	196953978	T	A	0.250497	-0.0102	0.0227	0.6544	-0.9432	0.004902	0	0.0108142	0.0240671	0.653188	0.367791	20
16055_3	1	CFHR5	196992344	rs35662416	1	196998224	A	G	0.0328032	0.0307	0.0604	0.6107	-1.1498	0.018736	0	-0.0267003	0.0525327	0.611271	0.572721	20
5658_64	1	F13B	197053000	rs1412635	1	197053918	A	G	0.499006	-0.0487	0.0193	0.01166	-0.3373	0.006575	0	0.144382	0.0572883	0.0117265	0.119025	20
12703_6	1	NEK7	198239707	rs142662761	1	198041651	G	A	0.0119284	-0.0486	0.0882	0.5817	-0.4527	0.0513199	1.133e-18	0.107356	0.195211	0.582355	0.989473	19
9249_17	1	TMEM9	201153173	rs4915486	1	201141835	T	C	0.383698	0.004	0.0199	0.8427	0.0656	0.00829562	2.62e-15	0.0609756	0.303452	0.840745	0.488806	20
15529_33	1	CSRP1	201496493	rs7527761	1	201491124	T	C	0.61332	-0.0039	0.0207	0.85	0.0958	0.00878883	1.15e-27	-0.0407098	0.216107	0.850581	0.76641	20
12386_11	1	RNPEP	201994260	rs6702334	1	201985696	A	T	0.303181	0.0011	0.0208	0.9575	0.2934	0.008602	5.54759e-255	0.00374915	0.0708931	0.957824	0.960148	20
14688_6	1	PTPN7	202154300	rs73085637	1	202160068	C	T	0.135189	-0.0034	0.0393	0.9302	-0.0722	0.0112238	1.253e-10	0.0470914	0.544371	0.931064	0.0512346	11
11104_13	1	CHI3L1	203182818	rs12141494	1	203182297	A	G	0.54175	0.0206	0.0195	0.2906	-1.0055	0.004983	0	-0.0204873	0.0193936	0.290787	0.685549	20
3600_2	1	CHIT1	203243234	rs872583	1	203215638	C	T	0.185885	-0.0137	0.0244	0.5742	-1.0694	0.007028	0	0.0128109	0.0228167	0.574476	0.409079	20
6367_66	1	FMOD	203346193	rs16851364	1	203349016	A	G	0.11829	0.0133	0.0305	0.662799	-0.2396	0.0153968	1.326e-54	-0.0555092	0.127345	0.662913	0.776511	20
3396_54	1	REN	204172572	rs3014620	1	204389944	C	T	0.0318091	0.0539	0.0574	0.3476	0.3118	0.0254145	1.336e-34	0.172867	0.184631	0.349126	0.811773	6
7179_69	1	NFASC	204925736	rs6656887	1	204976188	C	T	0.0765408	-0.0159	0.0311	0.6089	0.5149	0.014221	4.72059e-287	-0.0308798	0.0604061	0.609209	0.287368	13
3296_92	1	CNTN2	205060613	rs2071533	1	205043070	G	T	0.857853	-0.013	0.0287	0.6509	-0.9554	0.009975	0	0.0136069	0.0300401	0.65058	0.462236	20
15376_134	1	CTSE	206016222	rs6669481	1	205915146	C	T	0.100398	0.0429	0.0333	0.1973	-0.1243	0.0159066	5.52398e-15	-0.345133	0.271516	0.203682	0.527697	11
3820_68	1	MAPKAPK2	206709593	rs4256810	1	206717104	C	T	0.317097	-0.0185	0.0208	0.3752	0.1771	0.00912067	5.4959e-84	-0.104461	0.117571	0.374276	0.0134984	20
6574_11	1	FCMR	206913282	rs72758947	1	206913708	G	A	0.11332	-0.009	0.0315	0.774701	-0.1586	0.0115442	5.96595e-43	0.0567465	0.198656	0.775144	0.739878	20
3216_2	1	PIGR	206937494	rs748844	1	206936501	A	G	0.442346	0.0173	0.0194	0.3743	-0.1423	0.00839913	2.19601e-64	-0.121574	0.13652	0.373187	0.751692	20
9449_150	1	C4BPA	207124602	rs2808466	1	207100406	C	T	0.140159	0.0143	0.0291	0.622401	0.4921	0.010956	0	0.0290591	0.0591379	0.623158	0.534586	17
5069_9	1	CD55	207354162	rs11584921	1	207268630	G	A	0.246521	0.0401	0.0225	0.0746999	-0.4136	0.007351	0	-0.0969536	0.0544277	0.0748588	0.329755	20
15570_99	1	CR2	207471460	rs61240730	1	207450585	C	T	0.0864811	0.0366	0.0313	0.2422	-0.2527	0.0122695	2.998e-94	-0.144836	0.124062	0.243029	0.699233	20
19556_12	1	CR1	207568956	rs679515	1	207577223	C	T	0.828032	-0.0272	0.0244	0.2647	-0.5114	0.007744	0	0.0531873	0.047719	0.265024	0.563967	20
17682_1	1	CD46	207773775	rs10746399	1	207770727	C	T	0.605368	-0.0301	0.0198	0.1272	-0.2398	0.008173	3.1577e-189	0.125521	0.0826796	0.128973	0.140427	20
13622_16	1	PPP2R5A	212323632	rs12035442	1	212167818	C	A	0.181909	0.0036	0.0389	0.9254	0.0775	0.0110643	2.479e-12	0.0464516	0.501979	0.926272	0.88516	20
12428_2	1	LYPLAL1	219193367	rs75060212	1	219172269	G	T	0.119284	0.0301	0.0302	0.3178	0.1481	0.0117244	1.41e-36	0.203241	0.20455	0.320417	0.156897	20
17814_8	1	BPNT1	220073972	rs12404566	1	220200137	A	T	0.148111	0.0138	0.0246	0.5742	0.0689	0.010049	7.06301e-12	0.20029	0.358232	0.576089	0.500983	20
14684_17	1	CAPN2	223738806	rs11801434	1	223709793	A	G	0.0318091	0.0779	0.0493	0.114	-0.2906	0.0198999	2.683e-48	-0.268066	0.170639	0.116194	0.616654	7
15503_15	1	LEFTY2	225938990	rs360058	1	225889219	T	G	0.394632	-0.0124	0.0202	0.5371	-0.1805	0.00842878	9.74104e-102	0.0686981	0.111957	0.539474	0.674062	20
15503_20	1	LEFTY2	225938990	rs10915893	1	225891974	A	C	0.394632	-0.0127	0.0202	0.528799	-0.7101	0.005885	0	0.0178848	0.0284471	0.529543	0.734359	20
10534_40	1	PARP1	226384182	rs1433574	1	226421638	C	A	0.172962	-0.0017	0.0259	0.9469	-0.0599	0.0100651	2.661e-09	0.0283806	0.432414	0.94767	0.947121	20
8893_29	1	PARP1	226384182	rs878367	1	226349821	T	C	0.166004	-0.0346	0.0263	0.1893	0.0674	0.0110668	1.127e-09	-0.513353	0.399208	0.198468	0.757254	16
17325_10	1	GUK1	228144473	rs61825157	1	228111751	T	C	0.0347913	-0.0854	0.0466	0.0669299	0.3558	0.016093	2.59305e-108	-0.240022	0.131422	0.0677969	0.707501	20
3484_60	1	AGT	230718176	rs2071404	1	230715194	A	C	0.104374	-0.0407	0.0296	0.1699	0.2772	0.0136345	6.87181e-92	-0.146825	0.107026	0.170105	0.120902	20
8035_6	1	C1orf198	230853354	rs56148170	1	230872285	G	A	0.150099	0.0443	0.0255	0.0824708	0.1438	0.011993	3.99398e-33	0.308067	0.179181	0.0855593	0.413057	20
9901_28	1	EGLN1	231393019	rs139573694	1	231380485	C	A	0.0168986	0.0176	0.0666	0.791799	0.3833	0.0181013	1.61396e-99	0.045917	0.173768	0.791592	0.966721	19
17786_5	1	GGPS1	235335941	rs7534175	1	235346698	G	A	0.114314	-0.0333	0.0302	0.2706	0.1288	0.0116803	2.82698e-28	-0.25854	0.235641	0.272564	0.323132	20
11211_7	1	TBCE	235409902	rs903347	1	235423298	T	C	0.589463	-0.0139	0.0197	0.480301	-0.1006	0.0083447	1.81301e-33	0.138171	0.19616	0.481197	0.873728	20
3213_65	1	NID1	236020470	rs58074293	1	236104574	A	G	0.0149105	0.004	0.0818	0.9611	-0.5408	0.0277437	1.26603e-84	-0.00739645	0.151258	0.960999	0.45108	4
7994_41	1	ERO1B	236248350	rs2477599	1	236249930	A	T	0.601392	-0.0025	0.0196	0.898	-0.1665	0.00811656	1.62701e-93	0.015015	0.11772	0.898506	0.221675	20
5598_3	1	GREM2	240550864	rs116135446	1	240794633	T	C	0.0318091	-0.0715	0.0523	0.1715	0.1458	0.021837	2.44301e-11	-0.490398	0.366153	0.180465	0.409509	6
13384_110	1	FH	241508655	rs6678766	1	241527254	G	A	0.706759	0.0516	0.0219	0.0184701	0.1477	0.00871738	2.16203e-64	0.349357	0.1497	0.0196111	0.160151	20
3858_5	2	ACP1	271212	rs79716074	2	277003	G	A	0.33499	-0.0102	0.0203	0.6137	1.0882	0.004401	0	-0.00937328	0.0186547	0.615343	0.211431	20
13463_1	2	PXDN	1688370	rs73182757	2	1744125	G	A	0.239563	0.0376	0.0434	0.3865	0.1467	0.00909251	1.46802e-58	0.256305	0.296268	0.386977	0.873799	20
12457_10	2	ADI1	3508448	rs10179340	2	3519553	G	A	0.840954	-0.0368	0.0313	0.2397	-0.1107	0.0115264	7.68902e-22	0.33243	0.284857	0.243208	0.196496	20
4430_44	2	COLEC11	3619738	rs6542680	2	3592552	T	C	0.780318	-0.0236	0.0249	0.3414	-0.8597	0.007606	0	0.0274514	0.0289646	0.343253	0.141571	20
17791_25	2	HPCAL1	10365253	rs6734926	2	10334725	G	A	0.116302	0.0224	0.0418	0.5923	0.1624	0.0106184	8.35999e-53	0.137931	0.257547	0.592265	0.282014	14
19361_78	2	MATN3	20002360	rs2670634	2	20018380	A	G	0.393638	-0.0085	0.0307	0.782299	0.5728	0.006096	0	-0.0148394	0.0535966	0.781879	0.379926	20
2797_56	2	APOB	21022751	rs563290	2	21065354	A	G	0.796223	-0.0316	0.0247	0.2004	0.0874	0.0121435	6.143e-13	-0.361556	0.287039	0.207811	0.273805	20
11568_2	2	FKBP1B	24056691	rs55788848	2	24045851	T	C	0.217694	-0.0366	0.0243	0.1312	-0.2587	0.00996166	1.09297e-148	0.141477	0.094089	0.132672	0.530312	20
17748_21	2	TP53I3	24081647	rs73920010	2	24124223	C	A	0.156064	0.0006	0.0263	0.9803	-0.5259	0.010086	0	-0.0011409	0.0500095	0.981799	0.77486	20
12799_65	2	DNAJC27	24957865	rs80098057	2	24970202	C	T	0.100398	0.0139	0.0315	0.658999	0.0675	0.0122875	3.943e-08	0.205926	0.46817	0.660044	0.225348	20
9204_33	2	POMC	25164878	rs718928	2	26393600	C	T	0.0168986	-0.0456	0.0848	0.5909	0.3599	0.039128	3.64601e-20	-0.126702	0.236023	0.591392	0.951056	6
12616_45	2	NRBP1	27435024	rs12478841	2	27588855	G	A	0.264414	-0.0011	0.0218	0.9584	0.0535	0.00968262	3.288e-08	-0.0205607	0.407494	0.959758	0.301386	15
5223_59	2	GCKR	27510262	rs1260326	2	27508073	C	T	0.589463	-0.0095	0.0198	0.6311	0.0866	0.00839178	5.74501e-25	-0.1097	0.228884	0.631739	0.297394	20
16599_38	2	GPN1	27639879	rs4665383	2	27568688	G	C	0.264414	-0.0031	0.0217	0.8872	0.0786	0.00967677	4.56501e-16	-0.0394402	0.276124	0.88642	0.332773	20
13943_38	2	DPY30	31953807	rs221205	2	31861868	C	T	0.88171	-0.0504	0.0313	0.1075	-0.1017	0.0122999	1.358e-16	0.495575	0.31355	0.113985	0.0708132	20
6234_74	2	VIT	36755742	rs1468810	2	36766797	A	C	0.595427	0.0315	0.0196	0.1079	-0.3593	0.006727	0	-0.0876705	0.0545752	0.108183	0.60903	20
7849_3	2	QPCT	37358074	rs4384764	2	37363141	A	G	0.234592	-0.0039	0.0218	0.8596	0.2206	0.00919386	3.19209e-127	-0.0176791	0.0988241	0.858021	0.806478	20
8664_36	2	PKDCC	42053269	rs11902166	2	42055689	A	C	0.248509	-0.0022	0.0231	0.9232	0.0802	0.00935739	1.028e-17	-0.0274314	0.288048	0.92413	0.453737	20
8957_72	2	ERLEC1	53810024	rs2542580	2	53824607	A	C	0.177932	-0.0401	0.0249	0.1074	-0.1003	0.0109307	4.473e-20	0.399801	0.25205	0.112694	0.806317	20
12812_25	2	ACYP2	54138069	rs7559380	2	54129660	T	A	0.475149	-0.0187	0.0194	0.3335	-0.2198	0.008009	8.16488e-166	0.0850773	0.0883165	0.335385	0.646503	20
8480_29	2	EFEMP1	55895053	rs9309272	2	55868231	T	G	0.12326	0.0221	0.0298	0.4594	-0.1741	0.0103587	2.16701e-63	-0.126939	0.171333	0.45876	0.309	20
7980_72	2	B3GNT2	62210423	rs4073090	2	62336639	G	A	0.410537	-0.0277	0.0196	0.1582	0.1595	0.00809324	1.84797e-86	-0.173668	0.1232	0.158644	0.937104	20
12813_18	2	EHBP1	62860169	rs13389363	2	62499374	G	A	0.128231	0.0259	0.0308	0.4008	0.0718	0.0125801	1.147e-08	0.360724	0.4336	0.40545	0.315617	15
3853_56	2	MDH1	63597903	rs9749862	2	63401409	T	C	0.708748	-0.0122	0.0215	0.569799	-0.0755	0.00858674	1.461e-18	0.161589	0.285361	0.571214	0.0141945	20
18236_3	2	LGALSL	64457675	rs78459351	2	64366325	A	G	0.0477137	0.0272	0.0453	0.5475	0.1651	0.019587	3.485e-17	0.164749	0.275074	0.549224	0.0134683	12
19223_6	2	RAB1A	65100514	rs2422441	2	65143632	G	A	0.701789	-0.0032	0.0213	0.8804	0.0607	0.00936936	9.26001e-11	-0.0527183	0.351	0.880611	0.498158	16
18218_48	2	CNRIP1	68302111	rs7578047	2	68352799	G	A	0.11332	0.0048	0.0284	0.8662	-0.6565	0.009465	0	-0.0073115	0.0432598	0.865786	0.761773	20
7875_86	2	PLEK	68381368	rs1867312	2	68392849	A	C	0.577535	0.0042	0.0195	0.8288	0.1154	0.00806942	2.16002e-46	0.0363951	0.168997	0.829487	0.378522	20
11333_82	2	ARHGAP25	68753217	rs13413887	2	68769536	G	A	0.76839	-0.0152	0.0231	0.5099	0.1736	0.00942827	1.03899e-75	-0.0875576	0.133149	0.510802	0.475605	20
6416_8	2	GKN2	68949062	rs17504565	2	68932692	A	G	0.0447316	-0.0637	0.044	0.1478	-0.8438	0.015085	0	0.0754918	0.0521625	0.147829	0.394542	20
10464_6	2	ANTXR1	69131252	rs7424376	2	69298791	G	A	0.590457	0.0001	0.0197	0.9979	0.0474	0.00855193	2.97999e-08	0.0021097	0.415612	0.99595	0.413032	20
17164_15	2	ANXA4	69735768	rs17037076	2	69806517	A	G	0.196819	-0.0176	0.0244	0.471401	-0.2876	0.009525	2.82025e-200	0.0611961	0.0848643	0.470844	0.986132	20
6431_68	2	PCYOX1	70269286	rs2706762	2	70261338	T	C	0.136183	0.0419	0.0276	0.1287	-0.8164	0.008584	0	-0.0513229	0.0338113	0.129034	0.662674	20
3894_15	2	NAGK	71072076	rs11680831	2	71065392	C	T	0.324056	-0.0183	0.0204	0.3701	-0.1712	0.00822148	2.65099e-96	0.106893	0.119269	0.370131	0.583379	20
9388_18	2	MCEE	71119962	rs6740268	2	71118834	G	T	0.135189	-0.0367	0.0261	0.1595	-0.0824	0.0101979	6.47199e-16	0.445388	0.321508	0.165958	0.813737	20
19187_21	2	STAMBP	73851288	rs114507848	2	72522162	T	C	0.0178926	0.0106	0.1125	0.9248	-0.3091	0.0398651	8.92901e-15	-0.0342931	0.363987	0.924938	0.0723249	15
5980_55	2	BOLA3	74141656	rs7562297	2	74158578	A	G	0.432406	-0.0023	0.0195	0.9071	-0.1134	0.00814633	4.76404e-44	0.0202822	0.171964	0.906112	0.802571	20
18321_38	2	MTHFD2	74201868	rs114388033	2	75021813	C	T	0.0119284	0.0927	0.0755	0.2194	0.34	0.0395661	8.45702e-18	0.272647	0.224314	0.224187	0.283317	8
15427_35	2	LOXL3	74543974	rs17010021	2	74534412	A	T	0.0427435	0.0722	0.0506	0.1532	-0.2156	0.0169934	6.95597e-37	-0.334879	0.236173	0.156209	0.033367	20
13130_150	2	HK2	74863743	rs17010504	2	74888560	A	G	0.0119284	-0.0527	0.0971	0.5872	0.2402	0.0268422	3.6e-19	-0.219401	0.404989	0.587995	0.97284	3
6572_10	2	LRRTM4	77170502	rs1922804	2	77467668	A	T	0.294235	0.0199	0.0218	0.3625	-0.0534	0.00864793	6.62101e-10	-0.372659	0.412676	0.36651	0.149255	20
15476_6	2	REG3G	79027096	rs369967	2	79026024	G	A	0.2167	-0.0126	0.0235	0.5899	0.54	0.007317	0	-0.0233333	0.0435197	0.591851	0.514282	20
16770_3	2	REG1B	79086521	rs76841471	2	79103043	G	T	0.0715706	0.0345	0.0393	0.3795	0.5291	0.016361	1.97447e-229	0.0652051	0.0743044	0.380194	0.584832	20
13095_51	2	REG1A	79121886	rs76841471	2	79103043	G	T	0.0715706	0.0345	0.0393	0.3795	0.527	0.016382	4.72136e-227	0.0654649	0.0746008	0.380196	0.514577	20
15304_1	2	REG3A	79158378	rs147616162	2	79168385	A	T	0.0695825	0.0286	0.0416	0.4918	0.4076	0.01976	1.55305e-94	0.0701668	0.102118	0.492008	0.839767	20
4968_50	2	CAPG	85406592	rs62623452	2	85402143	T	C	0.0159046	-0.1095	0.0994	0.2703	-1.2126	0.025151	0	0.0903018	0.081994	0.270756	0.291166	12
10672_75	2	SFTPB	85663028	rs1130866	2	85666618	A	G	0.538767	0.0009	0.0196	0.9637	-0.3953	0.006683	0	-0.00227675	0.0495826	0.963375	0.612877	6
3195_50	2	GNLY	85692014	rs12151742	2	85705880	T	C	0.236581	0.0106	0.0231	0.647	0.8116	0.006738	0	0.0130606	0.0284625	0.646327	0.24734	20
12508_9	2	CHMP3	86533454	rs2367554	2	86579432	G	A	0.599404	0.0062	0.02	0.757201	0.053	0.00830485	1.75e-10	0.116981	0.377803	0.756839	0.186361	20
15462_28	2	CD8A	86796503	rs3020726	2	86789383	G	A	0.141153	-0.0072	0.0267	0.786401	0.4011	0.007976	0	-0.0179506	0.0665679	0.787423	0.548546	20
11516_7	2	FABP1	88125522	rs2241883	2	88124547	C	T	0.347913	0.0253	0.0207	0.2214	-0.1095	0.00860187	4.03899e-37	-0.23105	0.18991	0.223746	0.254796	20
12333_87	2	RPIA	88721301	rs112008468	2	88710596	G	A	0.0874751	0.0011	0.0336	0.9731	0.2083	0.012912	1.513e-58	0.00528085	0.161306	0.973884	0.964809	20
8013_9	2	LMAN2L	96722996	rs72809827	2	96725216	T	C	0.307157	-0.0053	0.0208	0.7998	0.1091	0.0083652	7.04702e-39	-0.0485793	0.190687	0.798909	0.902515	20
7923_41	2	SEMA4C	96865238	rs181277928	2	95661030	T	C	0.0119284	-0.1357	0.2261	0.548399	-0.6924	0.0308722	2.10002e-111	0.195985	0.326662	0.548531	0.209471	20
14133_93	2	IL1R2	102010252	rs4851521	2	101993894	T	C	0.441352	-0.0228	0.0197	0.2487	-0.4144	0.006314	0	0.0550193	0.047546	0.247199	0.645064	20
2991_9	2	IL1R1	102122209	rs6706048	2	102138349	C	G	0.297217	-0.0145	0.021	0.4898	-0.1891	0.00900858	7.9102e-98	0.076679	0.111112	0.490129	0.153293	20
2994_71	2	IL1RL2	102213504	rs3917265	2	102162001	C	T	0.511928	0.0037	0.0195	0.8494	-0.1573	0.00813246	2.37e-83	-0.0235219	0.123973	0.849517	0.429866	20
4234_8	2	IL1RL1	102331770	rs11676124	2	102324878	C	T	0.612326	-0.0256	0.02	0.2005	-0.7225	0.005302	0	0.0354325	0.0276829	0.200565	0.36929	20
14079_14	2	IL18R1	102355153	rs6753717	2	102376701	C	A	0.780318	0.0013	0.0231	0.9537	-0.7109	0.007506	0	-0.00182867	0.032494	0.955121	0.0731043	20
2993_1	2	IL18RAP	102435627	rs4851010	2	102439667	T	A	0.34493	0.042	0.021	0.0448095	0.0815	0.0085141	1.045e-21	0.515337	0.263233	0.0502623	0.732136	20
8258_22	2	UXS1	106143804	rs4851931	2	106176826	T	C	0.0924453	-0.0216	0.036	0.5475	0.1671	0.0130275	1.16201e-37	-0.129264	0.215675	0.548943	0.503948	20
2977_7	2	EDAR	108941922	rs141332418	2	108991351	T	C	0.0168986	-0.0054	0.0925	0.9538	1.6023	0.02959	0	-0.00337016	0.0577295	0.953447	0.597316	20
13973_62	2	TTL	112511948	rs10194022	2	112479304	T	C	0.104374	-0.0619	0.0315	0.0489395	0.0803	0.0111211	5.17898e-13	-0.770859	0.406547	0.057945	0.0288167	20
5353_89	2	IL1RN	113116666	rs55709272	2	113109711	C	T	0.437376	-0.0277	0.0197	0.1599	-0.1784	0.00794944	1.53804e-111	0.155269	0.110643	0.160516	0.707466	20
16919_1	2	DBI	119369737	rs78115599	2	119378725	T	C	0.192843	-0.0242	0.0244	0.3214	-0.2839	0.01059	2.5853e-158	0.0852413	0.0860046	0.321624	0.891316	20
18432_32	2	RALB	120267387	rs4849845	2	120255593	A	G	0.707753	0.012	0.0212	0.5709	-0.2404	0.008665	2.07021e-169	-0.0499168	0.0882047	0.571448	0.400597	20
13676_46	2	INHBB	120348970	rs17050272	2	120548864	A	G	0.450298	-0.0182	0.02	0.3632	0.3414	0.006851	0	-0.0533099	0.0585921	0.362903	0.426883	20
9574_11	2	BIN1	127077658	rs35103166	2	127124606	C	T	0.390656	0.0341	0.02	0.0878699	0.1306	0.00838889	1.197e-54	0.261103	0.154055	0.0901008	0.563135	20
2961_1	2	PROC	127423834	rs61185143	2	127407902	C	T	0.579523	0.0161	0.0195	0.4082	0.1422	0.00801116	1.71604e-70	0.113221	0.137279	0.409514	0.769045	20
5465_32	2	HS6ST1	128277792	rs840870	2	128308686	T	G	0.596421	-0.0027	0.0198	0.89	-0.1533	0.00817599	1.93496e-78	0.0176125	0.129162	0.891537	0.605527	20
9017_58	2	LCT	135812517	rs12469551	2	135752442	G	T	0.714712	-0.0366	0.026	0.1604	0.9573	0.00869	0	-0.0382325	0.0271619	0.159256	0.881669	20
12675_14	2	DARS1	135945990	rs72970243	2	135726662	A	G	0.230616	0.0382	0.0286	0.1825	0.1108	0.0146991	4.776e-14	0.344765	0.262144	0.18845	0.799025	20
4559_64	2	KYNU	142966745	rs12477146	2	143036245	A	G	0.188867	-0.0023	0.0255	0.9287	-0.4654	0.008154	0	0.00494199	0.0547916	0.928131	0.110345	20
5036_50	2	TNFAIP6	151368819	rs2278089	2	151290158	T	G	0.586481	-0.0255	0.0198	0.1963	-0.5175	0.005873	0	0.0492754	0.038265	0.197836	0.0174679	20
10908_2	2	GALNT13	154162950	rs16834610	2	153873982	T	C	0.0487078	0.0394	0.0441	0.3716	0.1275	0.0188237	1.258e-11	0.30902	0.348878	0.375751	0.697266	20
16620_26	2	LY75	159854056	rs17231342	2	159870033	G	T	0.447316	0.0341	0.0195	0.0793195	0.8438	0.004299	0	0.0404124	0.0231107	0.0803518	0.177482	20
10916_44	2	PLA2R1	159997310	rs3749117	2	160028931	C	T	0.474155	0.0133	0.0194	0.4926	-0.7646	0.004756	0	-0.0173947	0.025373	0.49299	0.074527	20
5029_3	2	FAP	162207918	rs10490425	2	162210947	T	A	0.0109344	-0.1612	0.1114	0.1479	0.7805	0.0334389	1.69901e-120	-0.206534	0.143003	0.148665	0.000601203	15
12594_5	2	GCA	162345218	rs17783344	2	162352383	G	T	0.157058	-0.0448	0.0285	0.1152	-0.4329	0.013586	8.50815e-223	0.103488	0.0659151	0.11641	0.841756	20
5227_60	2	PDK1	172582021	rs13398175	2	172514093	G	A	0.212724	0.012	0.023	0.6015	-0.2029	0.00971797	8.33875e-97	-0.0591424	0.113392	0.601965	0.465692	20
12659_13	2	OLA1	174160523	rs11558990	2	174082032	C	T	0.199801	0.0223	0.0244	0.3618	0.1687	0.0101694	8.37504e-62	0.132187	0.144855	0.361479	0.445875	20
9288_7	2	FKBP7	178471132	rs6704545	2	178477226	A	G	0.214712	0.0206	0.0242	0.3952	0.3023	0.009387	1.54586e-227	0.0681442	0.0800809	0.394801	0.984253	20
8297_8	2	DNAJC10	182755360	rs72898732	2	182762456	T	C	0.0218688	-0.0968	0.0718	0.1773	-0.257	0.0266576	5.37701e-22	0.376654	0.282096	0.181812	0.354895	3
13740_51	2	FRZB	182849956	rs288326	2	182838608	A	G	0.124254	0.0494	0.0305	0.1052	0.5349	0.014929	3.82358e-281	0.0923537	0.0570782	0.105658	0.157275	20
8786_6	2	FAM171B	186730010	rs1123176	2	186742744	C	T	0.188867	-0.0127	0.0255	0.6195	-0.1865	0.0108023	8.64913e-67	0.0680965	0.136786	0.618602	0.707314	20
3336_50	2	TFPI	187514995	rs116350534	2	187479035	G	T	0.0178926	-0.0084	0.0681	0.9016	-0.273	0.0421755	9.61101e-11	0.0307692	0.249496	0.901849	0.850593	7
18880_81	2	COL3A1	188993560	rs72914144	2	189377017	T	C	0.171968	-0.0132	0.0271	0.6261	0.0772	0.0108584	1.163e-12	-0.170984	0.351859	0.627006	0.384276	20
12396_19	2	HIBCH	190266964	rs291466	2	190319749	G	A	0.597416	-0.0075	0.0197	0.703701	0.3279	0.00695	0	-0.0228728	0.0600812	0.703427	0.262768	20
15387_44	2	NRP2	205740062	rs16837000	2	205130682	T	G	0.220676	0.0302	0.0231	0.1921	-0.1504	0.0104448	5.20698e-47	-0.200798	0.154222	0.192915	0.912045	20
7049_2	2	ADAM23	206532330	rs1448903	2	206444237	G	A	0.083499	-0.0159	0.0342	0.641501	0.7036	0.010179	0	-0.0225981	0.0486083	0.642002	0.335275	20
12366_16	2	CRYGD	208123066	rs34570682	2	208114213	A	G	0.301193	-0.0056	0.0209	0.7896	-0.1165	0.00837035	4.913e-44	0.0480687	0.179432	0.788782	0.75378	20
18338_26	2	IDH1	208251152	rs34599179	2	208243577	C	T	0.0139165	0.1377	0.0817	0.09192	-1.0718	0.0469175	1.66303e-115	-0.128475	0.0764341	0.0927889	0.787134	20
12646_2	2	RPE	210012412	rs2723211	2	210015768	A	G	0.482107	0.0004	0.0194	0.985	0.0757	0.008089	8.09603e-21	0.00528402	0.256275	0.98355	0.158204	20
13986_6	2	LANCL1	210452392	rs193220212	2	210427369	T	C	0.0149105	-0.2561	0.1979	0.1958	-0.3759	0.0328557	2.61e-30	0.681298	0.529827	0.198482	0.416759	16
3434_34	2	FN1	215398256	rs1250258	2	215435462	T	C	0.766402	0.0018	0.0221	0.9359	0.1591	0.0082431	5.26799e-83	0.0113136	0.138908	0.935086	0.732249	20
3435_53	2	FN1	215398256	rs1250259	2	215435759	A	T	0.767396	0.0012	0.0221	0.9549	0.157	0.00824055	6.30804e-81	0.00764331	0.140765	0.956697	0.750729	20
4131_72	2	FN1	215398256	rs1250258	2	215435462	T	C	0.766402	0.0018	0.0221	0.9359	0.176	0.00819181	2.15595e-102	0.0102273	0.125569	0.935086	0.635223	20
17776_15	2	PECR	216039642	rs73072196	2	216008671	C	T	0.0974155	0.0401	0.0327	0.2199	-0.1544	0.0130459	2.56798e-32	-0.259715	0.212921	0.222552	0.85558	20
8469_41	2	IGFBP2	216648632	rs4674100	2	216615701	A	G	0.272366	0.0165	0.0227	0.4676	-0.0568	0.00940215	1.53e-09	-0.290493	0.40253	0.470499	0.644829	6
19581_15	2	IGFBP5	216683827	rs7598172	2	216813276	T	G	0.513917	-0.0202	0.0195	0.2999	-0.0504	0.00796596	2.50099e-10	0.400794	0.392056	0.306646	0.589114	20
19606_28	2	IHH	219057672	rs76247428	2	219278161	T	C	0.0119284	-0.2178	0.2227	0.328	-0.3971	0.0455364	2.77001e-18	0.548476	0.564332	0.331098	NA	NA
11351_233	2	NHEJ1	219115112	rs115279228	2	218914477	T	C	0.0208748	-0.1403	0.069	0.0421599	-0.3047	0.0263316	5.73704e-31	0.460453	0.229922	0.0452148	0.725547	12
16288_17	2	EPHA4	221496114	rs2680845	2	221570560	A	G	0.596421	-0.0065	0.0197	0.739799	-0.1174	0.00817034	8.09303e-47	0.0553663	0.167847	0.741504	0.633274	20
19154_41	2	SERPINE2	224007182	rs13412535	2	224010157	A	G	0.225646	-0.0091	0.0234	0.6979	-0.8039	0.007402	0	0.0113198	0.0291083	0.69736	0.417583	20
11681_8	2	AGFG1	227516684	rs11679534	2	227575661	T	C	0.698807	0.031	0.0213	0.1452	-0.0965	0.00829234	2.66501e-31	-0.321244	0.222445	0.148697	0.387348	20
9769_48	2	DNER	229536092	rs62193248	2	229732201	T	A	0.355865	0.0242	0.0205	0.237	-0.1848	0.00866492	6.32502e-101	-0.130952	0.111101	0.238524	0.851305	20
12384_92	2	COPS7B	231795462	rs887829	2	233759924	T	C	0.298211	-0.002	0.0207	0.9212	0.0451	0.00753936	2.205e-09	-0.0443459	0.45904	0.92304	0.075185	20
6706_18	2	ALPG	232408779	rs12328730	2	232386656	T	C	0.383698	0.0003	0.0201	0.9884	0.0522	0.00808354	1.064e-10	0.00574713	0.385058	0.988092	0.451159	20
6715_63	2	ALPG	232408779	rs12478529	2	232421944	T	C	0.223658	0.0076	0.0228	0.737199	0.1958	0.00959809	1.67599e-92	0.0388151	0.116461	0.738916	0.202308	20
7891_45	2	UGT1A6	233732454	rs887829	2	233759924	T	C	0.298211	-0.002	0.0207	0.9212	-0.2321	0.008441	1.92048e-166	0.00861698	0.0891862	0.92303	0.00671025	20
17702_53	2	UGT1A1	233766785	rs6742078	2	233763993	T	G	0.298211	-0.0022	0.0207	0.9149	-0.2225	0.008466	3.1132e-152	0.00988764	0.0930345	0.915361	0.00169871	20
10511_10	2	COL6A3	237369166	rs2646260	2	237369152	G	A	0.245527	0.0096	0.0229	0.6755	-0.1301	0.00837217	1.87199e-54	-0.0737894	0.176082	0.675171	0.513756	20
11196_31	2	COL6A3	237369166	rs11677932	2	237315312	A	G	0.333996	0.0108	0.0208	0.6047	-0.0691	0.00898838	1.498e-14	-0.156295	0.301699	0.604423	0.145329	18
18213_30	2	UBE2F	238004804	rs59412705	2	237955596	A	T	0.437376	0.0061	0.0199	0.758901	0.0683	0.00815447	5.48599e-17	0.0893119	0.291557	0.759355	0.244331	20
8697_38	2	GPC1	240451870	rs1126920	2	240466062	T	C	0.10835	0.0254	0.03	0.3971	0.6338	0.011144	0	0.0400757	0.0473388	0.397233	0.364013	20
9940_35	2	DUSP28	240562655	rs112548426	2	240660995	A	G	0.026839	0.0776	0.0538	0.1489	-0.452	0.0205043	1.086e-107	-0.171681	0.119281	0.150065	0.41875	20
19504_22	2	DTYMK	241681346	rs144303868	2	241680143	C	G	0.0337972	0.0301	0.0532	0.5718	0.1579	0.0171307	3.045e-20	0.190627	0.337556	0.57226	0.72998	20
8958_51	3	CHL1	303090	rs13077895	3	51395	G	A	0.33002	0.0298	0.0202	0.1411	-0.2291	0.008612	6.36519e-156	-0.130074	0.0883066	0.140755	0.94453	20
3298_52	3	CNTN4	2578386	rs163352	3	3056357	C	G	0.782306	0.0326	0.0246	0.1849	-0.2871	0.010793	6.68538e-156	-0.113549	0.0857907	0.185649	0.398531	20
13686_2	3	IL5RA	3096468	rs77400868	3	3109280	G	A	0.128231	-0.0109	0.0292	0.7083	0.5478	0.008559	0	-0.0198978	0.053305	0.708939	0.122559	20
7628_40	3	CRELD1	9939603	rs4234585	3	9939437	A	G	0.208748	0.0549	0.0338	0.1045	-0.8782	0.005709	0	-0.0625142	0.03849	0.10434	0.203906	20
6462_12	3	TIMP4	12155990	rs184262	3	12093240	G	A	0.849901	0.0172	0.0263	0.5145	0.4228	0.011237	8.170367e-310	0.0406812	0.0622137	0.51318	0.217761	20
15644_1	3	BTD	15661826	rs13078881	3	15645186	C	G	0.0427435	-0.0596	0.0475	0.2095	-1.355	0.019113	0	0.0439852	0.0350608	0.209646	0.0153932	20
10554_23	3	GLB1	33046906	rs62250512	3	33109920	A	G	0.65507	0.0055	0.0201	0.784401	0.0447	0.00779365	9.726e-09	0.123043	0.450176	0.784606	0.787465	20
18174_79	3	PDCD6IP	33834139	rs9876986	3	33799573	G	A	0.234592	0.0227	0.0217	0.2965	-0.1121	0.00908611	5.68904e-35	-0.202498	0.194272	0.297253	0.520823	20
17782_23	3	ACAA1	38120186	rs2229528	3	38125604	G	A	0.0427435	0.0246	0.0505	0.627001	-0.6028	0.012914	0	-0.0408096	0.0837803	0.626186	0.451178	20
6359_50	3	POMGNT2	43092657	rs1949585	3	43104624	T	A	0.466203	-0.0083	0.0194	0.669	-0.3313	0.006475	0	0.0250528	0.0585592	0.668782	0.697386	20
18933_4	3	TGM4	44894799	rs1995640	3	44901577	T	C	0.402584	-0.0181	0.0195	0.3528	-0.0511	0.00806217	2.32399e-10	0.354207	0.385675	0.358405	0.105064	20
5701_81	3	CLEC3B	45018810	rs10865936	3	44995308	A	G	0.245527	0.0615	0.0238	0.00965095	-0.2029	0.00955065	3.69693e-100	-0.303105	0.118164	0.0103138	0.0199627	20
16818_200	3	CDCP1	45114350	rs28364749	3	45147043	A	T	0.186879	0.0449	0.0285	0.1154	-0.2934	0.010682	4.38163e-166	-0.153033	0.0972967	0.115753	0.0385197	20
2780_35	3	LTF	46460440	rs61740470	3	46450495	T	C	0.0129225	-0.08	0.1056	0.4487	-1.1108	0.0452765	6.45294e-133	0.0720202	0.0951119	0.448921	0.0153573	7
5810_25	3	TDGF1	46578496	rs6769392	3	46576229	A	G	0.270378	0.0162	0.0225	0.4716	1.3132	0.003959	0	0.0123363	0.0171338	0.471526	0.841399	20
15481_45	3	CAMP	48224419	rs55771110	3	47305227	A	G	0.190855	-0.0033	0.0272	0.903	0.109	0.0115493	3.80702e-21	-0.0302752	0.249562	0.903443	0.979839	20
9384_17	3	CAMP	48224419	rs192030629	3	48081225	C	G	0.0109344	-0.0437	0.0792	0.5811	-0.3097	0.0339376	7.13498e-20	0.141104	0.256198	0.581797	0.331151	10
4407_10	3	MST1	49686724	rs9858213	3	49694428	T	G	0.324056	-0.0007	0.0212	0.972	-1.2266	0.003655	0	0.000570683	0.0172835	0.97366	0.429349	20
8309_12	3	HYAL1	50306136	rs116482870	3	50302191	T	C	0.0536779	-0.0293	0.0396	0.4599	-0.2397	0.0189779	1.434e-36	0.122236	0.16549	0.46013	0.813743	20
9223_11	3	MANF	51387344	rs1383251	3	51329409	A	G	0.878728	-0.0347	0.0278	0.2117	0.0864	0.0118499	3.072e-13	-0.40162	0.32644	0.218583	0.439266	20
3343_1	3	ACY1	51986268	rs148804382	3	52078217	A	C	0.0159046	0.0011	0.1064	0.992	-0.8196	0.0363256	1.01003e-112	-0.00134212	0.129819	0.991751	0.947021	8
5628_21	3	SEMA3G	52439069	rs13091025	3	52433308	C	A	0.142147	-0.0347	0.0288	0.227	-0.2814	0.0129398	7.39998e-105	0.123312	0.102502	0.22897	0.0122976	20
7955_195	3	ITIH1	52784832	rs1042779	3	52786995	G	A	0.398608	0.0197	0.02	0.3242	-0.5121	0.006207	0	-0.0384691	0.0390577	0.324659	0.271705	20
7145_1	3	ITIH3	52801784	rs2071044	3	52813585	T	C	0.498012	-0.0012	0.0194	0.9489	0.4812	0.005959	0	-0.00249377	0.0403159	0.950678	0.195407	20
4811_33	3	ITIH4	52821825	rs77347777	3	52814191	T	C	0.102386	-0.002	0.0318	0.9511	-0.1433	0.0145333	6.19902e-23	0.0139567	0.221917	0.949853	0.562736	20
8885_6	3	CACNA2D3	54598554	rs9878608	3	54123032	G	C	0.369781	0.0303	0.0198	0.1272	0.2196	0.008313	8.86681e-154	0.137978	0.0903151	0.126577	0.553317	20
3376_49	3	IL17RD	57130144	rs76645245	3	57106766	G	A	0.147117	-0.0083	0.0261	0.7519	0.5402	0.009583	0	-0.0153647	0.0483162	0.750483	0.630271	20
18408_26	3	ARF4	57584792	rs1354034	3	56815721	C	T	0.599404	0.0416	0.0199	0.0363204	0.0844	0.00829315	2.51002e-24	0.492891	0.240705	0.0405894	0.396741	20
7191_32	3	SLMAP	57842726	rs1354034	3	56815721	C	T	0.599404	0.0416	0.0199	0.0363204	0.0471	0.00812866	6.86e-09	0.883227	0.449161	0.0492532	0.195825	12
13102_1	3	FAM3D	58650390	rs12493131	3	58664251	G	T	0.879722	-0.0582	0.0308	0.0591998	0.4529	0.015112	2.44706e-197	-0.128505	0.0681412	0.0593131	0.134057	20
9826_135	3	FHIT	60499368	rs2687899	3	59985232	T	C	0.270378	-0.0158	0.0213	0.4575	-0.078	0.00853752	6.472e-20	0.202564	0.273976	0.459694	0.83433	20
18831_6	3	LRIG1	66440030	rs2306272	3	66384219	C	T	0.292247	0.0061	0.0215	0.776101	-0.6683	0.0063	0	-0.00912764	0.0321713	0.776625	0.965468	20
10754_113	3	PROK2	71778430	rs7634474	3	71780316	G	A	0.823062	0.0198	0.0259	0.444599	-0.6555	0.007676	0	-0.0302059	0.0395134	0.4446	0.938288	20
5116_62	3	ROBO2	76778330	rs78908809	3	77581703	A	G	0.131213	-0.0232	0.0296	0.4336	0.1143	0.0142298	9.55603e-16	-0.202975	0.260198	0.435344	0.192199	15
5740_17	3	ROBO1	79182618	rs6807536	3	78725526	T	C	0.791252	0.0005	0.0241	0.9824	-0.223	0.0101214	1.405e-107	-0.00224215	0.108072	0.983448	0.495447	20
17350_13	3	CHMP2B	87241414	rs300996	3	87283562	T	G	0.403579	0.0263	0.0196	0.1801	0.2419	0.008368	9.5428e-184	0.108723	0.0811125	0.180118	0.665964	20
2700_56	3	PROS1	93926527	rs16840279	3	94231091	G	A	0.0188867	-0.0376	0.0639	0.556	-0.1946	0.0246722	3.085e-15	0.193217	0.329278	0.557346	0.835649	20
18241_18	3	CPOX	98586547	rs1675513	3	98589854	G	A	0.167992	-0.041	0.0268	0.1266	-0.1881	0.0117188	5.61609e-58	0.217969	0.143123	0.127772	0.0597619	20
6947_4	3	ST3GAL6	98776718	rs59906228	3	98865137	C	G	0.0457256	-0.0778	0.0443	0.0788207	-1.7189	0.010491	0	0.0452615	0.0257738	0.0790702	0.0421511	20
17808_37	3	NIT2	100348187	rs1486308	3	100374210	G	T	0.33002	0.0082	0.0206	0.691399	-0.0986	0.0092421	1.428e-26	-0.0831643	0.20907	0.690791	0.540022	20
17769_28	3	PCNP	101584322	rs13060373	3	101631980	G	A	0.474155	-0.0015	0.0195	0.9395	0.0816	0.00814162	1.213e-23	-0.0183824	0.238978	0.938686	0.647213	20
5451_1	3	ALCAM	105471904	rs77228368	3	105513153	G	C	0.0208748	-0.0455	0.0686	0.5077	0.3005	0.0226776	4.45396e-40	-0.151414	0.228572	0.507692	0.684371	16
17370_186	3	ABHD10	111986189	rs13091880	3	111927205	T	C	0.525845	0.0039	0.0195	0.8431	0.0481	0.00812914	3.279e-09	0.0810811	0.405637	0.84157	0.995405	20
5112_73	3	CD200	112347580	rs6438068	3	112338087	G	A	0.899602	-0.0511	0.0326	0.1175	0.128	0.0157886	5.18298e-16	-0.399219	0.259404	0.123809	0.585675	20
3234_23	3	CCDC80	112623164	rs9845240	3	112655985	A	G	0.366799	0.0135	0.0204	0.5086	0.0937	0.00848106	2.23801e-28	0.144077	0.218106	0.508881	0.380299	20
5103_30	3	CD200R1	112948154	rs62263730	3	112859161	A	G	0.313121	0.0217	0.021	0.3006	0.1152	0.00842404	1.429e-42	0.188368	0.182811	0.302824	0.203998	20
4328_2	3	BOC	113249231	rs4682481	3	113265008	T	C	0.204771	0.0288	0.025	0.2504	0.2676	0.0111088	3.25293e-128	0.107623	0.0935298	0.249862	0.612438	20
8336_267	3	GRAMD1C	113887678	rs4682146	3	113907798	G	C	0.295229	0.0186	0.0205	0.3655	0.1456	0.00841416	4.37593e-67	0.127747	0.14099	0.364897	0.876192	20
8842_16	3	GRAMD1C	113887678	rs2399493	3	113903057	T	C	0.295229	0.0199	0.0206	0.3347	0.3525	0.00717	0	0.0564539	0.058451	0.334128	0.891469	20
9638_2	3	TIGIT	114293600	rs73238029	3	114295233	C	A	0.296223	0.0331	0.0222	0.135	0.0828	0.0090664	6.68597e-20	0.399758	0.271666	0.141153	0.59382	18
2999_6	3	LSAMP	116470882	rs1541871	3	116383969	C	T	0.83499	-0.0008	0.0273	0.9768	0.2016	0.0114103	7.37398e-70	-0.00396825	0.135417	0.976622	0.47975	20
6467_65	3	POGLUT1	119481836	rs9860775	3	119442728	T	C	0.0725646	-0.0145	0.0387	0.7067	0.3988	0.0160971	1.68209e-135	-0.0363591	0.0970522	0.707933	0.700831	20
13112_179	3	FSTL1	120421654	rs1147707	3	120450401	T	C	0.353877	-0.014	0.0202	0.4888	-0.1507	0.00848818	1.602e-70	0.0928998	0.134143	0.488597	0.595973	20
9832_33	3	HGD	120655220	rs2042482	3	120675205	T	A	0.765408	-0.0036	0.0228	0.8762	0.1233	0.00928378	2.97502e-40	-0.0291971	0.184928	0.874548	0.346591	20
5337_64	3	CD86	122088250	rs2681406	3	122063038	C	T	0.16501	0.0106	0.0243	0.6631	0.0686	0.00958208	8.11501e-13	0.154519	0.354884	0.663267	0.881699	20
11643_73	3	DTX3L	122569770	rs138733337	3	122364421	G	A	0.0248509	0.0191	0.1538	0.9014	-0.3359	0.0435363	1.206e-14	-0.0568622	0.457934	0.90118	0.460933	8
5593_11	3	PDIA5	123146126	rs3804749	3	123114156	T	C	0.585487	0.0329	0.02	0.099259	-0.6305	0.006566	0	-0.0521808	0.0317255	0.10002	0.2087	20
9005_16	3	PLXNA1	127010041	rs4679138	3	126992227	A	G	0.661034	0.0018	0.0211	0.932	0.2543	0.008833	2.88123e-182	0.00707825	0.0829732	0.932017	0.0927596	20
10490_3	3	RPN1	128650522	rs4481172	3	128653814	A	C	0.632207	0.0188	0.0197	0.3414	-0.1504	0.00802915	2.72796e-78	-0.125	0.131154	0.34055	0.738237	20
12709_63	3	H1-10	129315528	rs6790635	3	129323039	C	T	0.83499	0.0164	0.0251	0.5131	0.0574	0.00989144	6.51401e-09	0.285714	0.440045	0.516155	0.478999	8
19561_216	3	PLXND1	129580945	rs2255703	3	129574413	C	T	0.411531	0.0282	0.0202	0.1631	-0.2129	0.00828908	1.74598e-145	-0.132457	0.0950203	0.163323	0.263886	20
4162_54	3	TF	133771340	rs8177245	3	133760386	G	A	0.345924	-0.0106	0.0204	0.6011	0.1451	0.00865787	4.84202e-63	-0.0730531	0.14066	0.603511	0.329736	20
14271_23	3	RAB6B	133860058	rs10212397	3	133888296	A	G	0.167992	0.009	0.0271	0.7396	-0.2611	0.0105687	9.44391e-135	-0.0344696	0.103801	0.739834	0.394236	20
17680_12	3	EPHB1	135027864	rs185257	3	134953443	A	C	0.482107	-0.0008	0.0194	0.9684	0.2774	0.007941	2.37742e-267	-0.00288392	0.0699352	0.967107	0.534489	20
10835_25	3	A4GNT	138128052	rs2251550	3	138140323	G	A	0.666004	-0.0136	0.0207	0.5101	-0.0651	0.00852746	2.273e-14	0.208909	0.319148	0.512735	0.452983	18
16594_44	3	FAIM	138620991	rs13043	3	138629146	C	T	0.0139165	0.1112	0.0943	0.2385	-0.9978	0.02241	0	-0.111445	0.0945411	0.238477	NA	NA
19279_42	3	RBP1	139528632	rs2071387	3	139538761	G	A	0.190855	0.0075	0.0254	0.7663	0.0901	0.00976791	2.86e-20	0.0832408	0.282053	0.767899	0.0798485	20
18882_7	3	CLSTN2	140256291	rs35220837	3	139904479	A	G	0.0487078	0.0587	0.0439	0.1815	0.4115	0.015247	1.9942e-160	0.142649	0.106814	0.181715	0.805514	20
6081_52	3	PCOLCE2	142852564	rs6794287	3	142883824	T	C	0.377734	0.0006	0.0203	0.9783	0.4465	0.006549	0	0.00134378	0.0454647	0.976421	0.498418	20
6923_1	3	PLOD2	146099432	rs12495057	3	146119722	C	T	0.492048	0.0521	0.0287	0.0691704	-0.0816	0.00815609	1.452e-23	-0.63848	0.357459	0.0740723	0.00830314	20
15375_49	3	CPB1	148825644	rs2291671	3	148840660	A	G	0.204771	-0.0167	0.0233	0.4719	0.2378	0.00970196	1.141e-132	-0.0702271	0.0980234	0.473725	0.678502	20
17453_34	3	CP	149192120	rs113158234	3	149108198	G	A	0.0109344	0.0025	0.1906	0.9895	0.6801	0.0658997	5.709e-25	0.00367593	0.280253	0.989535	0.921997	4
8398_277	3	RARRES1	158714690	rs73015669	3	158738529	A	C	0.162028	0.023	0.0273	0.4009	1.2992	0.00555	0	0.0177032	0.0210131	0.399516	0.0026991	20
10565_19	3	SLITRK3	165191914	rs62282372	3	165194166	G	C	0.128231	0.0057	0.0296	0.8475	-0.4964	0.009344	0	-0.0114827	0.0596297	0.847299	0.858571	20
15514_26	3	BCHE	165805183	rs1803274	3	165773492	T	C	0.185885	0.0274	0.0243	0.2594	-0.5167	0.00758	0	-0.0530288	0.0470357	0.259566	0.723223	20
7117_21	3	SERPINI2	167460443	rs1706435	3	165743688	G	A	0.421471	0.0141	0.0195	0.4712	0.0681	0.00819271	9.38901e-17	0.207048	0.287425	0.471305	0.464746	20
15620_4	3	NLGN1	173845328	rs557382	3	173395769	G	T	0.284294	-0.0025	0.0214	0.9064	0.1333	0.00902916	2.52699e-49	-0.0187547	0.160545	0.907004	0.255991	16
13438_115	3	CHRD	184385395	rs34095724	3	184381262	T	C	0.0377734	0.0839	0.055	0.1273	-0.1876	0.0174783	7.09998e-27	-0.447228	0.296123	0.130973	0.163076	8
7110_2	3	DNAJB11	186576602	rs9841006	3	186575346	T	C	0.0874751	0.0153	0.0355	0.6658	-0.2352	0.0156006	2.31701e-51	-0.065051	0.150997	0.666607	0.562165	17
3581_53	3	AHSG	186617189	rs4686790	3	186604193	T	G	0.757455	-0.0255	0.022	0.246	0.3568	0.007573	0	-0.0714686	0.0616779	0.246562	0.123264	20
3367_8	3	FETUB	186644555	rs76908507	3	186654444	A	G	0.0427435	0.1099	0.046	0.0168799	0.5132	0.0210189	1.15405e-131	0.214147	0.0900618	0.0174175	0.344064	18
4996_66	3	HRG	186669225	rs186268843	3	186661567	A	G	0.201789	0.0023	0.0355	0.9475	1.0723	0.007382	0	0.00214492	0.0331064	0.948342	0.0309999	20
15343_337	3	KNG1	186730879	rs5030062	3	186736391	C	A	0.39165	0.0251	0.0199	0.2074	0.3618	0.007161	0	0.0693753	0.0550199	0.20734	0.11695	20
19631_13	3	KNG1	186730879	rs5030062	3	186736391	C	A	0.39165	0.0251	0.0199	0.2074	0.2433	0.008557	7.93875e-178	0.103165	0.0818725	0.207645	0.201609	20
7784_1	3	KNG1	186730879	rs2304456	3	186727263	G	T	0.105368	-0.0203	0.0302	0.5017	0.3389	0.012253	2.20357e-168	-0.0598997	0.0891381	0.501592	0.0685843	20
3554_24	3	ADIPOQ	186850584	rs143257534	3	186834099	T	C	0.0228628	0.0006	0.062	0.9922	-0.6346	0.02397	1.8932e-154	-0.000945477	0.0976993	0.992279	0.25423	16
3605_77	3	MASP1	187254631	rs698082	3	187281359	T	C	0.633201	-0.0246	0.0202	0.2243	0.0825	0.00828205	2.25099e-23	-0.298182	0.246671	0.226731	0.70224	20
18315_38	3	RTP4	187370230	rs1878861	3	187375904	A	G	0.599404	-0.0029	0.0198	0.8848	-0.3259	0.007125	0	0.00889844	0.0607551	0.883555	0.646706	20
5957_30	3	SST	187669653	rs55636108	3	186663473	C	T	0.202783	0.0035	0.0353	0.9203	0.0679	0.0105541	1.247e-10	0.0515464	0.519944	0.921028	0.120844	20
14048_7	3	IL1RAP	190586900	rs2885373	3	190628679	C	T	0.83002	0.0151	0.0277	0.5873	-1.417	0.006731	0	-0.0106563	0.0195484	0.585668	0.118511	20
12399_194	3	CCDC50	191363872	rs884298	3	192008809	A	G	0.293241	-0.0061	0.0211	0.773701	0.0532	0.00903015	3.83e-09	-0.114662	0.397094	0.772771	0.789716	13
6415_90	3	CPN2	194345548	rs3732477	3	194341790	T	C	0.313121	-0.0044	0.0213	0.8374	-0.4994	0.007104	0	0.00881057	0.0426514	0.836344	0.0548475	20
6557_50	3	LRRC15	194362496	rs58182031	3	194366591	A	G	0.102386	0.0061	0.0311	0.8434	0.4608	0.012867	7.0457e-281	0.0132378	0.0674923	0.844502	0.292366	20
7185_29	3	GP5	194397044	rs1466733	3	194400269	G	A	0.249503	-0.0302	0.0227	0.1823	-0.1173	0.00959047	2.126e-34	0.25746	0.194662	0.18597	0.94507	20
6375_75	3	XXYLT1	195169722	rs12695049	3	195268211	T	C	0.592445	-0.0043	0.0197	0.8274	0.1953	0.00815041	6.93203e-127	-0.0220174	0.100875	0.827223	0.966188	20
12343_14	3	ACAP2	195358894	rs62285629	3	195469445	A	T	0.253479	0.007	0.0223	0.753401	-0.0584	0.00933961	4.02799e-10	-0.119863	0.38233	0.753896	0.999865	20
8795_48	3	TFRC	196047332	rs3827554	3	196082245	C	A	0.67992	-0.0096	0.0208	0.643101	0.0761	0.00883794	7.26798e-18	-0.12615	0.273717	0.644887	0.0213374	20
18332_17	4	CPLX1	805543	rs7687101	4	818891	T	G	0.404573	0.0485	0.0198	0.0143499	0.0568	0.00801069	1.336e-12	0.853873	0.368806	0.0206001	0.0334914	20
3169_70	4	IDUA	995780	rs3733345	4	960459	T	G	0.517893	0.0188	0.0216	0.3852	0.4497	0.005968	0	0.0418056	0.0480352	0.38413	0.325768	20
8099_42	4	SPON2	1187947	rs11247975	4	1171342	T	G	0.683897	-0.0109	0.0207	0.5991	-0.2988	0.008536	1.90923e-268	0.0364793	0.0692849	0.598534	0.152535	20
13669_6	4	FGFR3	1801082	rs2403274	4	1752788	G	C	0.281312	-0.0011	0.0219	0.9601	-0.1729	0.00930321	4.25193e-77	0.00636206	0.126663	0.959941	0.840811	20
7769_29	4	SH3BP2	2817084	rs7695151	4	2770803	T	C	0.45328	-0.0221	0.0193	0.2532	0.2567	0.007927	4.76323e-230	-0.0860927	0.075232	0.252473	0.560505	20
3617_80	4	HGFAC	3445727	rs2498323	4	3449382	A	G	0.0815109	-0.006	0.0337	0.858	-1.5166	0.008643	0	0.00395622	0.0222208	0.85869	0.688863	20
3640_14	4	LRPAP1	3518029	rs1800493	4	3514832	T	C	0.0119284	0.0012	0.0882	0.9887	-0.8133	0.0398562	1.48301e-92	-0.00147547	0.108447	0.989145	0.216175	5
8402_22	4	CYTL1	5017022	rs56007654	4	5025083	T	G	0.134195	0.0118	0.0272	0.6638	0.4521	0.008753	0	0.0261004	0.0601658	0.664428	0.18566	20
9251_28	4	MAN2B2	6599276	rs11943337	4	6600251	G	C	0.449304	-0.0096	0.0195	0.6244	0.7687	0.006261	0	-0.0124886	0.0253677	0.622505	0.641846	20
8814_33	4	PSAPL1	7432608	rs35791045	4	7425380	G	A	0.150099	-0.0305	0.0274	0.2661	0.4446	0.008893	0	-0.068601	0.0616437	0.265767	0.698015	20
6493_9	4	CPZ	8606210	rs13127468	4	8597931	A	C	0.500994	-0.0223	0.0197	0.2583	-0.0672	0.00802037	5.353e-17	0.331845	0.295818	0.261952	0.828431	20
4535_50	4	BST1	15720689	rs73224660	4	15713139	A	G	0.140159	-0.0278	0.0269	0.3003	-1.3987	0.005516	0	0.0198756	0.0192323	0.301394	0.444928	20
15494_11	4	FGFBP1	15937158	rs2314019	4	15964997	A	G	0.899602	-0.0567	0.0327	0.0824898	-0.121	0.0136463	7.52299e-19	0.468595	0.275367	0.0888093	0.840256	20
11257_1	4	QDPR	17486234	rs34333687	4	17525514	A	G	0.232604	-0.0599	0.0225	0.00780405	-0.4201	0.007601	0	0.142585	0.0536208	0.00783406	0.018395	20
13959_7	4	LAP3	17592585	rs141974152	4	18162078	A	G	0.0119284	0.0135	0.0967	0.8889	-0.4471	0.0379012	4.07099e-32	-0.0301946	0.216298	0.888978	0.325861	9
15610_72	4	LAP3	17592585	rs141974152	4	18162078	A	G	0.0119284	0.0135	0.0967	0.8889	-0.4368	0.0378312	7.73194e-31	-0.0309066	0.221399	0.888979	0.307375	9
18930_28	4	SLIT2	20436233	rs593770	4	20199466	C	T	0.720676	-0.0086	0.0213	0.6848	-0.1035	0.00880886	7.10099e-32	0.0830918	0.205919	0.686567	0.773398	20
5660_51	4	SOD3	24795377	rs2695234	4	24802616	G	A	0.900596	-0.0775	0.0374	0.0383301	-0.5368	0.015862	4.77671e-251	0.144374	0.0698026	0.0386101	0.0761612	10
17357_33	4	SEPSECS	25140282	rs6448333	4	25115419	T	C	0.05666	0.1146	0.047	0.0147201	-0.1556	0.0206338	4.663e-14	-0.736504	0.317454	0.020339	0.408786	20
18330_7	4	PGM2	37844798	rs58106925	4	37704111	T	C	0.0159046	0.0533	0.0861	0.5363	0.7549	0.0397662	2.338e-80	0.0706054	0.114115	0.536102	0.305284	6
16324_38	4	TLR1	38823747	rs5743618	4	38797027	A	C	0.327038	-0.0249	0.0228	0.2765	0.1383	0.00836866	2.38696e-61	-0.180043	0.165219	0.275833	0.71085	20
19557_3	4	KLB	39429232	rs13103023	4	39455997	A	G	0.32008	-0.0422	0.0207	0.0415002	-0.5484	0.006433	0	0.0769511	0.037757	0.0415435	0.306013	20
17755_5	4	UGDH	39513533	rs10008031	4	39535532	G	A	0.632207	0.0058	0.0203	0.7756	0.2969	0.008219	9.65997e-286	0.0195352	0.0683753	0.775104	0.705867	20
16079_2	4	TEC	48202810	rs58762758	4	48215229	A	G	0.462227	0.0063	0.0193	0.745399	-0.1092	0.00813601	4.50602e-41	-0.0576923	0.176792	0.744176	0.142067	20
10366_11	4	PDGFRA	54263762	rs6855761	4	54275365	T	A	0.106362	-0.0107	0.032	0.736999	-0.1567	0.0147537	2.37799e-26	0.0682833	0.204313	0.738221	0.276272	18
2475_1	4	KIT	54699025	rs4864902	4	54513635	C	A	0.452286	-0.0192	0.0192	0.3195	0.0463	0.00835453	2.99199e-08	-0.414687	0.421384	0.325063	0.856964	20
3651_50	4	KDR	55102038	rs34231037	4	55106779	G	A	0.0308151	-0.0949	0.0539	0.07852	-0.8861	0.027002	3.47161e-236	0.107099	0.0609158	0.0787238	0.0981281	10
9841_197	4	PAICS	56450160	rs138933625	4	56448446	G	C	0.0695825	-0.0051	0.0456	0.9112	-0.1926	0.0216587	5.97399e-19	0.0264798	0.236779	0.910956	0.944248	12
13405_61	4	SPINK2	56815801	rs11941268	4	56823077	T	C	0.0129225	0.0359	0.071	0.6131	0.807	0.025237	2.28764e-224	0.0444858	0.0879912	0.613158	0.763185	11
3320_49	4	IGFBP7	57070579	rs1718860	4	57083351	A	G	0.73161	0.0331	0.0222	0.1366	-0.2954	0.008997	1.98082e-236	-0.112051	0.0752298	0.136367	0.975528	20
3806_55	4	EPHA5	65495029	rs62300408	4	65579950	G	C	0.0666004	-0.0374	0.0361	0.3004	0.1829	0.0161217	7.85402e-30	-0.204483	0.198197	0.302204	0.866278	20
10603_1	4	HTN3	70032496	rs115000417	4	70014802	T	C	0.0238569	-0.0723	0.0753	0.3371	-0.442	0.02342	1.91197e-79	0.163575	0.170582	0.337599	0.83336	18
15589_1	4	GC	71772868	rs7697091	4	71759380	C	A	0.340954	-0.0189	0.0202	0.3482	-0.1219	0.00853201	2.623e-46	0.155045	0.166065	0.350488	0.40038	20
18380_78	4	ALB	73409298	rs58127629	4	73307829	T	C	0.0149105	-0.2473	0.2053	0.2282	-0.3748	0.056595	3.532e-11	0.659819	0.556746	0.235965	0.0832278	3
4763_31	4	AFM	73492873	rs72858937	4	73539253	T	C	0.0258449	-0.1178	0.0667	0.0775997	-0.7517	0.0360511	1.49404e-96	0.156711	0.0890499	0.0784391	0.685782	13
3447_64	4	CXCL8	73742118	rs79237872	4	73696328	T	G	0.0298211	-0.0626	0.0564	0.2668	-0.1407	0.0256864	4.31101e-08	0.444918	0.408999	0.276674	0.688853	7
3495_15	4	CXCL6	73842852	rs16850073	4	73838282	T	C	0.347913	-0.001	0.0205	0.9607	0.6505	0.005868	0	-0.00153728	0.0315142	0.961094	0.0300599	20
5663_18	4	PF4V1	73853890	rs872914	4	73852384	A	G	0.712724	-0.0288	0.0215	0.1803	-0.3223	0.008732	3.16914e-298	0.0893577	0.066752	0.180683	0.321688	20
2985_35	4	CXCL1	73870350	rs10007826	4	73874452	G	C	0.210736	-0.036	0.0232	0.1211	0.7845	0.007737	0	-0.0458891	0.0295764	0.120772	0.00356041	20
2697_7	4	PF4	73981419	rs1398015	4	73891519	T	C	0.0506958	-0.0026	0.048	0.9565	-0.1518	0.0174589	3.47798e-18	0.0171278	0.316212	0.956803	0.441622	6
2979_8	4	CXCL5	73997160	rs352045	4	73998970	G	T	0.88668	-0.0606	0.0305	0.0469602	-0.1975	0.0109064	2.72396e-73	0.306835	0.155357	0.0482645	0.867648	20
13088_397	4	BTC	74769641	rs28549760	4	74794307	C	A	0.125249	-0.022	0.0282	0.4357	-0.2084	0.0136728	1.86301e-52	0.105566	0.135494	0.435908	0.755764	18
3173_49	4	NAAA	75927336	rs10518142	4	75921721	T	G	0.312127	-0.0042	0.0214	0.8457	-0.6054	0.006038	0	0.00693756	0.0353486	0.844406	0.45978	20
9188_119	4	CXCL9	76004392	rs2276886	4	76007275	T	C	0.243539	-0.0197	0.0224	0.3796	-0.075	0.00967173	8.86498e-15	0.262667	0.300581	0.382193	0.791151	20
4141_79	4	CXCL10	76022308	rs6532086	4	76016125	A	G	0.500994	-0.025	0.0194	0.1977	0.0689	0.00809055	1.65001e-17	-0.362845	0.284773	0.202609	0.558415	20
3038_9	4	CXCL11	76037548	rs7376863	4	76050287	A	G	0.507952	-0.0179	0.0217	0.4084	-0.3268	0.006419	0	0.0547736	0.0664102	0.409498	0.805926	20
7970_315	4	ART3	76062616	rs4859610	4	76079288	G	A	0.766402	0.0094	0.0231	0.6856	-0.2733	0.009945	2.95e-166	-0.0343944	0.0845318	0.684095	0.778837	20
12620_3	4	SEPTIN11	76995068	rs2703158	4	77013914	T	C	0.626243	-0.0164	0.0199	0.4108	0.0602	0.00796064	3.96301e-14	-0.272425	0.332522	0.412632	0.420199	20
15559_5	4	ANTXR2	80013300	rs7674623	4	79873527	T	C	0.213718	-0.0026	0.0244	0.9143	0.2207	0.0103647	1.30802e-100	-0.0117807	0.110559	0.915141	0.604662	20
5604_30	4	HPSE	83313807	rs11732810	4	83309725	G	T	0.747515	-0.0029	0.0234	0.9028	0.1317	0.00965318	2.21703e-42	-0.0220197	0.177684	0.901374	0.0829325	20
9482_110	4	NUDT9	87441014	rs28529046	4	87440564	T	C	0.12326	0.0173	0.0287	0.547299	-0.1379	0.0109085	1.24701e-36	-0.125453	0.208358	0.547105	0.373946	20
4467_49	4	SPARCL1	87502198	rs7681694	4	87541577	A	G	0.360835	-0.0158	0.0203	0.4357	0.5456	0.005916	0	-0.0289589	0.0372081	0.436394	0.680328	20
3415_61	4	IBSP	87805994	rs2616262	4	87802058	T	G	0.474155	0.0129	0.0194	0.5051	-0.0944	0.0081297	3.59198e-31	-0.136653	0.205845	0.506779	0.182997	20
13113_7	4	SPP1	87979600	rs112645412	4	88381667	G	T	0.0238569	0.0009	0.0837	0.9916	-0.6162	0.0473724	1.10801e-38	-0.00146056	0.135833	0.991421	0.740228	15
8458_111	4	SNCA	89769330	rs2119785	4	89915368	C	A	0.468191	0.0082	0.0194	0.6714	0.0461	0.00806823	1.105e-08	0.177874	0.421974	0.673369	0.66921	20
12549_33	4	HPGDS	94320706	rs4282187	4	94351994	C	T	0.641153	0.0029	0.02	0.8849	0.4621	0.006334	0	0.0062757	0.0432808	0.884711	0.242682	20
5139_32	4	UNC5C	95355855	rs17383694	4	95487905	G	A	0.333002	-0.0027	0.0203	0.8921	0.1674	0.00832395	5.95305e-90	-0.016129	0.121269	0.894192	0.834494	20
14106_46	4	RAP1GDS1	98352621	rs10516428	4	98316288	G	T	0.270378	0.0296	0.0223	0.1847	-0.054	0.00944442	1.08e-08	-0.548148	0.423945	0.196021	0.316957	20
3210_1	4	METAP1	99029234	rs7676259	4	99021498	G	A	0.597416	-0.0298	0.0198	0.1328	-0.0655	0.0083448	4.18699e-15	0.454962	0.307797	0.139375	0.904385	20
11369_23	4	ADH5	99079890	rs28894371	4	99083469	A	G	0.026839	-0.0625	0.0516	0.2263	-0.3572	0.0191595	1.42501e-77	0.174972	0.144761	0.226781	0.365497	20
8325_37	4	ADH4	99140724	rs2602844	4	99099836	T	C	0.575547	-0.0063	0.0195	0.746	0.1071	0.00815111	1.95998e-39	-0.0588235	0.182128	0.746711	0.493208	20
18206_18	4	ADH6	99211088	rs28730617	4	99078444	A	G	0.028827	-0.0539	0.0505	0.2851	-0.3611	0.0191883	5.29807e-79	0.149266	0.140075	0.286598	0.391103	20
17396_23	4	ADH1A	99283686	rs189407772	4	99225517	G	A	0.0139165	-0.0404	0.071	0.5689	-0.3742	0.0306283	2.50802e-34	0.107964	0.189944	0.569765	0.545633	6
9834_62	4	ADH1B	99313186	rs1229984	4	99318162	C	T	0.971173	0.06	0.055	0.2751	0.4338	0.0623743	3.53099e-12	0.138313	0.128337	0.281154	0.792387	5
15525_294	4	ADH1C	99344622	rs283415	4	99349450	T	C	0.575547	-0.0436	0.0194	0.0245397	0.1279	0.0081632	2.508e-55	-0.340891	0.153234	0.0261046	0.405523	20
11377_19	4	ADH7	99423886	rs113954211	4	99430960	A	C	0.10835	-0.0356	0.0308	0.2477	-0.4233	0.015258	2.12699e-169	0.0841011	0.0728248	0.248155	0.94158	20
11615_16	4	DAPP1	99843508	rs2282588	4	99817240	A	T	0.521869	0.0242	0.0194	0.2114	-0.0823	0.00816697	6.96999e-24	-0.294046	0.237522	0.215726	0.148207	20
8053_16	4	DNAJB14	99921433	rs55797991	4	99850238	T	C	0.142147	0.0185	0.0273	0.4972	-0.0839	0.0120245	3.00701e-12	-0.220501	0.326918	0.500005	0.521144	20
9869_28	4	NFKB1	102559316	rs230539	4	102574375	A	G	0.659046	-0.0146	0.0202	0.4703	-0.0657	0.00830711	2.59699e-15	0.222222	0.308739	0.471665	0.499067	20
6382_17	4	MANBA	102695882	rs223492	4	102753951	C	G	0.351889	-0.0174	0.0203	0.3923	0.4445	0.00661	0	-0.0391451	0.045673	0.391404	0.545926	20
17329_2	4	BDH2	103088731	rs2711897	4	103102410	T	C	0.407555	-0.0127	0.0199	0.5229	0.201	0.00803789	5.18881e-138	-0.0631841	0.0990372	0.523485	0.103101	20
18307_71	4	PPA2	105421572	rs4699179	4	105474024	A	G	0.2167	0.0083	0.0232	0.7218	0.1054	0.00907528	3.49999e-31	0.0787476	0.220218	0.720651	0.637282	20
6342_10	4	NPNT	105949401	rs34712979	4	105897896	A	G	0.230616	0.0598	0.0231	0.00948506	-0.1964	0.00923272	2.05499e-100	-0.304481	0.118485	0.0101762	0.345381	16
17739_1	4	HADH	108012478	rs62311449	4	108029993	A	G	0.0656064	0.0385	0.042	0.3591	-0.1396	0.0161688	5.92802e-18	-0.275788	0.302551	0.362009	0.567173	20
2567_5	4	CFI	109766579	rs13117504	4	109737700	G	C	0.459245	0.0192	0.0198	0.3317	0.1976	0.00833523	3.08188e-124	0.097166	0.100286	0.332602	0.446508	20
5509_7	4	EGF	109963324	rs4698801	4	109961320	A	C	0.333996	0.0231	0.0202	0.2541	0.1074	0.00852581	2.19201e-36	0.215084	0.188855	0.254753	0.0851018	20
15558_63	4	ENPEP	110465509	rs11735606	4	110517862	G	C	0.322068	-0.0218	0.0207	0.2912	0.2938	0.00903	3.30471e-232	-0.0742001	0.070493	0.292529	0.549618	20
3419_49	4	CAMK2D	113589990	rs6836139	4	113749800	C	T	0.44334	0.0104	0.0195	0.5935	0.0439	0.00797027	3.62999e-08	0.236902	0.446269	0.595522	0.882082	12
15385_116	4	FABP2	119319694	rs56082510	4	119366886	T	C	0.26839	0.0011	0.0219	0.9612	-0.7888	0.006176	0	-0.00139452	0.0277637	0.95994	0.419347	20
16805_5	4	PDE5A	119561600	rs2389874	4	119633836	G	A	0.644135	0.0305	0.0201	0.1287	-0.1795	0.00834695	1.40203e-102	-0.169916	0.112256	0.130115	0.0530494	20
5256_86	4	PDE5A	119561600	rs2389874	4	119633836	G	A	0.644135	0.0305	0.0201	0.1287	-0.1916	0.00833574	6.52924e-117	-0.159186	0.105134	0.129996	0.123475	20
14158_17	4	ANXA5	121682470	rs9995591	4	121694605	A	G	0.0705765	0.0185	0.0358	0.604901	0.2632	0.0155671	3.96494e-64	0.0702887	0.136082	0.605492	0.485897	20
3025_50	4	FGF2	122862459	rs308403	4	122836593	T	C	0.307157	0.0156	0.0209	0.4545	-0.5517	0.006596	0	-0.0282762	0.0378844	0.455437	0.421027	20
9018_38	4	PCDH10	133178950	rs72715776	4	133144847	T	G	0.432406	0.006	0.0195	0.7565	-0.1352	0.00808522	9.0831e-63	-0.0443787	0.144255	0.758356	0.571038	10
10833_64	4	HHIP	144695714	rs11727676	4	144737912	C	T	0.0765408	0.0159	0.0318	0.617101	0.2352	0.013296	5.05403e-70	0.067602	0.135258	0.617216	0.395211	20
9838_4	4	SMAD1	145520185	rs34180190	4	145455828	A	G	0.55666	0.0065	0.0197	0.742099	-0.05	0.00830779	1.761e-09	-0.13	0.394592	0.741812	0.829988	20
13488_3	4	ARFIP1	152849200	rs4619875	4	152779978	T	C	0.410537	0.0143	0.0197	0.4684	0.2215	0.008385	8.92258e-154	0.0645598	0.0889726	0.468075	0.715974	20
3835_11	4	TLR2	153695165	rs112595928	4	153914154	A	G	0.0109344	0.3544	0.1711	0.0383301	-0.2091	0.0329298	2.155e-10	-1.69488	0.860702	0.0489317	0.0657485	12
4989_7	4	FGG	154608550	rs4220	4	154570607	A	G	0.199801	0.0141	0.0246	0.5668	0.1767	0.011391	2.86502e-54	0.0797963	0.139314	0.566794	0.899791	20
9264_11	4	CTSO	155937746	rs2334114	4	155935041	A	C	0.196819	-0.0023	0.0248	0.9268	-0.1756	0.00956857	3.19597e-75	0.0130979	0.141232	0.92611	0.138485	20
5202_4	4	PPID	158716262	rs17843929	4	158715961	T	C	0.245527	-0.0054	0.0222	0.8078	0.2657	0.009163	7.16674e-185	-0.0203237	0.0835558	0.807824	0.442604	20
7099_33	4	FSTL5	161773950	rs77966069	4	161376338	C	G	0.0139165	-0.0894	0.0861	0.2995	0.3566	0.0575757	5.881e-10	-0.250701	0.244816	0.305818	0.342777	5
6383_90	4	TLL1	165988847	rs1903176	4	165742950	A	T	0.319085	-0.0464	0.0207	0.0249299	-0.0586	0.00864356	1.205e-11	0.791809	0.372049	0.0333175	0.108652	10
9906_21	4	SPOCK3	166984090	rs17599599	4	167040587	A	G	0.0168986	-0.0245	0.0629	0.6971	0.9313	0.017419	0	-0.0263073	0.0675418	0.696909	0.349444	11
3132_1	4	VEGFC	176738230	rs41278571	4	176729712	T	C	0.0168986	-0.0344	0.1393	0.8048	0.404	0.0284901	1.21199e-45	-0.0851485	0.344854	0.804977	0.304103	20
17756_69	4	DCTD	182903998	rs2603350	4	183030757	G	A	0.414513	-0.004	0.0197	0.8397	0.0846	0.00846828	1.68199e-23	-0.0472813	0.232909	0.839132	0.840178	20
15579_26	4	ENPP6	184154968	rs78293932	4	184217948	T	C	0.0218688	-0.0556	0.0668	0.4049	0.1724	0.0248149	3.72001e-12	-0.322506	0.390242	0.408563	0.420881	20
12801_33	4	IRF2	184430130	rs3775576	4	184449313	A	C	0.828032	-0.0184	0.0273	0.499401	-0.0656	0.0111387	3.877e-09	0.280488	0.418875	0.503099	0.331536	10
3593_72	4	CASP3	184638879	rs111667591	4	184671855	G	A	0.117296	-0.0235	0.0584	0.6871	-0.2269	0.012542	3.74205e-73	0.10357	0.257446	0.687465	0.465795	20
16918_198	4	TLR3	186078492	rs35103715	4	186087860	C	G	0.34493	-0.0011	0.0207	0.9558	-0.621	0.006687	0	0.00177134	0.0333333	0.95762	0.50946	20
4152_58	4	KLKB1	186242454	rs2292423	4	186254568	A	T	0.406561	0.038	0.0197	0.0534897	0.395	0.006579	0	0.0962025	0.0498991	0.0538627	0.75946	20
2190_55	4	F11	186277935	rs2289252	4	186286227	T	C	0.388668	0.0326	0.0196	0.0969706	0.3333	0.006754	0	0.0978098	0.0588393	0.0964484	0.242372	20
19488_1	5	PDCD6	293298	rs34511054	5	264041	C	A	0.055666	-0.0349	0.0428	0.4141	-0.1843	0.0177104	2.321e-25	0.189365	0.232942	0.416259	0.330316	20
13132_14	5	SEMA5A	9290554	rs56015217	5	9547721	T	C	0.0815109	0.001	0.0559	0.9854	1.415	0.009641	0	0.000706714	0.0395053	0.985727	0.638796	20
12569_25	5	CCT5	10258159	rs11557652	5	10256060	T	A	0.0258449	-0.1213	0.069	0.0786701	-0.1539	0.0227	1.204e-11	0.788174	0.46317	0.0888127	0.670951	17
19115_13	5	CMBL	10291888	rs3852166	5	10281437	C	T	0.77833	-0.0039	0.0232	0.8653	-0.1675	0.00935358	1.02899e-71	0.0232836	0.138514	0.866508	0.783386	20
11126_102	5	TRIO	14337735	rs151900	5	14222070	T	C	0.587475	0.0338	0.0194	0.0820994	0.0439	0.00778306	1.696e-08	0.769932	0.462515	0.09598	0.944523	20
19236_24	5	SUB1	32567856	rs62368621	5	32629836	G	A	0.16501	0.0538	0.0271	0.0468295	0.0654	0.0119308	4.215e-08	0.82263	0.440711	0.061958	0.237823	16
7251_64	5	C1QTNF3	34030536	rs840390	5	34018518	A	G	0.131213	0.0007	0.0288	0.9814	-0.1854	0.0119734	4.42305e-54	-0.00377562	0.15534	0.980609	0.254154	20
5089_11	5	IL7R	35866149	rs6451229	5	35866116	G	A	0.426441	0.0296	0.0197	0.1321	0.0789	0.00831803	2.41399e-21	0.375158	0.252796	0.1378	0.856734	20
12338_27	5	EGFLAM	38361944	rs113400125	5	38406149	T	C	0.0248509	0.0571	0.059	0.333	0.6904	0.0264944	1.081e-149	0.0827057	0.0855166	0.333479	NA	NA
5837_49	5	LIFR	38541511	rs16903989	5	38504201	T	A	0.335984	0.0136	0.0204	0.506499	0.1298	0.00856878	7.80988e-52	0.104777	0.157317	0.505397	0.370012	15
10892_8	5	OSMR	38895727	rs77326070	5	39039653	G	A	0.611332	-0.0282	0.0298	0.3449	0.1159	0.0084098	3.29198e-43	-0.243313	0.257724	0.345126	0.10083	20
3060_43	5	C9	39327732	rs62358178	5	39783951	G	T	0.0149105	-0.0096	0.0668	0.886	-0.4572	0.0357464	1.86201e-37	0.0209974	0.146116	0.885735	0.822813	7
2888_49	5	C7	40964854	rs74480769	5	40972109	G	A	0.05666	0.0368	0.0515	0.4753	-1.2803	0.022097	0	-0.0287433	0.040228	0.474913	0.0304917	20
4127_75	5	C6	41201777	rs77444140	5	41171293	A	G	0.0129225	0.0158	0.0762	0.8358	-0.5174	0.0263616	9.09276e-86	-0.0305373	0.147283	0.835746	0.409525	9
2948_58	5	GHR	42572658	rs4610468	5	42634119	C	T	0.307157	0.0303	0.0217	0.1637	-0.2092	0.00973901	2.36305e-102	-0.144837	0.103947	0.163507	0.525607	20
2890_59	5	CCL28	43394518	rs7703662	5	43420061	G	T	0.526839	0.0035	0.0196	0.858	-0.0551	0.00821243	1.95499e-11	-0.0635209	0.355843	0.858324	0.0163461	18
12431_13	5	PELO	52795980	rs1499280	5	52801055	A	C	0.926441	0.0377	0.0359	0.2943	0.079	0.013818	1.083e-08	0.477215	0.462033	0.301669	0.516461	4
15603_20	5	ITGA2	53042060	rs181769	5	52981625	C	A	0.33002	-0.0249	0.0207	0.2277	0.0928	0.00837133	1.476e-28	-0.268319	0.22437	0.231744	0.0196218	20
3805_16	5	ESM1	55000269	rs4242051	5	54902947	C	T	0.740557	0.0167	0.0226	0.4615	0.1479	0.0094322	2.062e-55	0.112914	0.152976	0.460442	0.57874	20
9545_156	5	GZMK	55029413	rs10471928	5	55002903	C	T	0.56163	0.0076	0.0196	0.6975	0.1435	0.00814208	1.59801e-69	0.0529617	0.136618	0.698267	0.880307	20
3440_7	5	GZMA	55106449	rs139268409	5	55030849	A	C	0.0119284	-0.089	0.1194	0.4559	-1.0049	0.0416167	8.12089e-129	0.088566	0.118874	0.456248	0.128985	7
2620_4	5	IL6ST	55965058	rs7730934	5	55970684	A	G	0.112326	-0.0359	0.0298	0.2282	0.3693	0.012608	1.35333e-188	-0.0972109	0.0807614	0.228713	0.352334	20
15470_11	5	HEXB	74681335	rs13164140	5	74734513	A	G	0.249503	0.028	0.0229	0.2209	0.2719	0.009084	7.60417e-197	0.102979	0.0842924	0.221825	0.193021	20
6039_24	5	CRHBP	76967102	rs1700658	5	76915034	A	G	0.667992	-0.0038	0.0207	0.8547	-0.5422	0.007084	0	0.00700848	0.0381779	0.854347	0.281355	20
3172_28	5	ARSB	78881648	rs11743362	5	78880898	A	G	0.467197	-0.0236	0.0195	0.2254	-0.1293	0.00778182	5.36904e-62	0.182521	0.151212	0.22741	0.269294	20
3340_53	5	THBS4	80037299	rs13167730	5	80074424	T	G	0.102386	0.016	0.0344	0.642	0.3753	0.0152939	5.64513e-133	0.0426326	0.0916765	0.641908	0.059015	20
18197_97	5	CKMT2	81249859	rs142913020	5	81233359	A	G	0.0188867	0.0051	0.0655	0.9384	0.1574	0.0285225	3.42e-08	0.0324015	0.416179	0.937944	0.0768618	8
9886_28	5	XRCC4	83215642	rs7736592	5	83348245	A	G	0.139165	-0.016	0.0305	0.6005	0.1538	0.0122315	2.93301e-36	-0.104031	0.198482	0.600185	0.939051	20
3196_6	5	HAPLN1	83679330	rs10039191	5	83723226	G	C	0.351889	-0.0143	0.0207	0.4898	0.1098	0.00852749	6.14301e-38	-0.130237	0.188796	0.490302	0.419112	15
9360_33	5	EDIL3	84162717	rs10434639	5	83914528	G	A	0.370775	0.0142	0.0202	0.482	-0.0639	0.0085613	8.405e-14	-0.222222	0.317518	0.484007	0.990165	20
9848_22	5	CCNH	87365673	rs2230641	5	87399457	G	A	0.220676	0.0062	0.0234	0.7915	-0.0963	0.00984773	1.387e-22	-0.0643821	0.24308	0.791117	0.0377531	20
17410_5	5	CETN3	90401012	rs4873	5	90407824	G	C	0.256461	0.0049	0.022	0.824	-0.0794	0.00881659	2.142e-19	-0.0617128	0.277163	0.823801	0.526718	20
5615_62	5	FAM172A	93864712	rs13165400	5	93755721	A	G	0.133201	0.0008	0.0295	0.9785	0.0968	0.0136534	1.343e-12	0.00826446	0.304754	0.978365	0.760799	20
8269_327	5	ARSK	95580102	rs62365862	5	95610286	C	G	0.0626243	0.0124	0.0469	0.791899	-0.1951	0.02071	4.48602e-21	-0.0635572	0.240484	0.791558	0.568007	18
13603_7	5	RFESD	95665775	rs78749432	5	95628870	A	G	0.0407555	-0.0756	0.0527	0.1519	-0.1607	0.0212825	4.32602e-14	0.470442	0.333806	0.158739	0.274959	5
18386_36	5	GLRX	95787022	rs6556885	5	95825737	A	G	0.250497	-0.0377	0.0228	0.0975304	-0.0845	0.00908037	1.33e-20	0.446154	0.274049	0.103523	0.421898	20
13388_57	5	PCSK1	96412238	rs13169290	5	96393702	A	G	0.260437	0.0506	0.0219	0.02088	-0.8815	0.006031	0	-0.0574022	0.0248471	0.0208763	0.204523	20
4964_67	5	ERAP1	96784455	rs30185	5	96789762	A	G	0.78827	-0.0126	0.0234	0.5914	-1.1332	0.00458	0	0.011119	0.0206495	0.590259	0.711506	20
8960_3	5	ERAP2	96897844	rs2910686	5	96916885	C	T	0.426441	0.0254	0.0194	0.1909	1.0603	0.003316	0	0.0239555	0.0182969	0.190444	0.958298	20
3331_8	5	RGMB	98783646	rs61048056	5	98439496	G	A	0.520875	-0.0051	0.0194	0.7916	0.1424	0.00825146	9.81911e-67	-0.0358146	0.136252	0.792662	0.692863	20
5620_13	5	PAM	102891856	rs41300805	5	103025380	C	G	0.0974155	0.0115	0.0313	0.7147	0.7017	0.007534	0	0.0163888	0.0446063	0.713314	0.30397	20
13947_371	5	NUDT12	103555822	rs34672333	5	103543695	C	A	0.162028	-0.0153	0.0265	0.5639	-0.509	0.0094	0	0.0300589	0.0520658	0.56372	0.342295	20
2615_60	5	EFNA5	107523916	rs975690	5	107596105	G	C	0.493042	-0.0048	0.0193	0.8022	-0.1249	0.00809686	1.099e-53	0.0384307	0.154544	0.803614	0.200912	20
4220_39	5	FER	108972341	rs13178668	5	108771079	G	A	0.432406	0.0237	0.0196	0.2259	0.0762	0.00841586	1.374e-19	0.311024	0.259501	0.230706	0.359377	20
7945_10	5	SEMA6A	116509189	rs73781084	5	116442636	C	G	0.11829	-0.0018	0.028	0.9475	0.1399	0.0127986	8.20101e-28	-0.0128663	0.200146	0.948744	0.762348	20
12563_2	5	TNFAIP8	119334190	rs1035376	5	119312555	A	G	0.89662	0.0006	0.0294	0.9841	0.2207	0.0108365	3.32505e-92	0.00271862	0.133213	0.983718	0.111956	20
18819_21	5	PPIC	123029988	rs17388251	5	123024708	C	T	0.384692	0.0052	0.0198	0.7931	-0.423	0.006313	0	-0.0122931	0.0468089	0.79284	0.504256	20
9816_37	5	ISOC1	129104388	rs2526256	5	128919363	C	T	0.40159	-0.0186	0.0197	0.3443	0.1614	0.00821234	5.41282e-86	-0.115242	0.122198	0.345643	0.24968	20
5900_11	5	HINT1	131189926	rs112241559	5	131141405	A	C	0.233598	-0.0244	0.0232	0.2919	0.097	0.00973824	2.26398e-23	-0.251546	0.240505	0.295603	0.799654	20
12387_7	5	PDLIM4	132265575	rs2292260	5	132271243	A	G	0.10338	-0.0003	0.0329	0.9929	-0.2589	0.0150867	5.21709e-66	0.00115875	0.127076	0.992725	0.153999	20
5708_1	5	LEAP2	132874245	rs12515756	5	132903188	C	T	0.145129	0.018	0.0264	0.4954	0.4006	0.01087	2.54932e-297	0.0449326	0.0659124	0.495428	0.758904	20
9350_3	5	FSTL4	133404498	rs17683306	5	133316589	T	C	0.0954274	-0.0566	0.0321	0.0775408	-0.0945	0.0140302	1.634e-11	0.598942	0.351129	0.0880528	0.563313	5
6366_38	5	TXNDC15	134888003	rs3733897	5	134887903	G	A	0.149105	0.0079	0.0282	0.780001	0.4729	0.009435	0	0.0167054	0.059633	0.779372	0.717516	20
6899_37	5	PCBD2	134956540	rs111655578	5	134185724	A	G	0.0188867	-0.0962	0.0948	0.3103	-0.2186	0.0334276	6.17201e-11	0.440073	0.438859	0.315973	0.461923	6
5834_18	5	IL9	135894044	rs13189174	5	136195233	A	G	0.326044	0.0148	0.0213	0.4875	0.0856	0.00876645	1.599e-22	0.172897	0.249461	0.488257	0.703015	20
16763_11	5	LECT2	135938631	rs62623707	5	135952943	G	A	0.0437376	-0.0801	0.0477	0.0933899	-1.39	0.012336	0	0.0576259	0.0343204	0.0931406	0.67791	20
3283_21	5	TGFBI	136046403	rs916951	5	136048754	G	A	0.513917	-0.0389	0.0193	0.0444304	-0.4645	0.00651	0	0.083746	0.0415666	0.0439319	0.329832	20
6904_14	5	LRRTM2	138872144	rs10068786	5	138941255	T	C	0.261431	0.0262	0.0211	0.214	0.0853	0.0091366	9.99703e-21	0.307151	0.24954	0.218372	0.495622	20
16322_10	5	MZB1	139388774	rs189387183	5	139337592	A	G	0.0407555	-0.1084	0.0557	0.0518203	0.3074	0.0194731	3.89101e-56	-0.352635	0.182569	0.0534191	0.291324	9
14094_29	5	HBEGF	140339723	rs269767	5	140157337	G	A	0.474155	-0.0035	0.0194	0.8575	-0.0502	0.00841592	2.448e-09	0.0697211	0.386631	0.856894	0.783106	20
18220_141	5	SRA1	140547508	rs2563253	5	140582582	G	A	0.517893	0.0006	0.0194	0.974	-0.1156	0.00811838	5.22498e-46	-0.00519031	0.16782	0.975327	0.640046	20
16914_104	5	CD14	140632714	rs3138074	5	140636347	T	A	0.253479	0.0104	0.0225	0.6438	-0.2387	0.008824	3.69492e-161	-0.0435693	0.0942743	0.64397	0.617723	20
8969_49	5	CD14	140632714	rs5744454	5	140633982	G	T	0.253479	0.0101	0.0225	0.6532	-0.1895	0.00872071	1.07097e-104	-0.0532982	0.118759	0.653581	0.605256	20
8909_77	5	GNPDA1	142002395	rs12189346	5	142015575	G	A	0.163022	-0.0259	0.0267	0.3329	0.1731	0.0104316	7.72302e-62	-0.149624	0.154509	0.332852	0.928883	20
8243_55	5	SPINK1	147828122	rs7725017	5	147838260	A	C	0.619284	-0.0198	0.02	0.3222	-0.1133	0.00800716	1.87199e-45	0.174757	0.176954	0.323356	0.949208	20
8028_22	5	SPINK5	148081532	rs1422994	5	148124193	A	G	0.592445	0.0218	0.0198	0.2721	0.1249	0.00867093	4.85102e-47	0.17454	0.158989	0.272288	0.0851389	20
5731_1	5	SPINK6	148208966	rs12186491	5	148213934	A	C	0.918489	0.0092	0.0351	0.7942	0.9662	0.012814	0	0.00952184	0.0363281	0.793239	0.870944	19
10974_20	5	SPINK7	148314170	rs9784645	5	148337418	T	G	0.253479	0.013	0.022	0.5547	0.1322	0.00945907	2.18398e-44	0.0983359	0.166563	0.554935	0.0267076	20
13578_98	5	ABLIM3	149201012	rs114464628	5	149154161	A	G	0.028827	0.0115	0.0529	0.8285	-0.2726	0.019185	8.05203e-46	-0.0421864	0.19408	0.827923	0.329591	16
3499_77	5	IL17B	149387763	rs6887452	5	149404204	G	T	0.324056	0.0219	0.0206	0.2878	0.0717	0.00929959	1.258e-14	0.305439	0.290027	0.292276	0.435987	12
13682_47	5	CSF1R	150083332	rs2237084	5	150085928	G	T	0.269384	0.0149	0.0219	0.4978	0.1262	0.00968297	7.92192e-39	0.118067	0.17377	0.496859	0.322406	20
3459_49	5	PDGFRB	150134856	rs2304058	5	150128981	G	C	0.565606	-0.004	0.0196	0.8384	1.182	0.004537	0	-0.00338409	0.0165821	0.83829	0.145922	20
6927_7	5	NDST1	150522014	rs6863373	5	150530369	T	C	0.402584	0.0018	0.0197	0.9291	0.1343	0.00835669	4.07804e-58	0.0134028	0.146689	0.927199	0.595739	20
15441_6	5	GM2A	151241295	rs72794132	5	151239432	T	C	0.151093	-0.0012	0.026	0.9644	0.3212	0.011098	3.5229e-184	-0.00373599	0.0809466	0.963188	0.620992	20
3043_49	5	SPARC	151674036	rs145436966	5	152426450	G	A	0.0178926	-0.1201	0.0855	0.1602	-0.1901	0.0344797	3.52e-08	0.631773	0.464131	0.173452	0.709997	3
19233_75	5	ATOX1	151757424	rs10065313	5	151833788	A	G	0.419483	0.008	0.0394	0.8384	-0.0681	0.00824947	1.518e-16	-0.117474	0.578736	0.839147	0.363482	20
19266_35	5	G3BP1	151791978	rs2964576	5	151771041	G	T	0.263419	-0.0304	0.0224	0.1753	-0.0691	0.00885589	6.05899e-15	0.439942	0.329035	0.1812	0.0814827	20
15449_33	5	TIMD4	156941259	rs4704826	5	156965071	A	C	0.647117	0.0138	0.02	0.4901	-0.2416	0.008727	1.0821e-168	-0.0571192	0.0828072	0.490329	0.195006	20
9021_1	5	HAVCR1	157048069	rs13173581	5	157042797	T	C	0.296223	-0.019	0.0217	0.3813	-0.3722	0.007317	0	0.0510478	0.0583106	0.381331	0.570098	20
5134_52	5	HAVCR2	157114146	rs1036199	5	157104725	A	C	0.818091	-0.0388	0.0248	0.1176	-0.6498	0.008146	0	0.0597107	0.0381729	0.117767	0.995423	20
18215_5	5	THG1L	157736434	rs2270812	5	157737954	C	T	0.647117	-0.0019	0.0203	0.9239	0.3708	0.007154	0	-0.00512406	0.0547466	0.92543	0.572789	20
11659_31	5	CLINT1	157822444	rs62389053	5	157863943	T	C	0.11829	-0.0222	0.0286	0.4381	-0.076	0.0113368	2.03e-11	0.292105	0.37883	0.440664	0.982881	10
19124_9	5	UBLCP1	159274663	rs13158921	5	159222864	T	C	0.0159046	-0.0459	0.0851	0.5895	-0.5045	0.0237637	5.06508e-100	0.0909812	0.168736	0.589755	0.821998	10
13733_5	5	IL12B	159322822	rs4244437	5	159346109	A	G	0.694831	-0.0115	0.0209	0.5823	0.409	0.006907	0	-0.0281174	0.0511024	0.582172	0.0285915	20
15321_8	5	CPLX2	175840166	rs13357175	5	175917349	C	A	0.259443	-0.0573	0.0387	0.139	0.0622	0.00979537	2.154e-10	-0.921222	0.638876	0.149319	0.0911171	20
9468_8	5	LMAN2	177333822	rs4131289	5	177353544	A	G	0.342942	0.0151	0.0212	0.475199	0.0956	0.00852949	3.71797e-29	0.15795	0.222205	0.477189	0.510397	20
7806_33	5	B4GALT7	177605231	rs187579051	5	177926174	T	C	0.0238569	0.0851	0.0637	0.182	-0.6668	0.0277371	1.06199e-127	-0.127624	0.0956783	0.182239	0.0827681	20
8894_80	5	HNRNPAB	178207848	rs1059367	5	178209198	T	C	0.0795229	0.0614	0.0363	0.0906797	-0.1255	0.0149335	4.31802e-17	-0.489243	0.295043	0.0972757	0.622739	16
7141_21	5	MGAT4B	179802274	rs112938505	5	179806172	A	G	0.0129225	-0.0682	0.0752	0.3643	-1.2323	0.025838	0	0.0553437	0.0610351	0.364538	0.484327	20
15604_18	5	MAPK9	180262621	rs3763131	5	180307312	C	T	0.214712	0.002	0.0245	0.934	0.1846	0.0100282	1.131e-75	0.0108342	0.132721	0.93494	0.219167	20
6252_62	5	SCGB3A1	180590802	rs307803	5	180592395	C	T	0.373757	0.001	0.0201	0.9616	0.1204	0.00831698	1.70803e-47	0.00830565	0.166945	0.960321	0.976502	20
16035_8	5	FLT4	180625565	rs34221241	5	180630293	C	T	0.124254	0.0814	0.031	0.00860003	-0.1872	0.0116424	3.56999e-58	-0.434829	0.167792	0.00955645	0.305609	20
10571_14	5	MGAT1	180800216	rs634501	5	180791668	G	A	0.745527	0.0366	0.0225	0.1043	0.0628	0.0089874	2.797e-12	0.582803	0.36786	0.113125	NA	NA
9026_40	5	BTNL8	180924992	rs249357	5	180916749	T	C	0.521869	0.0119	0.0198	0.5483	0.1489	0.00796243	4.92007e-78	0.0799194	0.133044	0.54804	0.399896	20
7950_142	5	BTNL9	181050873	rs147577717	5	181010583	T	C	0.0159046	0.1183	0.091	0.1934	-0.2743	0.0475272	7.85999e-09	-0.43128	0.340065	0.204717	0.810936	4
18337_4	6	GMDS	1934706	rs9392325	6	1718742	G	A	0.748509	-0.0253	0.023	0.2714	-0.0606	0.00977011	5.55399e-10	0.417492	0.38546	0.278764	0.293656	9
10737_96	6	SERPINB1	2837146	rs2293772	6	2835597	G	A	0.593439	0.0184	0.0199	0.3571	0.0792	0.00822806	6.23397e-22	0.232323	0.252419	0.357371	0.561517	20
9754_33	6	NQO2	3003871	rs2070998	6	2999467	G	C	0.276342	-0.0284	0.0211	0.1785	-0.7476	0.0059	0	0.0379882	0.0282252	0.178336	0.51916	20
17813_21	6	BPHL	3135976	rs9503407	6	3143886	C	T	0.0487078	-0.0146	0.0445	0.742899	0.2067	0.0152156	4.93402e-42	-0.0706338	0.215351	0.742916	0.998565	13
12859_33	6	ECI2	4125645	rs659305	6	4125421	G	A	0.332008	0.0104	0.0232	0.653899	-0.4303	0.007282	0	-0.0241692	0.0539174	0.653963	0.47446	20
11212_7	6	TXNDC5	7896152	rs190713039	6	7425895	T	C	0.0119284	0.2813	0.2088	0.178	1.4683	0.0587955	1.201e-137	0.191582	0.142412	0.178539	0.0346068	4
19254_125	6	GMPR	16267068	rs1042391	6	16290530	A	T	0.398608	0.0209	0.0197	0.2908	1.1572	0.004065	0	0.0180608	0.017024	0.288733	0.12706	20
17675_17	6	ACOT13	24686050	rs17243374	6	24653338	A	G	0.0109344	-0.0338	0.1107	0.760001	0.3022	0.0431337	2.45e-12	-0.111846	0.366661	0.760336	0.488934	4
15305_7	6	SCGN	25676992	rs2064125	6	25669077	C	G	0.289264	0.0385	0.0321	0.23	-0.0755	0.00873873	5.636e-18	-0.509934	0.429243	0.23484	0.367536	20
7081_2	6	BTN3A1	26408722	rs149123117	6	26670390	G	A	0.0864811	0.0095	0.0519	0.8543	-0.0751	0.0133511	1.855e-08	-0.126498	0.691444	0.854839	0.913474	20
17692_2	6	BTN3A3	26446944	rs9393711	6	26370431	T	C	0.112326	0.0196	0.0299	0.5123	-1.1495	0.008823	0	-0.0170509	0.0260116	0.512139	0.0288207	20
17772_7	6	UBD	29557624	rs12524498	6	31476410	T	G	0.0109344	-0.0054	0.0744	0.9416	0.1594	0.0189746	4.43801e-17	-0.033877	0.466768	0.942142	0.943286	14
19636_23	6	HLA-G	29829046	rs9266345	6	31363740	A	G	0.487078	-0.047	0.0297	0.1142	0.0499	0.00837936	2.599e-09	-0.941884	0.615847	0.126162	0.045057	20
9786_310	6	IER3	30743874	rs550671	6	31976816	T	C	0.141153	-0.0019	0.0453	0.9674	0.1426	0.0113968	6.39403e-36	-0.013324	0.317674	0.966545	0.0113617	20
10580_14	6	SFTA2	30943494	rs28573154	6	32008772	A	G	0.153082	0.0857	0.0594	0.1492	0.1041	0.0109665	2.254e-21	0.823247	0.577158	0.153759	0.0316145	20
7085_81	6	CDSN	31117766	rs9276401	6	32741427	C	G	0.190855	0.0132	0.0236	0.5771	0.0624	0.00997076	3.892e-10	0.211538	0.379713	0.577458	0.275363	20
2730_58	6	MICA	31407550	rs2256183	6	31412752	G	A	0.60835	0.0283	0.0197	0.1505	-1.0417	0.004066	0	-0.0271671	0.0189117	0.150853	0.00480348	20
5102_55	6	MICB	31503002	rs3134900	6	31506180	G	C	0.0894632	-0.021	0.0286	0.462701	-1.0246	0.009968	0	0.0204958	0.027914	0.462798	0.233555	20
4703_87	6	LTA	31573189	rs147906938	6	31930134	A	T	0.0308151	-0.0979	0.0931	0.2928	0.1121	0.0202594	3.144e-08	-0.873327	0.845373	0.301572	0.529325	20
5936_53	6	TNF	31576950	rs13208583	6	32833094	T	C	0.0765408	-0.0676	0.04	0.091071	0.0708	0.0129554	4.632e-08	-0.954802	0.59137	0.106406	0.300115	20
3003_29	6	NCR3	31590950	rs6922431	6	31497253	C	T	0.0626243	-0.0098	0.0391	0.8022	-0.2619	0.0152124	2.00798e-66	0.0374189	0.149309	0.802114	0.0110693	20
2849_49	6	AIF1	31616119	rs2261033	6	31635814	G	A	0.512922	-0.0102	0.0196	0.6039	-0.1252	0.00800554	3.93802e-55	0.0814696	0.156636	0.60298	0.558203	20
10445_20	6	APOM	31655313	rs805295	6	31707520	T	C	0.0357853	0.0856	0.0599	0.1528	-0.4845	0.0209797	5.35609e-118	-0.176677	0.123869	0.153776	0.468428	20
11330_15	6	CSNK2B	31667785	rs77693147	6	32501470	G	C	0.780318	-0.0503	0.0562	0.3702	0.0423	0.00761733	2.806e-08	-1.18913	1.34575	0.376904	0.342751	20
6469_62	6	LY6G6D	31716634	rs9272780	6	32642572	A	C	0.395626	-0.0695	0.0313	0.0261903	0.0473	0.00809062	5.02701e-09	-1.46934	0.707855	0.0379151	0.0396003	20
8659_68	6	MPIG6B	31722654	rs188302747	6	32265199	G	C	0.0109344	-0.1182	0.126	0.3482	0.1382	0.0218143	2.369e-10	-0.855282	0.921663	0.353419	0.347671	20
13083_18	6	VARS1	31786635	rs550671	6	31976816	T	C	0.141153	-0.0019	0.0453	0.9674	0.1677	0.0115222	5.47004e-48	-0.0113298	0.270126	0.966545	0.0040364	20
12041_33	6	HSPA1L	31812451	rs550671	6	31976816	T	C	0.141153	-0.0019	0.0453	0.9674	0.1855	0.0116051	1.64199e-57	-0.0102426	0.244206	0.966545	0.00362089	20
4124_24	6	HSPA1A	31816744	rs6929057	6	32629228	C	A	0.276342	-0.0135	0.044	0.758901	0.0991	0.00871589	5.89597e-30	-0.136226	0.444158	0.759067	0.504998	20
18901_26	6	HSPA1B	31828996	rs72848261	6	32634013	C	G	0.250497	-0.0187	0.0456	0.6815	0.0592	0.00843902	2.299e-12	-0.315878	0.771585	0.682254	0.806783	20
15426_5	6	NEU1	31860282	rs2073044	6	32371209	T	C	0.233598	0.0047	0.0226	0.8338	0.0555	0.0091922	1.563e-09	0.0846847	0.407449	0.835353	0.276775	20
3186_2	6	C2	31921729	rs115032094	6	31372224	G	A	0.0109344	-0.0405	0.0773	0.600101	-1.6122	0.023393	0	0.025121	0.0479483	0.600336	0.0541939	20
4129_72	6	CFB	31948868	rs547154	6	31943161	T	G	0.0884692	-0.0164	0.0339	0.6281	0.5588	0.011423	0	-0.0293486	0.0606687	0.628562	0.248052	20
5698_60	6	TNXB	32078244	rs116298992	6	32100718	T	C	0.0198807	0.0827	0.0606	0.172	-1.6559	0.014791	0	-0.0499426	0.0365991	0.172383	0.601413	20
11387_3	6	ATF6B	32121758	rs8111	6	32115398	T	C	0.289264	-0.0447	0.0216	0.0390904	0.2118	0.00975314	1.446e-104	-0.211048	0.102445	0.0393879	0.581388	20
4125_52	6	AGER	32182645	rs2070600	6	32183666	T	C	0.0516899	0.0128	0.0437	0.7698	-0.744	0.02023	4.29563e-296	-0.0172043	0.0587384	0.769601	0.369802	20
7757_5	6	HLA-DQA2	32744294	rs9272460	6	32637806	G	A	0.32505	-0.0668	0.0438	0.1273	0.2531	0.008114	1.32571e-213	-0.263927	0.173261	0.127685	0.0626623	20
18942_11	6	PSMB9	32851994	rs3891366	6	32006196	A	G	0.152087	0.0885	0.0594	0.1362	0.0612	0.0106598	9.39999e-09	1.44608	1.00274	0.149266	0.0478415	20
10074_128	6	BRD2	32975050	rs6457457	6	31910331	T	C	0.0934394	0.0194	0.0413	0.637699	0.1042	0.0160011	7.41399e-11	0.18618	0.397383	0.639415	0.379617	20
15372_43	6	BRD2	32975050	rs35940802	6	32616578	G	A	0.454274	-0.0434	0.0294	0.1403	0.0487	0.00791628	7.65701e-10	-0.89117	0.620833	0.151161	0.215516	20
11278_4	6	COL11A2	33177590	rs2855434	6	33171885	G	A	0.718688	-0.0464	0.0212	0.0288197	0.2362	0.008528	7.58805e-169	-0.196444	0.0900342	0.0291186	0.40052	20
12378_71	6	TAPBP	33306989	rs144706539	6	33304176	A	G	0.0218688	-0.0226	0.0804	0.7784	1.9494	0.032334	0	-0.0115933	0.0412439	0.77864	0.411236	20
5631_83	6	MLN	33799338	rs9394169	6	33811187	G	A	0.545726	-0.0223	0.0193	0.2498	-0.445	0.005734	0	0.0501124	0.0433756	0.247963	0.231587	20
16536_3	6	HMGA1	34241552	rs3129773	6	32634153	C	T	0.475149	-0.0516	0.0398	0.1944	0.0486	0.00771407	2.973e-10	-1.06173	0.83609	0.20413	0.206719	20
13011_20	6	RPS10	34421762	rs11751024	6	32618459	A	C	0.432406	-0.0061	0.0221	0.783799	0.0931	0.0082259	1.07e-29	-0.0655209	0.23745	0.782597	0.529728	20
10012_5	6	SPDEF	34547068	rs11751024	6	32618459	A	C	0.432406	-0.0061	0.0221	0.783799	0.075	0.00809326	1.91499e-20	-0.0813333	0.294797	0.782628	0.478476	20
16773_29	6	SCUBE3	35233518	rs3800403	6	35170473	G	A	0.83996	-0.0259	0.0269	0.3361	0.2734	0.0116338	4.04e-122	-0.094733	0.0984732	0.336041	0.291229	20
14090_23	6	DEF6	35309794	rs73407613	6	35187456	T	C	0.028827	-0.0404	0.0572	0.4805	-0.5124	0.0269783	1.94705e-80	0.0788447	0.111709	0.480309	0.030869	20
5749_53	6	CLPS	35796163	rs9380535	6	35783834	C	T	0.601392	0.0096	0.0292	0.742899	0.3681	0.006684	0	0.0260799	0.0793277	0.742336	0.601401	20
5006_71	6	MAPK13	36136166	rs10447396	6	36145821	A	G	0.307157	0.003	0.0213	0.8886	0.1156	0.00924456	7.04097e-36	0.0259516	0.184268	0.887999	0.157731	20
9884_8	6	PPIL1	36864815	rs12194408	6	36871822	G	C	0.027833	-0.0303	0.0587	0.6056	-1.3205	0.016071	0	0.0229459	0.0444537	0.605733	0.359987	13
16900_29	6	MDGA1	37664992	rs9349050	6	37695848	C	T	0.498012	0.0174	0.0195	0.3721	-1.0586	0.004414	0	-0.0164368	0.0184207	0.372231	0.908503	20
9883_29	6	GLO1	38689535	rs9462450	6	38697164	C	T	0.130219	0.0132	0.0302	0.663201	-0.1615	0.0144885	7.42194e-29	-0.0817337	0.187141	0.662292	0.306772	20
9329_28	6	TREML1	41151842	rs144384520	6	40878795	C	A	0.0119284	-0.0934	0.2079	0.6532	0.5842	0.0406742	8.84391e-47	-0.159877	0.356045	0.653407	0.408238	8
16300_4	6	TREM2	41160846	rs143332484	6	41161469	T	C	0.0109344	0.1203	0.1648	0.4656	-1.4387	0.041988	2.64826e-257	-0.0836172	0.114574	0.465506	NA	NA
5736_1	6	TREML2	41195449	rs13207171	6	41198081	T	C	0.117296	-0.0471	0.0291	0.1063	0.7609	0.00861	0	-0.0619004	0.0382506	0.105601	0.102817	20
9266_1	6	TREM1	41277304	rs4424081	6	41308053	G	A	0.730616	0.0271	0.022	0.2175	-0.3225	0.008907	4.64308e-287	-0.084031	0.0682565	0.218283	0.0990262	20
17327_3	6	CNPY3	42934387	rs9471969	6	42938646	T	G	0.274354	0.0138	0.0224	0.537	-0.1406	0.00905207	2.09503e-54	-0.0981508	0.159442	0.538167	0.0558448	20
14006_36	6	GNMT	42962317	rs6940814	6	42957194	G	A	0.589463	-0.0012	0.0196	0.9494	-0.2195	0.0081	1.01818e-161	0.00546697	0.0892941	0.951181	0.152872	20
9525_1	6	PTK7	43119013	rs3828755	6	43147482	G	A	0.488072	0.0102	0.0195	0.6012	0.0837	0.00815614	1.043e-24	0.121864	0.233277	0.601393	0.164224	20
17785_11	6	DNPH1	43227555	rs144767533	6	43218400	C	T	0.0805169	-0.0071	0.0303	0.8161	-0.1574	0.0137766	3.12902e-30	0.045108	0.192544	0.814772	0.144512	20
9359_9	6	DLK2	43453492	rs2125739	6	43445127	C	T	0.23161	-0.0036	0.0225	0.8712	-0.1848	0.00944545	3.07601e-85	0.0194805	0.121757	0.872885	0.183808	20
19437_61	6	VEGFA	43778336	rs6921438	6	43957870	A	G	0.467197	0.0137	0.0194	0.4787	-0.5877	0.006326	0	-0.0233112	0.033011	0.480085	0.391332	20
2597_8	6	VEGFA	43778336	rs6921438	6	43957870	A	G	0.467197	0.0137	0.0194	0.4787	-0.2976	0.008161	3.82056e-291	-0.0460349	0.0652004	0.480155	0.287993	20
4867_15	6	VEGFA	43778336	rs6921438	6	43957870	A	G	0.467197	0.0137	0.0194	0.4787	-0.5496	0.006402	0	-0.0249272	0.0352996	0.480088	0.386776	20
12475_48	6	CLIC5	45980588	rs35822882	6	45949262	T	G	0.0228628	0.0125	0.0628	0.8416	-1.1262	0.022309	0	-0.0110993	0.0557632	0.842229	0.126493	3
6556_5	6	ENPP5	46165082	rs1047153	6	46161008	T	C	0.670974	0.0406	0.0203	0.0452397	-0.7227	0.005399	0	-0.0561782	0.0280922	0.0455244	0.253032	20
5015_15	6	PLA2G7	46719947	rs116824493	6	48287292	T	G	0.0109344	-0.0507	0.1007	0.614601	-0.459	0.0379939	1.333e-33	0.110458	0.21958	0.614937	0.895357	19
6409_57	6	ADGRF5	46903732	rs665551	6	46868669	C	G	0.922465	-0.0002	0.0385	0.9958	1.4914	0.015163	0	-0.000134102	0.0258147	0.995855	0.432724	20
5404_53	6	TNFRSF21	47270718	rs6458555	6	47309833	A	G	0.309145	0.0084	0.021	0.6889	0.1141	0.00859508	3.23102e-40	0.0736196	0.184133	0.68929	0.661276	18
9282_12	6	CRISP2	49702974	rs555247	6	49742392	A	G	0.446322	-0.0108	0.0194	0.577301	0.5647	0.005119	0	-0.0191252	0.034355	0.577737	0.219702	20
17138_8	6	GSTA1	52797616	rs2608629	6	52760996	A	G	0.645129	-0.0004	0.0205	0.9846	0.3691	0.007073	0	-0.00108372	0.0555405	0.984433	0.611555	20
6920_1	6	GFRAL	55364981	rs72988065	6	55619783	G	A	0.154076	0.0077	0.0268	0.774399	0.1684	0.0102493	1.15798e-60	0.0457245	0.159169	0.773906	0.715865	17
15466_30	6	COL9A1	70259562	rs3806095	6	70278273	A	G	0.286282	-0.0387	0.0211	0.0672295	-0.0729	0.00866983	4.154e-17	0.530864	0.296243	0.073135	0.563006	20
11649_3	6	SMAP1	70764894	rs2842061	6	70634174	A	G	0.315109	-0.0157	0.0214	0.463599	-0.3223	0.009275	1.41886e-264	0.0487124	0.0664126	0.463265	0.338517	20
3290_50	6	CD109	73762050	rs4708089	6	73804430	G	A	0.461233	0.0126	0.0195	0.5183	0.5242	0.005756	0	0.0240366	0.0372005	0.51819	0.225417	20
19113_66	6	SH3BGRL2	79667492	rs2812679	6	79616293	T	C	0.55666	-0.0106	0.0194	0.5863	0.1019	0.00827781	8.00007e-35	-0.104024	0.19057	0.585166	0.524644	20
15452_5	6	NT5E	85472688	rs643591	6	85393838	G	A	0.120278	0.0403	0.0306	0.1872	-0.532	0.010138	0	-0.0757519	0.0575369	0.18798	0.286869	6
8014_359	6	MANEA	95593478	rs35387650	6	95578512	C	A	0.0755467	-0.0031	0.0362	0.9309	-1.5202	0.007255	0	0.00203921	0.0238127	0.931756	0.752233	20
14273_19	6	PREP	105363640	rs12192369	6	105329503	G	A	0.141153	-0.031	0.0279	0.2671	-0.2123	0.0114463	8.55788e-77	0.14602	0.131653	0.267377	0.562778	20
18180_58	6	RTN4IP1	106600134	rs9373885	6	106635743	T	C	0.218688	-0.043	0.0231	0.0621599	-0.0721	0.00887102	4.379e-16	0.596394	0.328684	0.0696023	0.366515	20
11540_37	6	FOXO3	108622304	rs3813498	6	108622962	T	C	0.77833	-0.0335	0.0245	0.1723	-0.0634	0.0103729	9.83501e-10	0.528391	0.395987	0.182085	0.0485175	20
9470_15	6	METTL24	110301144	rs4484552	6	109934917	A	C	0.0139165	0.372	0.1641	0.0233701	-0.433	0.0319808	9.15907e-42	-0.859122	0.384259	0.0253656	0.0484004	5
15653_9	6	COL10A1	116138828	rs9488842	6	116123005	C	A	0.270378	-0.0016	0.0221	0.9416	-0.2512	0.008777	3.76089e-180	0.00636943	0.087978	0.942285	0.515153	20
18172_71	6	ASF1A	118901662	rs150141688	6	118856872	A	T	0.195825	0.0375	0.026	0.1494	0.1314	0.0106966	1.10099e-34	0.285388	0.199228	0.15201	0.949458	20
4771_10	6	SMPDL3A	122799384	rs28385609	6	122801319	T	C	0.137177	0.0187	0.0274	0.4953	-0.3023	0.010746	4.04754e-174	-0.0618591	0.0906651	0.495061	0.346923	17
13094_75	6	RSPO3	127159076	rs9285458	6	127142500	A	G	0.481113	-0.0187	0.0193	0.3333	0.2125	0.007975	2.00361e-156	-0.088	0.0908836	0.332909	0.972929	20
8427_118	6	RSPO3	127159076	rs9285458	6	127142500	A	G	0.481113	-0.0187	0.0193	0.3333	0.2336	0.008013	7.73712e-187	-0.0800514	0.0826655	0.332856	0.966026	20
5867_60	6	ARG1	131527582	rs2781668	6	131576138	T	C	0.16998	0.0043	0.026	0.8686	-0.1115	0.00994865	3.74398e-29	-0.038565	0.233209	0.868655	0.952827	20
8274_64	6	STX7	132479532	rs3813356	6	132513379	T	C	0.486083	-0.0034	0.0198	0.8629	-0.1171	0.0082409	7.98692e-46	0.029035	0.169099	0.86367	0.545064	20
15480_2	6	VNN2	132753664	rs9493425	6	132753506	G	A	0.33996	0.0164	0.021	0.4357	-0.6992	0.006017	0	-0.0234554	0.030035	0.434841	0.589865	20
5085_18	6	IL20RA	137022576	rs1167852	6	137017711	T	A	0.706759	-0.0141	0.0211	0.5045	-0.0622	0.00904097	5.99402e-12	0.226688	0.340825	0.505976	0.680742	15
5087_5	6	IL22RA2	137158734	rs3778290	6	136180634	C	T	0.0109344	0.3972	0.2157	0.0655405	-1.0405	0.0682375	1.692e-52	-0.38174	0.20881	0.067525	0.123281	6
5825_49	6	IFNGR1	137208466	rs9376267	6	137209894	T	C	0.255467	0.0499	0.0226	0.0271	-0.0719	0.0093053	1.10299e-14	-0.694019	0.326907	0.0337549	0.467795	8
14009_65	6	TNFAIP3	137875264	rs5029939	6	137874586	G	C	0.0238569	0.0498	0.0528	0.3453	0.3992	0.025471	2.32501e-55	0.12475	0.132504	0.34646	0.87801	20
4209_60	6	VTA1	142185924	rs225657	6	142166588	A	C	0.441352	-0.0086	0.0194	0.658	-0.0496	0.00805051	7.224e-10	0.173387	0.39214	0.658376	0.407013	20
8364_74	6	UST	148912010	rs6920109	6	148745332	C	T	0.740557	-0.0026	0.0232	0.9093	-0.1405	0.00966918	7.74205e-48	0.0185053	0.165129	0.910771	0.657745	20
15472_16	6	LRP11	149841558	rs9479810	6	149751359	T	C	0.367793	0.0077	0.0201	0.703301	0.5754	0.006263	0	0.013382	0.0349325	0.701659	0.38691	20
6713_4	6	LRP11	149841558	rs7763719	6	149865399	G	T	0.435388	0.014	0.0199	0.4815	0.8162	0.005061	0	0.0171527	0.0243815	0.481737	0.635175	20
11134_30	6	MTRF1L	152995036	rs2038332	6	152999591	G	A	0.166998	0.0259	0.0249	0.2977	-0.1934	0.00961821	6.32094e-90	-0.133919	0.128921	0.298911	0.639873	20
17341_89	6	ACAT2	159770578	rs25683	6	159775311	G	A	0.545726	0.0368	0.0196	0.0602907	-0.2664	0.008124	7.72515e-236	-0.138138	0.0736941	0.0608642	0.962336	20
16057_6	6	IGF2R	160041294	rs3777399	6	160092761	A	G	0.157058	0.074	0.0284	0.00927492	0.5865	0.010551	0	0.126172	0.048476	0.00924724	0.577416	20
3710_49	6	PLG	160728146	rs11751347	6	160671406	T	C	0.0725646	-0.0318	0.0315	0.3136	-0.3754	0.0153458	3.67795e-132	0.0847096	0.0839819	0.313135	0.490815	20
4151_6	6	PLG	160728146	rs11751347	6	160671406	T	C	0.0725646	-0.0318	0.0315	0.3136	-0.3313	0.0151107	1.50603e-106	0.0959855	0.0951807	0.313236	0.348155	20
16913_8	6	RNASET2	166939652	rs35614625	6	166928285	T	C	0.0795229	-0.0535	0.0382	0.1609	-0.605	0.012604	0	0.0884297	0.0631674	0.161535	0.919707	20
15635_4	6	SMOC2	168557298	rs56296467	6	168463127	C	T	0.252485	0.02	0.0219	0.3616	-0.3125	0.009359	1.89482e-244	-0.064	0.0701062	0.361295	0.0311333	20
14111_15	6	THBS2	169234915	rs73041853	6	169203903	A	G	0.0964215	-0.089	0.033	0.00697702	0.1138	0.011333	1.002e-23	-0.782074	0.30026	0.00919658	0.722559	20
3339_33	6	THBS2	169234915	rs74507247	6	169224675	A	G	0.0974155	-0.0834	0.0331	0.0118	0.6973	0.009289	0	-0.119604	0.0474955	0.011795	0.923271	20
5349_69	6	DLL1	170294386	rs9356631	6	170278382	G	A	0.446322	0.0097	0.0196	0.6207	0.0983	0.00837365	8.02396e-32	0.0986775	0.199567	0.620982	0.131455	20
12612_37	6	PSMB1	170544214	rs12717	6	170553212	C	G	0.408549	0.0205	0.0197	0.2986	-0.3119	0.006959	0	-0.0657262	0.0631783	0.298187	0.643939	20
4499_21	7	PDGFA	508777	rs145134253	7	512706	A	C	0.0168986	-0.0073	0.0971	0.9401	-0.2978	0.0432106	5.50799e-12	0.0245131	0.326077	0.940075	NA	NA
19206_20	7	NUDT1	2246686	rs1637732	7	2217167	C	T	0.0228628	0.0093	0.0717	0.8963	-0.3717	0.0460403	6.83902e-16	-0.0250202	0.192922	0.896811	0.43317	14
6925_26	7	SNX8	2303044	rs2398666	7	2313965	G	A	0.841948	0.0019	0.0273	0.9443	-0.1277	0.0106165	2.51701e-33	-0.0148786	0.213786	0.944515	0.516114	20
6626_81	7	CHST12	2426036	rs6952433	7	2357003	G	A	0.784294	0.0162	0.0241	0.5019	-0.2047	0.00986154	1.051e-95	-0.0791402	0.117795	0.501681	0.22563	20
10702_1	7	COL28A1	7446038	rs1008897	7	7233809	A	G	0.671968	-0.0037	0.0202	0.8541	0.0462	0.0082705	2.322e-08	-0.0800866	0.437464	0.854743	0.822	20
8687_26	7	TMEM106B	12227318	rs3173615	7	12229791	G	C	0.40159	-0.0136	0.0197	0.488501	-0.1116	0.00802906	6.37804e-44	0.121864	0.176741	0.490505	0.376869	20
12684_5	7	SCIN	12615380	rs7799976	7	12564591	T	G	0.382704	-0.0466	0.0289	0.1064	-0.09	0.00809444	1.017e-28	0.517778	0.32447	0.110542	0.0169101	20
8289_8	7	GPNMB	23255538	rs10250602	7	23264082	C	T	0.336978	-0.0011	0.0201	0.9581	-0.2351	0.008794	1.88838e-157	0.00467886	0.0854957	0.956357	0.791128	20
8606_39	7	GPNMB	23255538	rs73086142	7	23154782	A	G	0.0387674	0.0118	0.0478	0.8043	0.7388	0.014815	0	0.0159718	0.0647003	0.805017	0.830697	15
6388_21	7	CCDC126	23621045	rs7781145	7	23586983	A	C	0.229622	0.0172	0.0224	0.4416	0.3065	0.009372	1.37917e-234	0.0561175	0.0731033	0.442698	0.203888	20
6527_1	7	TRIL	28955844	rs221187	7	28972654	G	A	0.83002	0.0197	0.0281	0.4824	-0.1064	0.0128594	1.294e-16	-0.18515	0.265044	0.484824	0.908799	20
19615_213	7	NT5C3A	33038463	rs4316067	7	33041902	G	A	0.32008	0.0191	0.0215	0.3764	-0.0843	0.00880028	9.77607e-22	-0.226572	0.256136	0.376385	0.800062	20
15368_3	7	BMPER	34030368	rs17823568	7	34054928	G	C	0.229622	0.008	0.0232	0.731301	-0.1182	0.0094607	8.07099e-36	-0.0676819	0.196352	0.730323	0.398053	20
12764_3	7	ELMO1	37151064	rs7782999	7	37407090	T	A	0.180915	-0.0228	0.024	0.3431	-0.1054	0.0101714	3.67598e-25	0.216319	0.228659	0.344132	0.973903	20
17447_52	7	SFRP4	37965814	rs2598105	7	37937514	C	T	0.859841	-0.009	0.0268	0.7381	-0.2693	0.0113887	1.29299e-123	0.03342	0.0995273	0.737031	0.0633159	17
13738_8	7	INHBA	41686501	rs73100943	7	41718700	T	A	0.228628	-0.0035	0.0224	0.8752	-0.0945	0.00926192	1.92101e-24	0.037037	0.237065	0.87585	0.821219	20
19622_7	7	INHBA	41686501	rs73100943	7	41718700	T	A	0.228628	-0.0035	0.0224	0.8752	-0.0937	0.00925185	4.163e-24	0.0373533	0.239089	0.875851	0.819644	20
4978_54	7	DBNL	44057048	rs56665454	7	44037871	T	C	0.322068	0.0134	0.0325	0.6792	0.0716	0.00842468	1.91501e-17	0.187151	0.454444	0.680469	0.133147	20
12851_5	7	POLM	44077296	rs142059440	7	44074256	C	G	0.0208748	-0.0694	0.0675	0.304	0.4602	0.0278374	2.169e-61	-0.150804	0.146959	0.304814	0.352389	20
4254_6	7	NUDCD3	44434888	rs306995	7	44500230	A	G	0.191849	-0.0167	0.023	0.4687	0.0763	0.00885944	7.16198e-18	-0.218873	0.302511	0.46936	0.15669	20
12347_29	7	CCM2	45037972	rs6958168	7	44980215	G	T	0.203777	0.0399	0.0236	0.0909201	0.0729	0.0107203	1.045e-11	0.547325	0.333587	0.100854	0.929313	20
2771_35	7	IGFBP1	45891010	rs3828998	7	45889209	C	T	0.38668	-0.0233	0.0199	0.2413	-0.0769	0.00814406	3.64102e-21	0.302991	0.260759	0.245254	0.432834	20
2571_12	7	IGFBP3	45917060	rs145188037	7	45914866	A	G	0.0159046	0.0191	0.0783	0.807	1.0281	0.031093	9.3699e-240	0.018578	0.076162	0.807287	0.475832	9
19448_104	7	UPP1	48098682	rs6950051	7	47990536	T	C	0.10338	-0.0336	0.0377	0.3725	0.1593	0.0155028	9.08302e-25	-0.210923	0.237549	0.374588	0.522572	20
15308_108	7	VWC2	49847794	rs557626	7	49780117	A	G	0.137177	0.0014	0.0289	0.9612	-0.3962	0.012158	6.14676e-233	-0.00353357	0.072943	0.961363	0.289761	9
2677_1	7	EGFR	55115322	rs13244925	7	55124563	C	A	0.533797	0.0158	0.0197	0.4213	-0.102	0.00832294	1.57399e-34	-0.154902	0.19355	0.423526	0.67731	20
14618_26	7	VOPP1	55504522	rs117042408	7	55555698	A	G	0.0298211	-0.0527	0.0619	0.3947	-0.2917	0.0296874	8.72497e-23	0.180665	0.212999	0.396329	0.586126	19
15562_24	7	GUSB	65971450	rs34356500	7	66771620	T	G	0.526839	-0.0254	0.0194	0.191	0.1393	0.00820426	1.17497e-64	-0.18234	0.139681	0.191756	0.0979828	20
11241_8	7	ASL	66085248	rs10950053	7	66848890	A	T	0.790258	0.0624	0.0278	0.0246502	-0.1399	0.0105875	7.31102e-40	-0.446033	0.20156	0.0269043	0.0857876	13
7928_183	7	TPST1	66312930	rs313829	7	66087510	G	A	0.681909	-0.0187	0.0208	0.369	0.2908	0.008863	4.16272e-236	-0.0643054	0.0715537	0.368812	0.436396	13
3866_7	7	SBDS	66991686	rs79344818	7	66988489	G	A	0.0457256	-0.0855	0.0537	0.1114	-0.316	0.0228145	1.25699e-43	0.27057	0.171056	0.113704	0.2569	20
7866_11	7	DNAJC30	73682186	rs11544049	7	73698011	T	C	0.0328032	-0.0033	0.0508	0.9484	0.3519	0.017622	1.01797e-88	-0.00937766	0.14436	0.948206	0.821901	20
17766_5	7	NCF1	74781663	rs12154789	7	75434707	T	C	0.0914513	-0.0226	0.0399	0.5722	0.4939	0.013842	7.72031e-279	-0.0457583	0.0807958	0.57116	0.219397	20
2731_29	7	POR	75943028	rs59882870	7	76009103	A	G	0.171968	-0.023	0.0256	0.3687	0.193	0.010811	2.77902e-71	-0.119171	0.13281	0.369558	0.187445	20
11103_24	7	HSPB1	76303484	rs2868371	7	76301442	G	C	0.257455	-0.0044	0.0224	0.8432	-0.5036	0.00768	0	0.00873709	0.0444799	0.844275	0.79604	20
19635_69	7	FGL2	77196608	rs66471312	7	77221788	C	T	0.166998	0.0271	0.0265	0.3054	-0.0717	0.0109708	6.338e-11	-0.377964	0.374093	0.312329	0.822842	20
14066_49	7	MAGI2	78735361	rs59169073	7	79428907	C	T	0.139165	-0.0262	0.0262	0.318	0.5676	0.008842	0	-0.0461593	0.0461649	0.317369	0.695495	20
2973_15	7	CD36	80524426	rs6961069	7	80589645	T	C	0.419483	0.0026	0.0197	0.8949	0.1637	0.00822359	3.60007e-88	0.0158827	0.120345	0.895003	0.757544	20
6448_36	7	SEMA3C	80832448	rs917191	7	80941555	C	G	0.586481	0.0216	0.0201	0.2839	0.1075	0.00826647	1.156e-38	0.20093	0.187614	0.28418	0.492933	20
2681_23	7	HGF	81734724	rs2214827	7	81748600	A	G	0.764414	0.0152	0.0229	0.5071	0.126	0.0100083	2.409e-36	0.120635	0.181998	0.507436	0.929029	20
5363_51	7	SEMA3E	83506188	rs3801499	7	83416561	C	A	0.124254	0.0514	0.0294	0.0806696	-1.0552	0.006597	0	-0.0487111	0.0278637	0.0804303	0.921465	20
13929_27	7	CROT	87372729	rs31660	7	87415127	G	A	0.894632	-0.0277	0.0317	0.3809	0.5532	0.009552	0	-0.0500723	0.0573095	0.382272	0.656391	20
7933_75	7	ADAM22	88068516	rs2279542	7	87935182	G	C	0.522863	0.0167	0.0199	0.4019	-0.2768	0.008086	8.07982e-257	-0.0603324	0.0719147	0.401501	0.579089	20
12356_65	7	SRI	88216054	rs55729732	7	88312034	A	G	0.189861	0.0636	0.0239	0.00774908	0.1349	0.0102029	6.57496e-40	0.47146	0.180721	0.00908672	0.749701	20
9233_71	7	TFPI2	93888074	rs62466701	7	93956351	C	T	0.0626243	-0.008	0.0439	0.8557	0.1089	0.0161634	1.612e-11	-0.0734619	0.40327	0.855453	0.838635	4
9337_43	7	TAC1	97736278	rs3779470	7	97736619	A	G	0.170974	0.0265	0.0251	0.2905	-0.1996	0.0105165	2.51003e-80	-0.132766	0.125946	0.291816	0.622329	20
6521_35	7	NPTX2	98623577	rs13308423	7	98654561	G	A	0.66004	-0.0363	0.0424	0.3916	0.1187	0.00904967	2.64902e-39	-0.305813	0.357963	0.392931	0.102125	20
12689_56	7	ARPC1B	99384532	rs59672032	7	99461074	C	T	0.0308151	-0.0568	0.0479	0.2359	0.2058	0.0205669	1.429e-23	-0.275996	0.234379	0.23897	0.836478	20
9312_8	7	AZGP1	99971381	rs2525546	7	99954321	T	C	0.281312	-0.0047	0.0325	0.8851	-0.2378	0.008863	1.41907e-158	0.0197645	0.136671	0.885016	0.179443	20
10076_1	7	AP4M1	100105947	rs13309	7	100107173	T	A	0.597416	0.0184	0.0194	0.3444	-0.0447	0.00803133	2.611e-08	-0.411633	0.440261	0.349801	0.489865	20
10816_150	7	PILRA	100383813	rs1859788	7	100374211	G	A	0.678926	0.0164	0.021	0.4334	-1.2992	0.00365	0	-0.0126232	0.0161638	0.434832	0.82526	20
6402_8	7	PILRA	100383813	rs1859788	7	100374211	G	A	0.678926	0.0164	0.021	0.4334	-1.3143	0.00361	0	-0.0124781	0.0159781	0.434832	0.826025	20
11237_49	7	PCOLCE	100605269	rs7385804	7	100638347	A	C	0.622266	0.0065	0.0199	0.7426	0.1606	0.00855333	1.17997e-78	0.0404732	0.123929	0.743983	0.353135	20
5813_58	7	EPO	100722084	rs221790	7	100680659	C	G	0.590457	-0.0028	0.0197	0.8887	0.0691	0.00829458	8.034e-17	-0.040521	0.285136	0.886992	0.785471	20
15530_33	7	EPHB4	100815044	rs314366	7	100818887	A	G	0.531809	0.0168	0.0193	0.3842	0.1105	0.00815065	7.18298e-42	0.152036	0.17502	0.385024	0.688215	20
2925_9	7	SERPINE1	101133176	rs10953324	7	101150638	C	T	0.930417	-0.0338	0.0726	0.6411	-0.1179	0.0143436	2.04e-16	0.286684	0.616763	0.642061	0.242091	20
10612_18	7	PLOD3	101212198	rs142309161	7	101304744	T	C	0.0109344	-0.0228	0.0844	0.7867	-0.3678	0.0319091	9.70107e-31	0.0619902	0.229536	0.787108	0.378014	8
17746_77	7	FIS1	101245887	rs75487681	7	101253420	T	A	0.0596421	0.1099	0.0423	0.00940697	-0.3207	0.0168183	4.61597e-81	-0.342688	0.133118	0.0100436	0.518392	20
3391_10	7	PIK3CG	106887129	rs342294	7	106732176	C	T	0.437376	0.0341	0.0194	0.0786701	-0.0484	0.00816957	3.134e-09	-0.704545	0.418096	0.0919639	0.547851	9
5109_24	7	NRCAM	108302170	rs1034826	7	108443160	C	T	0.259443	0.0565	0.0217	0.00924209	-0.0679	0.00975237	3.345e-12	-0.832106	0.341204	0.0147387	0.0446346	20
11214_40	7	DNAJB9	108572358	rs147800199	7	108229176	C	T	0.0109344	-0.1356	0.0939	0.1487	-0.2242	0.0308777	3.845e-13	0.604817	0.427026	0.156673	NA	NA
17419_17	7	TES	116234644	rs143664050	7	116211123	A	G	0.0198807	-0.0534	0.0779	0.4934	-0.2761	0.0347475	1.92799e-15	0.193408	0.283192	0.494634	0.393586	7
2837_3	7	MET	116735286	rs10435378	7	116785439	A	G	0.555666	0.0196	0.0194	0.3119	0.1309	0.0083651	3.41005e-55	0.149733	0.148513	0.313354	0.141079	20
9267_2	7	CPA4	130308657	rs34587586	7	130298758	T	G	0.387674	-0.0089	0.0197	0.651199	-1.197	0.003839	0	0.00743525	0.0164578	0.65143	0.578739	20
19560_23	7	PLXNA4	132386014	rs6467443	7	132553252	T	G	0.210736	0.0106	0.0238	0.655501	0.0997	0.0102746	2.91102e-22	0.106319	0.238967	0.656385	0.759992	20
16606_85	7	AKR1B1	134450820	rs75627053	7	134468104	T	C	0.026839	-0.0813	0.0611	0.183	0.3078	0.0377766	3.70301e-16	-0.264133	0.201135	0.189112	0.0599358	16
12020_39	7	BPGM	134663314	rs10280632	7	134643777	G	A	0.489066	-0.0292	0.0194	0.1316	0.0483	0.00809096	2.37799e-09	-0.604555	0.414227	0.144433	0.264202	12
3045_72	7	PTN	137285558	rs320682	7	137353346	C	T	0.436382	0.0255	0.0195	0.1911	0.1905	0.00806291	2.04899e-123	0.133858	0.102519	0.191657	0.567595	20
18398_1	7	AKR1D1	138060314	rs1038626	7	138112731	T	A	0.785288	-0.0029	0.0244	0.9068	0.0589	0.0106219	2.937e-08	-0.049236	0.414357	0.905414	0.478799	8
3049_61	7	PRSS1	142751270	rs62470638	7	142726322	A	G	0.0924453	0.0348	0.0405	0.3908	0.1292	0.0168721	1.894e-14	0.26935	0.315435	0.39316	0.206573	15
5034_79	7	PRSS2	142767481	rs1799886	7	142800839	C	T	0.460239	-0.0236	0.0202	0.2411	0.2038	0.00858229	1.19204e-124	-0.1158	0.0992367	0.243249	0.214098	20
5078_82	7	EPHB6	142863078	rs8177107	7	142856383	G	A	0.189861	-0.0049	0.0254	0.8463	-0.2683	0.0108452	4.059e-135	0.0182631	0.094673	0.847031	0.657419	20
6060_2	7	PIP	143135908	rs73170678	7	143139110	T	A	0.143141	-0.0241	0.0268	0.3692	0.5985	0.009054	0	-0.0402673	0.0447828	0.368562	0.324654	20
13632_10	7	ZYX	143386203	rs12539742	7	143490004	A	G	0.252485	0.001	0.0215	0.9614	0.0789	0.00891122	8.44297e-19	0.0126743	0.272501	0.962903	0.721794	20
3431_54	7	EPHA1	143399572	rs4725617	7	143400007	G	A	0.919483	0.0218	0.0351	0.5347	1.2036	0.010313	0	0.0181123	0.0291629	0.534551	0.661985	20
6965_19	7	CNTNAP2	147268500	rs6951436	7	145667344	A	G	0.720676	0.0246	0.0215	0.2518	-0.4547	0.007014	0	-0.0541016	0.0472913	0.25262	0.0879381	20
3079_62	7	RARRES2	150339990	rs883138	7	150345704	C	A	0.255467	-0.0171	0.022	0.4379	0.2491	0.009258	1.84547e-159	-0.0686471	0.0883548	0.437189	0.990924	20
15486_126	7	AOC1	150843066	rs10452848	7	150826456	G	A	0.460239	0.0005	0.0195	0.9803	0.7612	0.00514	0	0.000656858	0.0256174	0.979544	0.22061	20
2743_5	7	SHH	155806222	rs10225292	7	156380544	C	T	0.442346	0.0209	0.0198	0.2914	-0.0928	0.00873078	2.18301e-26	-0.225216	0.214412	0.293539	0.542297	20
11606_22	7	DNAJB6	157376410	rs12668458	7	157352780	C	T	0.468191	0.0088	0.02	0.658999	0.051	0.00808081	2.76801e-10	0.172549	0.393109	0.660709	0.858115	20
13534_20	8	MYOM2	2105299	rs73186743	8	2099263	A	G	0.100398	-0.0403	0.034	0.2366	-0.1124	0.0132676	2.41699e-17	0.358541	0.305437	0.240451	0.805878	20
2602_2	8	ANGPT2	6531520	rs1968586	8	6421990	T	C	0.352883	-0.0144	0.0205	0.4831	-0.1308	0.00885997	2.53604e-49	0.110092	0.156905	0.4829	0.985667	20
6629_3	8	DEFB1	6874264	rs2741130	8	6876349	G	A	0.439364	-0.0043	0.0194	0.8258	-0.3512	0.006403	0	0.0122437	0.0552396	0.824588	0.354672	20
16785_45	8	DEFA5	7056022	rs188963550	8	7092535	A	C	0.0178926	-0.0322	0.0791	0.684301	-0.2611	0.0412337	2.417e-10	0.123324	0.303574	0.684566	0.702553	3
5763_67	8	DEFB104A	7838839	rs113934240	8	7472479	C	T	0.110338	-0.0214	0.1228	0.8615	0.2498	0.0138116	4.08604e-73	-0.0856685	0.491616	0.861662	0.432597	7
13397_88	8	DEFB4A	7895696	rs143314302	8	8581407	C	A	0.0129225	0.0596	0.1302	0.647	-0.4638	0.0397408	1.80098e-31	-0.128504	0.28094	0.64738	0.489941	10
8007_19	8	CTSB	11856028	rs2645425	8	11843769	A	G	0.258449	-0.0184	0.022	0.4022	0.6105	0.006822	0	-0.0301392	0.0360376	0.402971	0.281654	20
15533_97	8	MSR1	16337684	rs41341748	8	16155085	A	G	0.0119284	0.0406	0.0997	0.683901	-1.653	0.05507	6.00635e-198	-0.0245614	0.0603201	0.683873	NA	NA
9713_67	8	PDGFRL	17610252	rs2427709	8	17595419	T	C	0.909543	-0.0068	0.0389	0.8614	0.6285	0.013631	0	-0.0108194	0.0618938	0.861232	0.792013	20
5581_28	8	FGL1	17887372	rs2073562	8	17885420	G	A	0.654076	0.0114	0.0206	0.5806	0.5253	0.006528	0	0.0217019	0.0392166	0.58	0.998535	20
2515_14	8	GFRA2	21751378	rs15881	8	21693256	C	A	0.467197	-0.0299	0.0195	0.1244	0.3086	0.00843	2.18467e-293	-0.0968892	0.063244	0.125525	0.45494	20
19578_19	8	DOK2	21911282	rs117330214	8	21818711	C	T	0.0159046	-0.1339	0.079	0.0899705	-0.1426	0.0251212	1.375e-08	0.93899	0.578166	0.104358	0.127964	17
3348_49	8	BMP1	22188733	rs1126931	8	22164420	T	C	0.209742	0.0242	0.0255	0.3419	-0.0864	0.0101989	2.422e-17	-0.280093	0.296985	0.345619	0.933558	20
4930_21	8	STC1	23848368	rs4872201	8	23835149	A	T	0.109344	0.0271	0.0313	0.3877	0.1255	0.0136544	3.88501e-20	0.215936	0.250507	0.388688	0.446534	20
10419_1	8	SCARA5	27931278	rs2685416	8	27950972	A	C	0.254473	0.081	0.022	0.000227101	-0.2723	0.009007	8.98598e-201	-0.297466	0.0813902	0.000257368	0.493771	20
19273_3	8	GSR	30702956	rs4733505	8	30695913	G	A	0.631213	-0.0286	0.0211	0.1749	0.113	0.00857819	1.25601e-39	-0.253097	0.187712	0.177552	0.249039	20
7156_2	8	FUT10	33421985	rs10097936	8	33473052	A	G	0.600398	0.0173	0.0197	0.3791	-0.6802	0.005199	0	-0.0254337	0.0289627	0.379861	0.885692	20
16307_22	8	UNC5D	35516012	rs2405810	8	35261107	C	T	0.405567	-0.0368	0.0195	0.0591494	-0.0992	0.00815318	4.65699e-34	0.370968	0.198923	0.0621982	0.956613	20
5532_53	8	FGFR1	38434524	rs62505473	8	38466247	G	C	0.387674	-0.0154	0.0197	0.4347	0.0936	0.00832883	2.65103e-29	-0.16453	0.210979	0.435484	0.513968	20
3795_6	8	ADAM9	39051100	rs117343599	8	38998228	C	G	0.0228628	-0.0582	0.0693	0.4007	0.1301	0.0226561	9.336e-09	-0.447348	0.538334	0.405981	0.491377	3
9759_13	8	IDO1	39915532	rs6474193	8	39916080	T	C	0.338966	0.0236	0.0203	0.2447	0.0585	0.00845201	4.47099e-12	0.403419	0.351869	0.251588	0.743534	16
3221_54	8	SFRP1	41285718	rs72643819	8	41309674	T	G	0.39662	-0.0226	0.0201	0.2616	-0.1577	0.00849328	5.87403e-77	0.14331	0.127691	0.261725	0.758566	20
2212_69	8	PLAT	42191214	rs2020921	8	42187447	A	G	0.0228628	-0.1389	0.0745	0.0623204	-0.5883	0.0230109	3.62709e-144	0.236104	0.126972	0.0629575	0.29994	20
9076_25	8	PENK	56441672	rs2576575	8	56448734	T	C	0.473161	-0.0075	0.0193	0.699199	-0.4765	0.006156	0	0.0157398	0.0405042	0.697575	0.367208	20
9231_23	8	BPNT2	56975899	rs16921233	8	56866584	T	C	0.0318091	0.0325	0.0568	0.5677	-0.8793	0.024064	2.56499e-292	-0.0369612	0.0646048	0.567245	0.799404	20
18435_40	8	UBXN2B	58431430	rs7000685	8	58004774	C	G	0.431412	0.0175	0.0201	0.3861	-0.0604	0.00825464	2.534e-13	-0.289735	0.335129	0.387287	0.879978	18
11390_24	8	CA8	60233406	rs13269899	8	60276234	T	C	0.404573	-0.012	0.0196	0.542	0.4196	0.006705	0	-0.0285987	0.0467134	0.540395	0.808405	20
6998_106	8	ASPH	61607598	rs112800350	8	61779251	T	C	0.026839	-0.0024	0.0557	0.966	-0.2424	0.0210851	1.377e-30	0.00990099	0.229787	0.965632	0.934333	20
9370_69	8	GGH	63027144	rs74329104	8	63018637	A	G	0.0705765	-0.019	0.0376	0.6139	0.6264	0.011677	0	-0.0303321	0.0600282	0.61335	0.479237	20
19637_9	8	CRH	66177420	rs34556813	8	66338799	T	C	0.0467197	0.0222	0.0464	0.6331	-0.1354	0.023408	7.27901e-09	-0.163959	0.343859	0.63349	0.871661	16
10042_8	8	SGK3	66787378	rs145451983	8	66846457	C	G	0.0149105	-0.1233	0.0915	0.1777	0.2281	0.0283424	8.41399e-16	-0.540552	0.406724	0.183835	0.853946	18
15386_7	8	FABP4	81480828	rs72684473	8	81487609	G	A	0.161034	0.0375	0.0261	0.1503	-0.0998	0.0115087	4.257e-18	-0.375752	0.265088	0.156349	0.72676	20
19173_5	8	ZFAND1	81717118	rs2130263	8	81721217	G	C	0.154076	0.0138	0.0277	0.6191	0.1941	0.0107312	3.99598e-73	0.0710974	0.142764	0.61848	0.465643	20
3420_21	8	CA13	85252330	rs6987314	8	85227011	A	G	0.0407555	0.0558	0.0392	0.1547	-0.5843	0.011292	0	-0.0954989	0.0671142	0.154756	0.424633	20
4969_2	8	CA1	85353311	rs139377198	8	85606235	G	A	0.0178926	0.0133	0.1754	0.9396	-1.0945	0.0458642	7.2552e-126	-0.0121517	0.160257	0.939557	0.574506	18
3799_11	8	CA3	85411238	rs2072696	8	85438822	C	G	0.246521	-0.0315	0.0234	0.1769	-0.1951	0.0093334	4.98305e-97	0.161456	0.120187	0.179152	0.827345	20
7096_30	8	RMDN1	86491307	rs4961195	8	86489325	C	A	0.33002	0.0035	0.0205	0.8654	-0.2961	0.008047	2.11402e-296	-0.0118203	0.0692341	0.864436	0.9404	20
9719_145	8	MMP16	88180018	rs1094204	8	88452391	G	A	0.314115	0.0023	0.0211	0.9119	0.0696	0.00919515	3.755e-14	0.033046	0.303192	0.913208	0.0455733	20
8970_9	8	RIPK2	89774435	rs160438	8	89643912	G	A	0.185885	0.003	0.0295	0.9202	0.0844	0.0118112	8.95099e-13	0.035545	0.349561	0.919007	0.637441	20
12687_2	8	DECR1	90027519	rs9650096	8	89957907	C	T	0.280318	-0.0334	0.0212	0.1146	-0.0684	0.00837008	3.03399e-16	0.488304	0.315649	0.121867	0.744952	20
16613_3	8	CDH17	94172232	rs7833351	8	94169950	A	G	0.661034	-0.0187	0.0206	0.3633	-0.2677	0.00861	3.11346e-212	0.0698543	0.0769846	0.364206	0.796526	20
9394_19	8	CPQ	96897448	rs142439242	8	96713932	G	A	0.0139165	-0.0252	0.0848	0.7662	-1.1754	0.018436	0	0.0214395	0.0721464	0.766339	0.289612	10
3325_2	8	MATN2	97952782	rs78548919	8	98052647	T	C	0.183897	-0.0161	0.0363	0.6569	0.1376	0.0103825	4.33096e-40	-0.117006	0.263956	0.657565	0.427729	20
14636_25	8	RIDA	98109758	rs2242197	8	98106394	C	A	0.294235	-0.0481	0.021	0.02168	-0.2696	0.008509	2.57285e-220	0.178412	0.0780964	0.0223413	0.383681	20
8925_25	8	RRM2B	102221732	rs1037699	8	102238702	T	C	0.083499	-0.0032	0.0351	0.927	0.2723	0.0151224	1.73498e-72	-0.0117517	0.128904	0.92736	0.778522	20
15506_34	8	LRP12	104539244	rs6993770	8	105569300	T	A	0.297217	-0.0159	0.0213	0.4549	-0.0592	0.00952471	5.119e-10	0.268581	0.362383	0.458601	0.574131	19
2811_27	8	ANGPT1	107373768	rs6993770	8	105569300	T	A	0.297217	-0.0159	0.0213	0.4549	-0.1157	0.00972973	1.312e-32	0.137424	0.184459	0.456264	0.28726	20
8304_50	8	TNFRSF11B	118937721	rs2465403	8	119078588	A	G	0.62326	0.0118	0.02	0.5555	0.1501	0.00823197	2.78406e-74	0.0786143	0.133314	0.555398	0.896442	20
6558_5	8	COLEC10	119051954	rs7844871	8	119047854	A	C	0.0119284	-0.1115	0.0966	0.2485	-0.2447	0.0348463	2.183e-12	0.45566	0.400066	0.254719	0.803387	15
2737_22	8	CCN3	119420440	rs11779998	8	119391387	T	C	0.184891	-0.0408	0.0237	0.0848301	0.0785	0.00940995	7.28997e-17	-0.519745	0.308272	0.091797	0.674698	20
16892_23	8	ENPP2	119615270	rs7829390	8	119716654	A	G	0.402584	0.0033	0.0198	0.8682	-0.1609	0.00845493	9.56803e-81	-0.0205096	0.123063	0.867637	0.0512955	20
19176_27	8	CYRIB	129928548	rs6470800	8	130088714	T	G	0.549702	0.0142	0.0193	0.4625	-0.0491	0.0079503	6.58e-10	-0.289206	0.395855	0.465033	0.742781	20
18839_24	8	TG	133000930	rs2069569	8	133096302	C	T	0.532803	0.0081	0.0193	0.673501	0.0747	0.0079915	8.98004e-21	0.108434	0.258627	0.675021	0.267093	20
13692_154	8	CCN4	133211364	rs7843546	8	133186058	T	C	0.281312	-0.0142	0.0225	0.528799	0.5249	0.006952	0	-0.0270528	0.0428668	0.527982	0.23079	20
5657_28	8	ST3GAL1	133513387	rs9643300	8	133490905	T	C	0.577535	0.0156	0.0196	0.4278	-0.25	0.008119	3.35659e-208	-0.0624	0.0784262	0.426234	0.135594	20
12657_2	8	GFUS	143615333	rs192946539	8	143328582	A	G	0.0109344	0.0481	0.0902	0.5935	-0.1912	0.0253454	4.566e-14	-0.251569	0.472935	0.594773	NA	NA
11616_9	8	HSF1	144303156	rs7388446	8	144301721	T	C	0.49503	0.0011	0.0195	0.9543	-0.0639	0.00810431	3.153e-15	-0.0172144	0.305172	0.955016	0.970871	20
16015_19	8	GPT	144505074	rs1055167	8	144485003	A	G	0.452286	0.0178	0.0195	0.3626	-0.0501	0.00824161	1.21e-09	-0.355289	0.393585	0.366685	0.522082	20
5060_62	9	CD274	5460534	rs1411262	9	5459419	T	C	0.286282	0.0167	0.0219	0.4451	-0.2424	0.00887	1.96823e-164	-0.0688944	0.0903817	0.445905	0.674422	20
3004_67	9	PDCD1LG2	5540906	rs16923189	9	5510644	G	A	0.302187	-0.0024	0.0213	0.9114	0.347	0.007393	0	-0.00691643	0.0613835	0.910288	0.179168	20
16890_37	9	ADAMTSL1	18408756	rs702208	9	18639745	G	A	0.0516899	0.0396	0.0481	0.4101	0.5542	0.019732	1.43788e-173	0.0714543	0.0868291	0.410547	0.605464	20
3773_15	9	TEK	27169658	rs682632	9	27183465	C	A	0.966203	-0.1045	0.0498	0.0359501	-0.3853	0.0172966	6.304e-110	0.271217	0.129822	0.0366947	0.946402	20
12382_2	9	RIGI	32490755	rs7045087	9	32455264	C	T	0.280318	0.0042	0.021	0.8417	0.1826	0.00891263	2.76693e-93	0.0230011	0.115011	0.841488	0.906832	20
13381_49	9	B4GALT1	33135719	rs7019909	9	33113324	T	C	0.101392	-0.0289	0.0319	0.3652	0.2948	0.0139596	5.42595e-99	-0.0980326	0.108308	0.3654	0.0586859	20
19213_1	9	SPINK4	33233466	rs1630171	9	33234041	G	A	0.17495	-0.0126	0.0263	0.632	0.2788	0.0111126	6.6238e-139	-0.0451937	0.09435	0.631938	0.79981	20
18864_7	9	PRSS3	33774955	rs1785507	9	34036758	T	C	0.616302	-0.0306	0.0198	0.1233	0.4496	0.005838	0	-0.0680605	0.044048	0.122312	0.150256	20
16583_8	9	NUDT2	34336608	rs10814104	9	34360289	C	T	0.765408	0.0314	0.0236	0.1833	0.3	0.009749	6.13676e-208	0.104667	0.0787402	0.18376	0.389288	20
8068_43	9	MYORG	34371782	rs4879780	9	34367518	G	A	0.62326	0.0274	0.02	0.1704	0.1202	0.00801207	7.08495e-51	0.227953	0.167082	0.172466	0.522398	20
14101_2	9	CNTFR	34570786	rs10972159	9	34593088	A	G	0.0178926	0.0636	0.072	0.3769	-0.5581	0.0234872	8.27615e-125	-0.113958	0.129098	0.377386	0.826052	11
18216_22	9	IL11RA	34657032	rs41274867	9	34648091	A	G	0.0745527	-0.1168	0.0393	0.00295999	0.6422	0.012797	0	-0.181875	0.0613031	0.00300905	0.145731	20
2192_63	9	CCL27	34662964	rs2070074	9	34649445	G	A	0.102386	-0.0686	0.0325	0.0346697	-0.0768	0.0138348	2.83699e-08	0.893229	0.452736	0.0485004	0.0187127	14
4922_13	9	CCL19	34690423	rs1810819	9	34659076	T	C	0.693837	0.035	0.0203	0.0852197	-0.0483	0.00857089	1.747e-08	-0.724638	0.439521	0.0992091	0.141597	20
2516_57	9	CCL21	34709570	rs7024727	9	34730398	T	G	0.140159	-0.0062	0.0279	0.8241	0.1425	0.0115761	8.02106e-35	-0.0435088	0.195821	0.824169	0.551881	20
7009_8	9	CD72	35628396	rs34791102	9	35612981	A	G	0.0646123	0.018	0.0427	0.673899	0.2264	0.015734	6.05001e-47	0.0795053	0.188685	0.673489	0.443116	20
8080_24	9	MSMP	35754802	rs10758322	9	35776193	T	C	0.405567	0.0022	0.0199	0.9117	0.0624	0.00840774	1.156e-13	0.0352564	0.318946	0.911981	0.147445	20
15522_2	9	GLIPR2	36150224	rs4878643	9	36153440	C	G	0.289264	-0.0028	0.0215	0.8979	-0.2766	0.00905	3.73762e-205	0.0101229	0.0777303	0.896383	0.738641	20
18295_102	9	GRHPR	37429828	rs10973326	9	37419500	A	G	0.348907	0.0206	0.0204	0.3125	0.2604	0.008531	1.25311e-204	0.0791091	0.0783839	0.312854	0.565517	20
8992_1	9	CEMIP2	71750028	rs10781033	9	71649289	C	T	0.695825	-0.0157	0.0215	0.4654	0.1632	0.008754	1.442e-77	-0.096201	0.131841	0.46559	0.872264	20
11265_8	9	ALDH1A1	72990556	rs348452	9	72938469	T	C	0.277336	0.0224	0.0217	0.3003	0.1035	0.00950926	1.37199e-27	0.216425	0.210603	0.304116	0.589969	20
4960_72	9	ANXA1	73161129	rs7357731	9	73175019	A	G	0.957256	-0.0258	0.0504	0.609101	-0.3368	0.0253261	2.36099e-40	0.0766033	0.149755	0.608983	0.262241	18
16853_5	9	NMRK1	75074395	rs11144225	9	75092384	T	A	0.368787	0.004	0.0199	0.8402	-0.1551	0.00822791	2.91197e-79	-0.0257898	0.128312	0.840704	0.64735	20
13059_33	9	RFK	76390022	rs591411	9	76698613	T	C	0.776342	-0.0637	0.0231	0.00582197	0.129	0.00925324	3.56602e-44	-0.493798	0.182539	0.0068271	0.952734	20
18342_2	9	PSAT1	78313609	rs2277148	9	78297199	C	G	0.751491	0.0016	0.0239	0.9467	0.1495	0.00981307	2.07802e-52	0.0107023	0.159868	0.946626	0.387893	20
4866_59	9	NTRK2	84882063	rs1624327	9	84814375	G	A	0.723658	0.0036	0.0215	0.8687	0.0682	0.00911702	7.40302e-14	0.0527859	0.315328	0.867055	0.711887	20
17456_53	9	GOLM1	86063160	rs7868110	9	86106229	A	G	0.110338	-0.0028	0.0311	0.9278	0.3623	0.0141574	1.93097e-144	-0.0077284	0.085841	0.928262	0.930953	20
8983_7	9	GOLM1	86063160	rs7868110	9	86106229	A	G	0.110338	-0.0028	0.0311	0.9278	0.2504	0.0140977	1.39797e-70	-0.0111821	0.124203	0.928263	0.861117	20
5463_22	9	GAS1	86945934	rs4878043	9	87072939	T	C	0.569583	0.0109	0.022	0.621199	0.0843	0.00836804	7.19606e-24	0.1293	0.261288	0.620702	0.740386	20
5737_61	9	SEMA4D	89429458	rs45464494	9	89379518	T	C	0.084493	-0.0131	0.035	0.707499	-1.1862	0.010783	0	0.0110437	0.0295062	0.708193	0.423726	20
10722_13	9	SYK	90850168	rs76591162	9	90819333	T	C	0.112326	0.0196	0.0298	0.5099	-0.1269	0.0118441	8.72801e-27	-0.154452	0.235273	0.511514	0.26232	20
11378_37	9	SYK	90850168	rs72729008	9	90813267	A	G	0.129225	0.0252	0.0287	0.3787	-0.1204	0.0114575	7.90405e-26	-0.209302	0.239203	0.381574	0.243784	20
7861_9	9	ROR2	91756660	rs10820918	9	91924171	G	A	0.301193	-0.0141	0.0206	0.495	0.1481	0.00858113	9.60995e-67	-0.0952059	0.139205	0.49402	0.429615	20
17224_12	9	OGN	92393982	rs9299404	9	92408056	A	G	0.355865	0.0115	0.0199	0.564999	0.3891	0.006577	0	0.0295554	0.0511461	0.563357	0.316356	20
5358_3	9	OMD	92418426	rs141960185	9	92587418	A	G	0.0467197	-0.0265	0.0435	0.542099	-0.1123	0.0166117	1.377e-11	0.235975	0.388925	0.544026	0.874931	20
6451_64	9	ASPN	92469356	rs2516568	9	92425098	T	A	0.33002	0.0055	0.0206	0.788199	-0.3927	0.006475	0	-0.0140056	0.0524579	0.789479	0.262849	20
9867_23	9	FBP2	94576272	rs573212	9	94587384	G	C	0.882704	-0.0463	0.0285	0.1039	0.1999	0.0126625	3.837e-56	-0.231616	0.143324	0.106088	0.0548257	20
7206_20	9	FBP1	94621691	rs2460137	9	94579214	C	T	0.956262	-0.1766	0.0653	0.00688795	0.1852	0.0157535	6.56899e-32	-0.953564	0.361801	0.00839885	0.0496124	20
10815_2	9	HABP4	96470752	rs10990651	9	96343138	A	G	0.252485	-0.0061	0.022	0.782299	0.3295	0.008835	1.98899e-304	-0.0185129	0.0667697	0.781577	0.924101	20
3364_76	9	CTSV	97093116	rs10981890	9	97387544	G	A	0.398608	-0.0156	0.0194	0.4233	-0.1635	0.0081034	1.56801e-90	0.0954128	0.118749	0.421694	0.15432	20
17802_4	9	NANS	98069904	rs7874696	9	98055746	A	T	0.223658	0.0213	0.0231	0.3558	0.1025	0.00932208	4.02101e-28	0.207805	0.226157	0.358173	0.0479207	20
8974_172	9	COL15A1	99006986	rs7851057	9	98883308	T	A	0.66004	-0.054	0.021	0.01027	0.1595	0.00879465	1.65599e-73	-0.338558	0.132978	0.0108976	0.917399	20
15641_20	9	TMEFF1	100525392	rs3983768	9	100484832	C	T	0.129225	-0.0233	0.0282	0.4096	0.0755	0.0115245	5.70601e-11	-0.308609	0.376469	0.41236	0.307652	20
18185_118	9	ALDOB	101435112	rs183342753	9	101411826	C	T	0.0139165	0.0684	0.1962	0.7275	-2.1069	0.208735	5.89301e-24	-0.0324648	0.0931781	0.727528	NA	NA
12522_6	9	RAD23B	107307664	rs35827173	9	107327437	C	T	0.2167	-0.0102	0.0236	0.6651	0.0628	0.00972673	1.072e-10	-0.16242	0.376637	0.666295	0.484765	20
11109_56	9	SVEP1	110472564	rs61751937	9	110549951	C	G	0.0337972	0.0374	0.0591	0.527	0.7436	0.022879	1.01815e-231	0.0502959	0.0794933	0.526926	0.394963	14
11178_21	9	SVEP1	110472564	rs61751937	9	110549951	C	G	0.0337972	0.0374	0.0591	0.527	0.7988	0.022781	2.3602e-269	0.0468202	0.073998	0.526915	0.530185	14
11547_84	9	MUSK	110737668	rs7469095	9	110617268	G	T	0.407555	0.024	0.02	0.2294	-0.0654	0.0081051	7.08803e-16	-0.366972	0.309174	0.235249	0.478681	20
19617_5	9	PTGR1	111574808	rs41279067	9	111599379	C	G	0.156064	-0.0254	0.027	0.3467	-0.5451	0.007848	0	0.046597	0.0495367	0.346882	0.673173	20
19482_11	9	HDHD3	113375202	rs1043836	9	113373918	T	C	0.62326	-0.0077	0.02	0.6998	0.1773	0.00836377	9.84285e-100	-0.0434292	0.112822	0.700284	0.768537	18
15523_9	9	ALAD	113393801	rs1800435	9	113391611	G	C	0.082505	-0.0246	0.0368	0.5045	-0.4172	0.014596	1.08765e-179	0.0589645	0.0882312	0.503945	0.303656	15
15453_3	9	AMBP	114069228	rs28616789	9	114070709	A	G	0.285288	-0.0135	0.0222	0.5427	-0.1108	0.00921999	2.88001e-33	0.121841	0.200617	0.543631	0.19146	20
2968_61	9	TNFSF15	114795346	rs56339337	9	114798680	G	A	0.138171	-0.0071	0.0278	0.7977	-0.0718	0.0117368	9.505e-10	0.0988858	0.387524	0.798589	0.759526	20
3421_54	9	TNFSF8	114911969	rs1006026	9	114928990	G	A	0.439364	-0.0363	0.0218	0.0969795	-0.1372	0.00818651	4.84406e-63	0.264577	0.159674	0.0975237	0.0611143	20
4155_3	9	TNC	115068891	rs1138545	9	115073620	T	C	0.150099	-0.031	0.0267	0.2454	1.1855	0.00631	0	-0.0261493	0.0225226	0.245631	0.859321	20
2381_52	9	C5	121004091	rs1035029	9	120980540	A	G	0.615308	0.02	0.0201	0.3212	0.1156	0.00852292	6.59797e-42	0.17301	0.174343	0.321023	0.629948	20
2851_63	9	C5	121004091	rs17220750	9	121025721	A	G	0.0755467	-0.0267	0.0336	0.427401	0.186	0.0127624	4.10499e-48	-0.143548	0.180913	0.427507	0.298227	20
16607_78	9	GSN	121270318	rs10985149	9	121087894	T	C	0.0198807	-0.0212	0.063	0.736901	-0.6283	0.0342703	4.45993e-75	0.0337418	0.100287	0.736531	0.805239	3
4775_34	9	GSN	121270318	rs10985149	9	121087894	T	C	0.0198807	-0.0212	0.063	0.736901	-0.5327	0.035023	3.03498e-52	0.0397973	0.118294	0.73655	0.803982	3
4908_6	9	ENG	127834836	rs11794565	9	127838998	T	C	0.450298	0.0329	0.0202	0.1036	0.1861	0.00853838	2.54898e-105	0.176787	0.108846	0.104336	0.290345	20
5012_67	9	AK1	127872080	rs9919018	9	127880476	A	G	0.233598	0.0096	0.0239	0.686501	-0.0601	0.00945075	2.027e-10	-0.159734	0.398463	0.688512	0.537261	20
7228_2	9	ST6GALNAC6	127895364	rs72769820	9	127622891	C	A	0.028827	-0.0459	0.0562	0.4135	0.1856	0.0200684	2.279e-20	-0.247306	0.30398	0.415897	0.346762	20
18458_4	9	PTGES2	128124578	rs13283456	9	128122474	T	C	0.191849	0.0403	0.0249	0.1054	-0.0979	0.0104282	6.11296e-21	-0.411645	0.258093	0.110724	0.986209	7
2836_68	9	LCN2	128151262	rs3814526	9	128148408	G	A	0.0497018	-0.0049	0.0474	0.9175	-0.1541	0.0213197	4.899e-13	0.0317975	0.307624	0.917673	0.0560145	8
18222_34	9	SH3GLB2	129017684	rs7870053	9	129025850	G	C	0.491054	-0.0066	0.0198	0.7381	-0.3438	0.006869	0	0.0191972	0.0575929	0.738888	0.666644	20
12637_7	9	CRAT	129102666	rs6478861	9	129092024	T	C	0.753479	-0.0043	0.0218	0.8442	0.0903	0.00862422	1.18e-25	-0.047619	0.24146	0.843661	0.387937	20
18871_24	9	AIF1L	131109814	rs113409341	9	131059144	T	C	0.714712	0.0482	0.0211	0.0224999	-0.5418	0.007075	0	-0.0889627	0.0389616	0.0224101	0.16218	20
9796_4	9	CEL	133066921	rs592267	9	133065586	T	C	0.0129225	-0.1071	0.1802	0.5524	0.9701	0.027683	4.95501e-269	-0.110401	0.185781	0.552342	0.545112	8
5680_54	9	OBP2B	133207264	rs3761822	9	133210436	A	G	0.760437	0.0116	0.0232	0.616401	0.3741	0.01115	8.54048e-247	0.0310078	0.0620224	0.617114	0.293482	20
3175_51	9	ADAMTS13	133436880	rs28647808	9	133440409	G	C	0.082505	0.0147	0.0345	0.6694	-0.8811	0.009132	0	-0.0166837	0.039156	0.670048	0.637754	20
6379_62	9	ADAMTSL2	133553842	rs11534419	9	133523101	T	C	0.377734	0.012	0.0205	0.5581	0.1118	0.00871682	1.17599e-37	0.107335	0.183554	0.558711	0.487076	20
13717_15	9	FCN2	134884166	rs11103563	9	134886852	G	A	0.104374	-0.0043	0.0307	0.8878	-1.0189	0.009985	0	0.00422024	0.0301306	0.888609	0.125534	20
3313_21	9	FCN2	134884166	rs11103563	9	134886852	G	A	0.104374	-0.0043	0.0307	0.8878	-0.6551	0.011116	0	0.00656388	0.0468632	0.888609	0.146615	20
15582_25	9	FCN1	134910572	rs10858304	9	134966017	C	T	0.2833	-0.0093	0.0217	0.667999	0.339	0.009332	6.15026e-289	-0.0274336	0.0640163	0.668257	0.233055	20
5703_26	9	OLFM1	135098301	rs57136797	9	134860694	T	A	0.158052	-0.0434	0.0278	0.119	-0.1582	0.0117054	1.27401e-41	0.274336	0.176895	0.12094	0.460825	14
11708_2	9	LCN1	135523989	rs56307603	9	135514751	C	T	0.139165	-0.0175	0.027	0.516799	-0.0917	0.0110348	9.56599e-17	0.19084	0.295333	0.518159	0.469495	20
8397_147	9	QSOX2	136226072	rs10858248	9	136216478	G	A	0.467197	-0.0235	0.0195	0.2285	-0.3346	0.005823	0	0.0702331	0.0582914	0.228256	0.704027	20
5107_7	9	NOTCH1	136520240	rs9411207	9	136514099	T	C	0.394632	0.0415	0.0205	0.0429102	0.0968	0.00883853	6.49597e-28	0.428719	0.215364	0.0465173	0.108002	20
16882_27	9	PHPT1	136849876	rs4880150	9	136875889	T	C	0.745527	-0.0081	0.0225	0.7186	-0.2085	0.00912204	1.25299e-115	0.0388489	0.107927	0.718881	0.414751	20
14708_59	9	C8G	136946080	rs7862602	9	136946019	T	G	0.543738	0.0004	0.0196	0.9821	-0.4651	0.006265	0	-0.00086003	0.0421415	0.983718	0.851859	20
10514_5	9	PTGDS	136978417	rs7040970	9	136964561	C	T	0.520875	-0.0043	0.0196	0.8246	0.141	0.00816274	7.43296e-67	-0.0304965	0.139018	0.826362	0.759785	20
10424_31	9	NPDC1	137042821	rs9314872	9	137059328	C	G	0.882704	-0.0097	0.0331	0.77	0.0898	0.0133215	1.573e-11	-0.108018	0.368945	0.769694	0.722209	17
8346_9	9	DPP7	137114426	rs10747049	9	137114298	C	G	0.754473	0.0257	0.0222	0.2471	0.4769	0.007751	0	0.0538897	0.0465589	0.247087	0.0782214	20
17832_12	10	IDI2	1022384	rs61830965	10	1015706	C	T	0.476143	0.0022	0.0387	0.9546	0.1394	0.00787772	4.54401e-70	0.0157819	0.27762	0.954667	0.373165	20
17712_7	10	IDI1	1044136	rs4880758	10	1039632	G	C	0.0854871	0.0504	0.0338	0.1357	-0.1062	0.0162371	6.129e-11	-0.474576	0.326434	0.145996	0.0609015	20
17377_1	10	AKR1C3	5071520	rs7907131	10	5111105	C	T	0.690855	-0.0069	0.042	0.87	-0.1415	0.0086272	1.86203e-60	0.0487633	0.296835	0.869513	0.366725	20
18397_5	10	AKR1C4	5207206	rs142122182	10	5221378	G	A	0.120278	-0.0278	0.0274	0.3097	-0.6622	0.00788	0	0.0419813	0.0413802	0.310333	0.818315	20
2647_66	10	GDI2	5803678	rs55913768	10	5707486	A	G	0.293241	0.0136	0.0204	0.5056	-0.0979	0.00836773	1.279e-31	-0.138917	0.208714	0.505675	0.314506	20
14054_17	10	IL15RA	5960913	rs8177683	10	5966995	T	C	0.298211	-0.0013	0.0208	0.9501	0.4055	0.006683	0	-0.00320592	0.0512947	0.950165	0.832987	20
3445_53	10	IL15RA	5960913	rs7077401	10	5983915	G	A	0.435388	-0.0157	0.0199	0.4312	-0.0548	0.00820318	2.384e-11	0.286496	0.365662	0.433334	0.795738	19
3151_6	10	IL2RA	6036530	rs12722489	10	6060049	T	C	0.142147	-0.0215	0.0266	0.4193	-0.0756	0.00924199	2.83701e-16	0.284392	0.353565	0.421193	0.829463	20
17391_10	10	RBM17	6103246	rs140764661	10	6089079	G	A	0.0337972	0.0382	0.0525	0.4674	-0.4656	0.0200841	6.83704e-119	-0.0820447	0.112813	0.467066	0.770799	20
8233_2	10	ITIH5	7613134	rs12761343	10	7667407	G	C	0.62326	0.0248	0.0322	0.4415	0.341	0.00918	5.0929e-302	0.0727273	0.0944485	0.441287	0.17642	20
9326_33	10	ITIH2	7726418	rs77938199	10	7700504	G	A	0.0795229	0.0449	0.0382	0.2399	1.0125	0.013111	0	0.0443457	0.0377328	0.239892	0.71776	20
17761_2	10	NUDT5	12180610	rs2399786	10	12173181	C	T	0.519881	-0.0205	0.0193	0.2895	-0.0714	0.00804712	7.13697e-19	0.287115	0.272238	0.291587	0.885062	20
10977_55	10	UCMA	13228070	rs1537771	10	13241177	T	C	0.150099	-0.0032	0.0281	0.9107	-0.3965	0.012199	9.77822e-232	0.00807062	0.0708706	0.909334	0.837762	20
4962_52	10	CDNF	14828910	rs61738953	10	14820083	G	C	0.0407555	0.0286	0.0534	0.592	-0.757	0.020946	5.23599e-286	-0.0377807	0.0705494	0.592289	0.96903	6
13563_259	10	ACBD7	15082126	rs4748140	10	15073720	G	C	0.445328	-0.0197	0.0197	0.3171	-0.0453	0.007899	9.75702e-09	0.434879	0.44144	0.324557	0.145796	20
17821_20	10	NMT2	15135638	rs4237446	10	15199924	C	T	0.167992	-0.0544	0.0246	0.02696	0.0756	0.010191	1.186e-13	-0.719577	0.339547	0.0340713	0.121003	20
5610_32	10	FAM171A1	15291466	rs183842339	10	14979416	T	A	0.0109344	-0.2424	0.1374	0.0776694	0.3362	0.0487045	5.097e-12	-0.720999	0.421822	0.0874042	0.736926	6
12635_9	10	TRDMT1	17169695	rs11254435	10	17182427	T	A	0.496024	0.004	0.0193	0.8367	-0.3093	0.006818	0	-0.0129324	0.0623996	0.835813	0.919146	20
15540_6	10	VIM	17232917	rs796667	10	16904820	T	G	0.656064	0.0023	0.02	0.9103	-0.0763	0.00806288	2.98899e-21	-0.0301442	0.262143	0.908452	0.692623	20
6930_95	10	ST8SIA6	17385008	rs45462798	10	17453620	A	T	0.0357853	-0.0187	0.0534	0.7268	-0.1285	0.0211899	1.326e-09	0.145525	0.416257	0.726635	0.744346	10
2637_77	10	MRC1	17860256	rs181242111	10	17823665	A	G	0.11332	0.013	0.0381	0.7326	0.6454	0.009773	0	0.0201425	0.0590339	0.732951	0.0360634	20
12697_30	10	PIP4K2A	22624716	rs11013176	10	22888542	G	A	0.287276	0.0007	0.0215	0.9744	-0.1246	0.00890741	1.836e-44	-0.00561798	0.172553	0.974027	0.00310022	20
5542_22	10	NRP1	33256877	rs2506150	10	33194380	A	G	0.374751	-0.0432	0.02	0.0311602	-0.301	0.008641	7.45613e-266	0.143522	0.0665728	0.0310947	0.702346	20
3220_40	10	RET	43103708	rs2435359	10	43084567	G	A	0.746521	-0.0461	0.0222	0.0376201	0.3379	0.009151	1.83997e-298	-0.136431	0.0658037	0.0381443	0.0296138	20
10772_21	10	CSGALNACT2	43161874	rs2435382	10	43181651	T	A	0.26839	-0.0043	0.0221	0.8456	-0.1148	0.00836056	6.60906e-43	0.0374564	0.192528	0.845745	0.360651	20
3516_60	10	CXCL12	44378329	rs1023264	10	44398308	T	C	0.664016	0.005	0.0233	0.8303	-0.1449	0.00937662	7.16403e-54	-0.0345066	0.160816	0.830101	0.226041	20
9278_9	10	CXCL12	44378329	rs10900074	10	44575864	A	G	0.483101	-0.0218	0.0194	0.2596	0.0636	0.00826247	1.388e-14	-0.342767	0.308265	0.26617	0.219078	16
10620_21	10	MSMB	46040744	rs7905059	10	46168784	C	T	0.295229	-0.0127	0.0281	0.6505	-0.5485	0.00583	0	0.0231541	0.0512312	0.651304	0.0533124	13
3825_18	10	MAPK8	48373000	rs1997365	10	48299932	A	C	0.688867	-0.0144	0.0204	0.4796	0.0563	0.00888119	2.309e-10	-0.255773	0.364584	0.482962	0.7648	20
3212_30	10	ASAH2	50231249	rs4444026	10	50270141	T	A	0.780318	0.0343	0.0351	0.3281	0.5357	0.008123	0	0.0640284	0.0655289	0.328519	0.517625	20
3535_84	10	DKK1	52316162	rs75580312	10	51875766	A	G	0.0139165	0.0228	0.1414	0.8718	0.7202	0.0332932	8.97103e-104	0.0316579	0.19634	0.871904	0.624805	8
3000_66	10	MBL2	52769082	rs7899547	10	52777079	G	T	0.648111	-0.0001	0.0203	0.9955	0.8955	0.004843	0	-0.000111669	0.0226689	0.99607	0.607958	20
19251_56	10	SRGN	69096454	rs67852477	10	69097207	G	C	0.0149105	-0.1888	0.1006	0.0604004	-0.965	0.0428691	3.2841e-112	0.195648	0.10461	0.061449	0.221077	14
19293_6	10	VPS26A	69148962	rs10998638	10	69201349	C	G	0.254473	-0.0275	0.0229	0.2292	-0.1841	0.009461	2.45303e-84	0.149375	0.124626	0.230686	0.0173607	20
17726_3	10	SAR1A	70158906	rs870801	10	70169990	A	C	0.411531	0.0094	0.0195	0.6305	0.1499	0.00829593	5.5819e-73	0.0627085	0.130133	0.629891	0.416646	20
5021_13	10	PPA1	70218373	rs10823500	10	70245434	G	A	0.400596	0.0255	0.0201	0.2047	0.1753	0.00812861	3.76299e-103	0.145465	0.114859	0.205346	0.488179	20
11313_100	10	PCBD1	70885422	rs844124	10	70889673	T	C	0.317097	-0.0047	0.0211	0.8247	0.1279	0.00860753	6.07495e-50	-0.0367475	0.164991	0.823751	0.876795	20
15394_79	10	UNC5B	71257717	rs12262480	10	71302392	C	A	0.0894632	0.0402	0.036	0.2646	0.1886	0.0140248	3.17799e-41	0.21315	0.191537	0.265779	0.749844	20
11531_24	10	VSIR	71760538	rs10762477	10	71771312	G	A	0.130219	0.0205	0.0273	0.4538	0.3585	0.011023	5.05972e-232	0.0571827	0.0761709	0.452824	0.71867	20
14123_34	10	VSIR	71760538	rs10762477	10	71771312	G	A	0.130219	0.0205	0.0273	0.4538	0.4466	0.009512	0	0.0459024	0.0611363	0.452761	0.63804	20
6207_10	10	PSAP	71833774	rs1867981	10	71835464	T	C	0.535785	-0.0008	0.0194	0.9659	-0.2727	0.008165	1.43406e-244	0.00293363	0.0711405	0.967107	0.0822794	20
5491_12	10	SPOCK2	72074033	rs1245548	10	72086126	A	G	0.403579	-0.0019	0.0195	0.9225	0.1888	0.00822076	1.01396e-116	-0.0100636	0.103285	0.922381	0.866768	20
8006_12	10	DNAJB12	72343990	rs9416018	10	72340884	A	G	0.579523	0.0118	0.0199	0.5546	-0.0833	0.00866589	7.08797e-22	-0.141657	0.23935	0.553958	0.310575	20
9380_2	10	PLA2G12B	72944784	rs3829126	10	72954419	T	G	0.0884692	0.0485	0.0347	0.163	-0.1494	0.0137186	1.28201e-27	-0.324632	0.234167	0.165648	0.257755	20
14203_3	10	ANXA7	73394588	rs79083576	10	73561442	C	T	0.0109344	0.0045	0.1119	0.9677	-0.4002	0.0382017	1.114e-25	-0.0112444	0.279612	0.967922	0.24235	11
18244_1	10	ANXA7	73394588	rs79083576	10	73561442	C	T	0.0109344	0.0045	0.1119	0.9677	-0.4033	0.0381666	4.246e-26	-0.0111579	0.277463	0.967922	0.243867	11
4158_54	10	PLAU	73913336	rs2227551	10	73909432	T	G	0.757455	0.0094	0.0215	0.6618	-0.2871	0.009217	5.2386e-213	-0.0327412	0.0748942	0.661991	0.718303	20
19207_119	10	ADK	74430582	rs4746172	10	74096084	T	C	0.758449	-0.0485	0.0223	0.0294401	0.0561	0.00923301	1.232e-09	-0.864528	0.422202	0.0405932	0.0361388	20
6525_17	10	DUSP13	75101826	rs4746262	10	75093631	C	G	0.44334	0.018	0.0195	0.3553	-0.1503	0.008252	4.01297e-74	-0.11976	0.129907	0.356584	0.101929	20
19590_46	10	SFTPD	79960040	rs12357764	10	79995964	A	C	0.323062	0.032	0.0205	0.118	0.5311	0.005424	0	0.0602523	0.038604	0.118576	0.383644	20
17513_11	10	ANXA11	80178230	rs2819947	10	80188001	C	T	0.549702	-0.0203	0.0195	0.2999	0.1486	0.00804089	2.96198e-76	-0.136608	0.131433	0.298629	0.04839	20
13423_94	10	PRXL2A	80422472	rs10887871	10	80436305	G	A	0.435388	-0.0023	0.0197	0.9078	-0.0928	0.00787351	4.58999e-32	0.0247845	0.212295	0.907062	0.425375	20
5586_66	10	MINPP1	87529168	rs59980852	10	87515989	T	C	0.45328	-0.03	0.029	0.3011	-0.0948	0.00820098	6.60196e-31	0.316456	0.30713	0.302839	0.724862	20
3831_21	10	PTEN	87917284	rs117002784	10	88147290	T	C	0.0159046	0.0122	0.0668	0.8553	0.1338	0.0212185	2.867e-10	0.0911809	0.499462	0.855145	0.271031	10
8097_77	10	LIPN	88769804	rs10509554	10	88766035	T	C	0.309145	0.0265	0.0213	0.2141	0.7772	0.005602	0	0.0340968	0.0274072	0.21347	0.425398	20
12401_3	10	STAMBPL1	88927444	rs1147604	10	88860435	A	G	0.50994	0.0253	0.0193	0.1907	0.1047	0.00802917	7.24994e-39	0.241643	0.185265	0.192129	0.168828	20
5392_73	10	FAS	88991709	rs7911226	10	89009208	G	A	0.308151	-0.0045	0.0208	0.8272	-0.2358	0.008958	1.05054e-152	0.019084	0.0882133	0.828724	0.636787	20
9459_7	10	FAS	88991709	rs7911226	10	89009208	G	A	0.308151	-0.0045	0.0208	0.8272	-0.2478	0.008988	2.5419e-167	0.0181598	0.0839412	0.828723	0.663258	20
13642_90	10	IFIT3	89352390	rs10509571	10	89332801	A	T	0.262425	-0.0287	0.0225	0.2029	-0.0904	0.00897659	7.44896e-24	0.317478	0.250882	0.205712	0.675235	20
11219_95	10	FGFBP3	91908035	rs11186737	10	91906592	T	C	0.333002	-0.0166	0.0232	0.4749	-0.2914	0.009057	4.07779e-227	0.0569664	0.0796353	0.474399	0.233692	20
15633_6	10	RBP4	93596716	rs10882283	10	93601207	C	A	0.379722	0.0151	0.0211	0.475799	-0.0855	0.00856833	1.89099e-23	-0.176608	0.247417	0.475347	0.403149	20
11428_31	10	PDLIM1	95264292	rs1328599	10	95294018	T	G	0.911531	-0.0145	0.0347	0.6766	-0.1318	0.0174477	4.22102e-14	0.110015	0.26368	0.676511	0.314237	3
7999_23	10	ENTPD1	95794522	rs7072953	10	95680815	C	G	0.290258	0.0068	0.0203	0.737999	0.1447	0.00814995	1.58495e-70	0.0469938	0.140315	0.737689	0.363338	20
5632_6	10	CRTAC1	97947914	rs684225	10	97882605	A	C	0.424453	0.0094	0.0196	0.631	-0.3464	0.006306	0	-0.0271363	0.0565841	0.631531	0.368872	20
12571_14	10	ARL3	102694064	rs8354	10	102676884	T	C	0.0974155	-0.0288	0.0345	0.4033	-0.238	0.0132606	4.98794e-72	0.121008	0.145115	0.404348	0.130255	20
18417_3	10	AS3MT	102885684	rs11191421	10	102863296	G	C	0.251491	0.0172	0.0223	0.4399	-0.054	0.00912619	3.278e-09	-0.318519	0.416457	0.444373	0.566075	20
11288_26	10	NT5C2	103182395	rs4919682	10	102824573	T	C	0.287276	0.0053	0.0214	0.8058	0.1203	0.00895892	4.14696e-41	0.0440565	0.177919	0.804427	0.58317	20
12436_84	10	GSTO1	104251408	rs45596840	10	104268396	A	G	0.335984	-0.0371	0.021	0.0768493	-0.8222	0.005776	0	0.0451228	0.0255432	0.0773069	0.357034	20
15636_49	10	SORCS1	106869184	rs2210969	10	107273264	A	G	0.558648	0.0101	0.0195	0.604301	-0.0639	0.00816335	4.97001e-15	-0.158059	0.305832	0.605283	0.405819	20
3481_87	10	XPNPEP1	109894160	rs55717725	10	109906871	C	T	0.16501	-0.043	0.0269	0.1101	0.0864	0.011562	7.85397e-14	-0.497685	0.318386	0.118017	0.991599	20
7128_9	10	VWA2	114266872	rs34668207	10	114136365	A	G	0.115308	-0.0025	0.0328	0.9389	0.2821	0.0131944	2.03801e-101	-0.00886211	0.116272	0.939245	0.615753	20
3314_74	10	GFRA1	116166864	rs4550150	10	116226964	A	G	0.328032	0.0395	0.0211	0.0619299	0.1978	0.00918429	7.04513e-103	0.199697	0.107076	0.0621806	0.347739	20
15613_16	10	PNLIP	116556893	rs147414236	10	116639325	C	A	0.0119284	-0.079	0.2004	0.6933	-0.3002	0.0370017	4.93303e-16	0.263158	0.668343	0.693768	0.707885	4
6627_25	10	PNLIPRP1	116599780	rs2915766	10	116593741	T	C	0.527833	-0.0157	0.0198	0.4275	0.1466	0.00828347	4.35201e-70	-0.107094	0.135197	0.428282	0.719889	20
15471_29	10	PNLIPRP2	116633048	rs7910135	10	116638535	A	C	0.535785	0.0032	0.0193	0.8667	1.0139	0.004951	0	0.00315613	0.0190354	0.868312	0.429648	20
12459_13	10	PLEKHA1	122403525	rs10788274	10	122301287	A	G	0.54175	0.0041	0.0193	0.833	-0.282	0.007999	2.93692e-272	-0.014539	0.068441	0.83177	0.838768	20
15594_47	10	HTRA1	122486729	rs61871680	10	122310940	A	G	0.171968	0.0052	0.0259	0.8406	0.1095	0.0104103	7.10404e-26	0.0474886	0.236573	0.840905	0.919196	20
17403_14	10	ACADSB	123033634	rs7913063	10	123039167	T	A	0.0805169	0.0168	0.0351	0.6327	0.1687	0.0134493	4.31803e-36	0.0995851	0.208213	0.632448	0.869889	20
4469_78	10	CHST15	124050633	rs6588740	10	124095824	T	C	0.666998	0.0131	0.0215	0.5418	0.0987	0.00913441	3.249e-27	0.132725	0.218178	0.542965	0.254566	20
11248_43	10	UROS	125804119	rs1935451	10	125816857	A	G	0.909543	-0.0707	0.0349	0.04292	-0.2956	0.0130056	2.33002e-114	0.239175	0.118533	0.0436132	0.178519	20
16596_25	10	GLRX3	130160456	rs12248841	10	130146988	C	T	0.446322	-0.014	0.0195	0.4748	-0.0791	0.00828451	1.323e-21	0.176991	0.247219	0.474036	0.571465	20
17787_1	10	ECHS1	133367920	rs10466126	10	133373302	G	A	0.767396	-0.0283	0.0231	0.2206	-0.0586	0.00904159	9.10201e-11	0.482935	0.401179	0.22867	0.183233	20
10959_125	11	BET1L	187592	rs11604127	11	196944	T	C	0.2167	0.0151	0.0232	0.5154	0.1221	0.009079	3.13697e-41	0.123669	0.190231	0.515627	0.715284	20
9962_1	11	CDHR5	621328	rs12360820	11	620927	C	A	0.828032	-0.0027	0.0255	0.9152	0.0702	0.0105255	2.56599e-11	-0.0384615	0.363294	0.915686	0.694482	20
3728_52	11	SCT	626745	rs186562475	11	634269	A	G	0.0109344	-0.2327	0.2156	0.2804	0.6336	0.0892895	1.284e-12	-0.367266	0.344191	0.285953	NA	NA
11347_9	11	TALDO1	756214	rs143912793	11	726824	A	G	0.0337972	-0.0446	0.053	0.4006	0.2024	0.0189768	1.47401e-26	-0.220356	0.262671	0.401524	0.923869	10
13621_31	11	AP2A2	968563	rs7482118	11	972603	G	A	0.666004	-0.0002	0.0202	0.993	-0.0619	0.00832152	1.018e-13	0.00323102	0.326333	0.9921	0.265769	17
13963_7	11	TOLLIP	1292012	rs4980320	11	198986	C	T	0.43837	0.0185	0.0197	0.3482	0.0477	0.00811254	4.108e-09	0.387841	0.418232	0.353753	0.47625	20
9790_28	11	BRSK2	1426294	rs4255564	11	1384495	T	C	0.704771	-0.0216	0.0219	0.3241	-0.1739	0.00980843	2.47606e-70	0.124209	0.126129	0.324733	0.197576	20
5508_62	11	CTSD	1758662	rs55861089	11	1762527	G	A	0.0954274	0.021	0.0325	0.5176	-0.3255	0.0128031	1.38596e-142	-0.0645161	0.0998786	0.518315	0.781973	20
18181_2	11	TSSC4	2402183	rs11555995	11	2402315	G	A	0.157058	-0.029	0.0528	0.5833	0.0795	0.0122459	8.471e-11	-0.36478	0.666524	0.584181	NA	NA
19188_21	11	NAP1L4	2968404	rs737872	11	2962264	T	G	0.78827	-0.0081	0.0233	0.729201	0.1754	0.0101659	1.04699e-66	-0.0461802	0.132866	0.728164	0.699157	20
8916_32	11	STIM1	3973868	rs1869085	11	3883134	C	A	0.331014	0.0048	0.0209	0.8169	-0.0951	0.00850939	5.35102e-29	-0.0504732	0.219815	0.81839	0.876259	20
11360_39	11	RRM1	4116820	rs11031142	11	4153145	T	C	0.549702	0.0027	0.0195	0.8903	-0.055	0.00811256	1.205e-11	-0.0490909	0.354619	0.889899	0.951472	20
10818_36	11	SMPD1	6392719	rs1050239	11	6394233	A	G	0.207753	0.0196	0.0232	0.3991	-0.3608	0.006687	0	-0.0543237	0.0643094	0.398265	0.876681	20
12573_80	11	TRIM3	6461536	rs35717222	11	6462533	A	G	0.168986	-0.0169	0.0261	0.5165	-0.1392	0.0106195	2.96497e-39	0.121408	0.187729	0.517813	0.686716	20
17691_1	11	TPP1	6616108	rs3758978	11	6620437	G	C	0.37674	0.0087	0.02	0.6635	0.1352	0.00833088	3.15703e-59	0.0643491	0.147982	0.663676	0.0991499	19
19143_38	11	CYB5R2	7671161	rs75250135	11	7661019	G	C	0.580517	-0.0312	0.0309	0.3122	0.221	0.00885286	1.51697e-137	-0.141176	0.139933	0.31303	0.249554	20
13552_7	11	SWAP70	9708535	rs415895	11	9748015	G	C	0.661034	0.0016	0.0204	0.9363	-0.4229	0.006754	0	-0.0037834	0.0482384	0.937485	0.926305	20
3206_4	11	LYVE1	10584328	rs114527818	11	10597494	A	T	0.0397614	-0.039	0.0479	0.4159	0.4138	0.0194114	7.827e-101	-0.0942484	0.115841	0.415872	0.0785159	19
8255_34	11	IRAG1	10633540	rs4910165	11	10652497	G	C	0.693837	0.0096	0.0207	0.6438	-0.1096	0.00831254	1.072e-39	-0.0875912	0.188985	0.643019	0.374108	20
3607_71	11	DKK3	11982988	rs11022114	11	12017327	A	G	0.312127	-0.0581	0.0209	0.00547898	0.332	0.006955	0	-0.175	0.0630585	0.00551674	0.0173162	20
13434_172	11	PARVA	12456460	rs201746053	11	12335453	C	T	0.055666	0.0921	0.0689	0.1815	0.1544	0.015206	3.18398e-24	0.596503	0.450094	0.185077	0.1833	20
4297_62	11	SPON1	14115428	rs1969539	11	14017074	G	A	0.50497	-0.0136	0.0194	0.4819	-0.2805	0.008243	8.33692e-254	0.0484848	0.0691769	0.483376	0.583373	20
12361_102	11	RRAS2	14321214	rs77751415	11	14877043	T	C	0.0208748	0.0197	0.1283	0.8779	0.7034	0.117041	1.857e-09	0.0280068	0.182459	0.878007	0.634346	6
17170_15	11	CALCB	14993670	rs10766205	11	15070774	A	G	0.762425	0.0144	0.022	0.5108	0.2492	0.008738	6.78869e-179	0.0577849	0.0883058	0.512871	0.805031	20
12731_12	11	PLEKHA7	16895856	rs446518	11	16856962	T	C	0.130219	0.0128	0.0313	0.6824	0.658	0.010887	0	0.0194529	0.0475695	0.682586	0.382677	20
15516_12	11	SAA4	18234078	rs2460827	11	18231629	T	C	0.973161	0.0272	0.0633	0.6671	-2.031	0.018821	0	-0.0133924	0.0311672	0.667416	0.854228	16
18832_65	11	SAA2	18243946	rs10430893	11	18259448	T	C	0.11332	0.0177	0.0335	0.5974	-0.5962	0.013148	0	-0.029688	0.056193	0.597276	0.666111	20
15515_2	11	SAA1	18268118	rs10430893	11	18259448	T	C	0.11332	0.0177	0.0335	0.5974	-0.7459	0.012765	0	-0.0237297	0.044914	0.597266	0.661831	20
15414_316	11	LDHA	18401492	rs111294128	11	18390175	G	A	0.0109344	-0.035	0.1117	0.753701	-0.2458	0.0246391	1.941e-23	0.142392	0.454659	0.75414	0.0943985	5
9828_86	11	LDHC	18432190	rs4757651	11	18396036	A	G	0.116302	-0.0438	0.0305	0.1509	0.0724	0.012624	9.74398e-09	-0.604972	0.434277	0.163602	0.539714	12
13044_5	11	TSG101	18497644	rs1395319	11	18526636	G	T	0.360835	0.0196	0.023	0.3926	0.1473	0.00855774	2.13995e-66	0.133062	0.156335	0.394696	0.166711	20
10630_5	11	HTATIP2	20373734	rs10437608	11	20364060	A	G	0.538767	-0.0072	0.0194	0.709601	0.5467	0.006438	0	-0.0131699	0.035486	0.71054	0.721273	20
7753_21	11	HTATIP2	20373734	rs11025525	11	20358417	G	C	0.536779	-0.0072	0.0195	0.7097	0.1036	0.00801786	3.41997e-38	-0.0694981	0.188301	0.712068	0.81621	20
6544_33	11	NELL1	21122618	rs8176786	11	20937848	T	C	0.054672	0.0167	0.0441	0.705399	1.0654	0.012451	0	0.0156749	0.0413933	0.704925	0.54571	20
16304_6	11	LGR4	27419376	rs2472628	11	27376101	T	C	0.367793	0.0268	0.02	0.181	0.0994	0.00797363	1.14301e-35	0.269618	0.202366	0.182753	0.705156	20
14047_78	11	BDNF	27688476	rs10501089	11	27767312	T	C	0.0397614	-0.0306	0.0501	0.540699	0.1625	0.0161047	6.10199e-24	-0.188308	0.308872	0.542085	0.994662	14
2421_7	11	BDNF	27688476	rs10501089	11	27767312	T	C	0.0397614	-0.0306	0.0501	0.540699	0.1294	0.0158649	3.45201e-16	-0.236476	0.388256	0.542476	0.973623	11
19153_53	11	MPPED2	30485682	rs11031140	11	30586586	A	G	0.218688	0.0227	0.0249	0.361	-0.1597	0.0103901	2.58497e-53	-0.142142	0.156191	0.362798	0.299055	20
9322_15	11	RCN1	32098398	rs531576	11	32089877	A	G	0.145129	-0.0308	0.0272	0.2586	-0.1735	0.0115383	4.21096e-51	0.177522	0.157216	0.258832	0.533011	20
11145_72	11	KIAA1549L	33525105	rs2753408	11	33378145	A	G	0.469185	-0.0138	0.0202	0.4963	-0.3242	0.006912	0	0.0425663	0.0623138	0.494546	0.344488	20
11514_196	11	CD59	33719744	rs831630	11	33721473	T	C	0.296223	-0.0146	0.0208	0.4837	-0.1828	0.0085671	5.10219e-101	0.0798687	0.113847	0.482964	0.913697	20
3488_64	11	CAT	34455497	rs769218	11	34449132	A	G	0.215706	-0.0257	0.0231	0.2665	-0.212	0.00963714	2.99408e-107	0.121226	0.109102	0.266511	0.31248	20
18319_7	11	PDHX	34968210	rs77009532	11	34661480	G	A	0.0218688	0.1873	0.1106	0.0903608	-0.3182	0.030527	1.936e-25	-0.588624	0.352138	0.0946087	0.262429	4
7921_65	11	FJX1	35619662	rs10768174	11	36057706	A	G	0.563618	0.0494	0.0195	0.01136	-0.1802	0.00835249	3.12401e-103	-0.27414	0.108957	0.0118679	0.654265	20
9369_174	11	LRRC4C	40786988	rs7941452	11	40291161	A	C	0.329026	-0.0419	0.0204	0.0399503	0.1713	0.00837586	5.81107e-93	-0.2446	0.119688	0.040989	0.973791	20
18401_18	11	ALKBH3	43900542	rs2434484	11	43927458	G	T	0.33002	0.008	0.0207	0.6973	-0.2406	0.008594	1.80348e-172	-0.0332502	0.0860431	0.699173	0.261926	20
2911_27	11	MDK	46382296	rs77817298	11	46506102	A	G	0.0139165	-0.0403	0.0999	0.6867	0.381	0.0343639	1.44699e-28	-0.105774	0.262378	0.686848	0.599315	11
4157_2	11	F2	46729351	rs3136516	11	46739206	A	G	0.522863	0.0089	0.0196	0.649901	-0.1125	0.00838403	4.71999e-41	-0.0791111	0.174322	0.649957	0.535566	20
5316_54	11	F2	46729351	rs3136516	11	46739206	A	G	0.522863	0.0089	0.0196	0.649901	-0.0971	0.00790815	1.18201e-34	-0.0916581	0.201992	0.649993	0.38663	20
19558_10	11	LRP4	46887680	rs2306029	11	46871557	C	T	0.54175	0.0015	0.0195	0.9393	-0.415	0.006615	0	-0.00361446	0.046988	0.938685	0.712506	20
8250_2	11	PTPRJ	48075632	rs191507130	11	48455935	T	C	0.0109344	0.0431	0.1313	0.743	0.3238	0.0295669	6.541e-28	0.133107	0.405679	0.74283	NA	NA
5478_50	11	FOLH1	49176865	rs61885329	11	49354198	A	G	0.0497018	0.0297	0.0429	0.4891	0.3637	0.0217407	8.0539e-63	0.0816607	0.118055	0.489116	0.645838	7
9015_1	11	PRG3	57378960	rs61886960	11	57411820	T	G	0.258449	-0.009	0.0224	0.687899	0.0864	0.00880683	1.014e-22	-0.104167	0.259477	0.688089	0.103715	20
4479_14	11	SERPING1	57608279	rs34052104	11	57617046	C	A	0.267396	-0.0414	0.0313	0.1862	-0.6827	0.007074	0	0.0606416	0.0458517	0.185982	0.400767	20
17672_184	11	CBLIF	59837386	rs7938323	11	61202327	G	A	0.338966	0.0317	0.0214	0.1375	-0.1861	0.00809302	5.21506e-117	-0.170339	0.11523	0.139342	0.627195	20
19614_8	11	TCN1	59859644	rs34324219	11	59855905	A	C	0.115308	-0.0328	0.0314	0.297	-0.4887	0.013236	2.04799e-298	0.0671168	0.0642778	0.296408	0.43862	20
7871_16	11	TMEM132A	60930810	rs555835	11	60921973	C	T	0.610338	-0.0096	0.02	0.6317	0.533	0.006698	0	-0.0180113	0.0375241	0.631234	0.993268	20
18313_4	11	ASRGL1	62365430	rs12275541	11	62322339	A	G	0.294235	0.0175	0.0217	0.421	-0.2112	0.00863835	5.14296e-132	-0.0828598	0.102802	0.420235	0.732056	20
6897_38	11	B3GAT3	62618725	rs4264155	11	62619750	T	C	0.72167	0.0335	0.0321	0.2965	0.2562	0.008447	4.57135e-202	0.130757	0.125367	0.29695	0.943938	20
7822_11	11	PLAAT2	63558074	rs4963424	11	63559149	T	A	0.32008	0.0098	0.0216	0.651	-0.0522	0.00832198	3.552e-10	-0.187739	0.414874	0.650893	0.855995	14
9339_204	11	FKBP2	64242568	rs4672	11	64242407	A	G	0.0735586	0.0314	0.035	0.3702	-0.0854	0.0140871	1.342e-09	-0.367681	0.4143	0.374822	0.584534	16
13545_97	11	EIF1AD	65999360	rs72930984	11	66011451	T	C	0.0238569	-0.0155	0.0658	0.8137	0.6297	0.0272391	3.08895e-118	-0.0246149	0.1045	0.813782	0.141974	20
14711_27	11	CST6	66012756	rs72930974	11	66004442	T	G	0.026839	-0.0144	0.065	0.8251	0.5362	0.0286579	4.07508e-78	-0.0268557	0.121232	0.824685	0.101385	20
15491_20	11	CD248	66315769	rs116884770	11	66904366	T	C	0.0308151	0.0548	0.0563	0.3304	0.1167	0.0194073	1.819e-09	0.46958	0.488713	0.336627	0.196945	15
9212_22	11	CTSF	66566172	rs607736	11	66561406	A	G	0.310139	-0.0045	0.0212	0.8317	0.1842	0.00874114	1.41398e-98	-0.02443	0.115098	0.831909	0.0596008	20
13068_139	11	CCS	66599586	rs498045	11	66595526	G	A	0.512922	0.0359	0.0193	0.0629999	0.1131	0.00805288	8.30604e-45	0.317418	0.172136	0.065183	0.643132	20
4911_49	11	GSTP1	67585199	rs1254123	11	67567341	C	T	0.498012	0.0218	0.0194	0.2591	-0.1262	0.00796197	1.39797e-56	-0.172742	0.15411	0.262331	0.048818	20
12940_35	11	ALDH3B1	68018930	rs475325	11	68017592	T	C	0.227634	0.0117	0.0229	0.6086	0.135	0.00938334	6.226e-47	0.0866667	0.169737	0.609635	0.261923	20
15495_9	11	FOLR3	72127380	rs76745121	11	72153923	C	A	0.0994036	0.0212	0.033	0.5197	1.3447	0.008054	0	0.0157656	0.024541	0.520601	0.606	20
15587_20	11	FOLR2	72219276	rs74603010	11	72215198	G	A	0.0387674	-0.0057	0.0605	0.9244	0.249	0.0283241	1.481e-18	-0.0228916	0.242986	0.924943	0.95633	20
14112_40	11	RELT	73386936	rs12293998	11	73302315	G	T	0.208748	0.0356	0.0231	0.1231	0.0602	0.00887302	1.164e-11	0.591362	0.393496	0.13288	0.903535	20
6086_15	11	CHRDL2	74713928	rs61389091	11	74716876	T	C	0.0318091	0.0792	0.0445	0.0749808	-0.6219	0.018278	9.67206e-254	-0.127352	0.0716527	0.0755114	0.789178	20
12643_4	11	ARRB1	75305914	rs504683	11	75340189	G	A	0.26839	-0.0227	0.0216	0.2934	0.0805	0.00885453	9.77802e-20	-0.281988	0.27011	0.296497	0.623938	20
10800_15	11	SERPINH1	75567420	rs514887	11	75581004	A	G	0.532803	0.0052	0.0198	0.7921	0.1232	0.00806389	1.072e-52	0.0422078	0.160738	0.792869	0.223841	20
7551_33	11	LRRC32	76664136	rs1320646	11	76659003	C	T	0.738569	0.0051	0.0228	0.8218	-0.0693	0.00928411	8.36996e-14	-0.0735931	0.329152	0.823081	0.92701	13
5722_78	11	PRCP	82896760	rs2229437	11	82853252	G	T	0.186879	0.0067	0.0257	0.7931	0.2154	0.0111676	6.78202e-83	0.0311049	0.119324	0.794342	0.482321	20
3299_29	11	CNTN5	99689917	rs4528296	11	99222947	T	C	0.917495	0.0228	0.0365	0.5316	-0.4257	0.015189	7.64856e-173	-0.0535588	0.0857624	0.532298	0.941249	20
2789_26	11	MMP7	102525629	rs11568819	11	102530902	A	G	0.0666004	0.0814	0.0412	0.0481804	0.5694	0.016823	4.08305e-251	0.142957	0.07248	0.0485673	0.0707292	20
9172_69	11	MMP8	102719423	rs35231465	11	102713404	A	G	0.0218688	0.1178	0.0655	0.0723103	-0.6843	0.027199	1.12699e-139	-0.172147	0.0959625	0.0728298	0.169418	20
8479_4	11	MMP10	102775565	rs486055	11	102779693	T	C	0.138171	0.0128	0.026	0.623799	-0.3796	0.011153	6.61068e-254	-0.0337197	0.0685003	0.622538	0.38486	20
4924_32	11	MMP1	102793780	rs534191	11	102800966	T	C	0.409543	0.0159	0.0196	0.4183	0.4334	0.005944	0	0.0366867	0.0452266	0.417266	0.811783	20
4496_60	11	MMP12	102868859	rs28381684	11	102866461	T	A	0.127237	-0.0304	0.0285	0.2857	-0.7121	0.010613	0	0.0426906	0.0400275	0.286183	0.513456	20
4925_54	11	MMP13	102949364	rs79609543	11	101436161	A	G	0.0129225	-0.3486	0.2405	0.1472	0.4833	0.059179	3.16799e-16	-0.721291	0.505398	0.153529	0.0143156	7
17140_57	11	PDGFD	104035784	rs7950273	11	104160870	G	C	0.309145	0.0055	0.0211	0.7962	-0.3493	0.00709	0	-0.0157458	0.0604074	0.794355	0.775426	20
9341_1	11	PDGFD	104035784	rs7950273	11	104160870	G	C	0.309145	0.0055	0.0211	0.7962	-0.3008	0.008883	2.38152e-251	-0.0182846	0.0701484	0.794358	0.714684	20
17320_19	11	AASDHPPT	106087100	rs11211830	11	106631214	T	C	0.153082	-0.0198	0.027	0.4628	0.0588	0.0105325	2.368e-08	-0.336735	0.463128	0.467172	0.760372	9
19197_95	11	ACAT1	108132149	rs112087419	11	108127399	A	G	0.158052	-0.0107	0.0254	0.675	0.1137	0.0100804	1.65999e-29	-0.0941073	0.223551	0.67378	0.544511	20
8296_117	11	POGLUT3	108485258	rs74911261	11	108486410	A	G	0.028827	-0.0087	0.0644	0.8924	-1.0197	0.028545	1.76607e-279	0.00853192	0.0631563	0.892539	0.565688	20
2635_61	11	LAYN	111551012	rs4938792	11	111550211	C	T	0.409543	0.0094	0.0198	0.6364	-0.0523	0.00832237	3.29401e-10	-0.179732	0.379664	0.635929	0.352223	20
4498_62	11	NCAM1	113119856	rs2288158	11	113262954	G	T	0.115308	-0.035	0.0285	0.2186	0.327	0.0125656	2.68906e-149	-0.107034	0.087253	0.219934	0.49388	10
19376_74	11	NNMT	114285662	rs2604277	11	114308380	A	T	0.950298	0.017	0.0428	0.692	0.1274	0.0181884	2.479e-12	0.133438	0.336489	0.691693	0.765509	15
13590_1	11	REXO2	114444857	rs28679554	11	114445071	C	A	0.148111	0.0272	0.0274	0.3203	-0.1551	0.0121495	2.54099e-37	-0.175371	0.177194	0.322315	0.426827	20
3326_58	11	CADM1	115337088	rs11215406	11	115194362	C	T	0.260437	0.0128	0.0226	0.573001	0.1517	0.00866201	1.13497e-68	0.0843771	0.149056	0.571342	0.0364949	20
15363_32	11	APOA5	116790894	rs35120633	11	116784884	A	G	0.0666004	0.0192	0.0397	0.628801	1.2612	0.013585	0	0.0152236	0.0314784	0.628655	0.995848	20
17685_9	11	APOA4	116822002	rs187929675	11	117240652	T	C	0.0109344	-0.0082	0.0918	0.9288	-0.415	0.0391097	2.64399e-26	0.019759	0.221213	0.928826	0.349927	5
6461_54	11	APOC3	116831389	rs964184	11	116778201	C	G	0.837972	-0.0242	0.0278	0.3849	-0.2105	0.0123348	2.67597e-65	0.114964	0.132238	0.384643	0.400517	20
2750_3	11	APOA1	116836686	rs77368797	11	116505867	T	G	0.0198807	0.0355	0.0673	0.5977	-0.5909	0.0271516	5.20295e-105	-0.0600778	0.113928	0.597962	NA	NA
15640_54	11	TAGLN	117203417	rs144037495	11	117165100	T	C	0.0178926	-0.0874	0.104	0.4006	0.2372	0.0307831	1.303e-14	-0.368465	0.441048	0.403475	0.111282	12
4459_68	11	PCSK7	117218431	rs236910	11	117211258	G	A	0.263419	0.0305	0.0224	0.1722	-0.8152	0.005963	0	-0.0374141	0.0274793	0.173343	0.594476	20
11530_37	11	HMBS	119089350	rs45510602	11	119046875	T	C	0.186879	0.0113	0.0266	0.6725	-0.0668	0.0102299	6.58101e-11	-0.169162	0.399045	0.671627	0.47861	11
12016_60	11	CBL	119260112	rs73564493	11	119185564	A	G	0.0854871	-0.0004	0.0386	0.9911	-0.2542	0.0182603	4.72896e-44	0.00157356	0.151849	0.991732	0.606302	20
7810_20	11	C1QTNF5	119339941	rs9640	11	119339269	A	T	0.157058	-0.042	0.0286	0.1431	0.2796	0.0121327	1.64701e-117	-0.150215	0.102496	0.142768	0.66356	20
6414_8	11	OAF	120220683	rs2845705	11	120230383	T	A	0.792247	-0.0169	0.0242	0.4853	-0.4995	0.008557	0	0.0338338	0.0484519	0.484991	0.809827	20
12558_3	11	UBASH3B	122735098	rs11218735	11	122652542	A	G	0.261431	-0.048	0.022	0.0291803	-0.133	0.00902204	3.47996e-49	0.360902	0.167215	0.0309039	0.51164	20
7968_15	11	CRTAM	122855572	rs2370794	11	122844074	G	A	0.34493	-0.0057	0.0206	0.782	0.2309	0.008805	1.42514e-151	-0.024686	0.0892211	0.782023	0.432233	20
10440_26	11	CLMP	123132560	rs7946719	11	123197534	C	A	0.628231	-0.0302	0.0205	0.1401	0.2113	0.00832162	3.11595e-142	-0.142925	0.0971816	0.141373	0.0457546	20
9263_57	11	SIAE	124664410	rs78778622	11	124660768	C	T	0.0516899	0.0901	0.0417	0.0306098	-0.2011	0.014347	1.23e-44	-0.448036	0.209809	0.0327243	0.824241	17
7841_84	11	ESAM	124757436	rs11219769	11	124750251	T	G	0.274354	-0.0338	0.0225	0.1329	-0.2044	0.00957991	5.22606e-101	0.165362	0.110351	0.134	0.907832	20
8065_245	11	PATE4	125836694	rs665677	11	125882266	G	A	0.693837	-0.0177	0.0213	0.4051	-0.127	0.00906622	1.39199e-44	0.13937	0.168011	0.406806	0.175922	20
4541_49	11	CDON	126009566	rs7101525	11	126020095	G	C	0.0884692	0.0148	0.034	0.6643	-0.6651	0.012381	0	-0.0222523	0.0511218	0.663359	0.983496	20
9839_148	11	TIRAP	126290671	rs8177399	11	126290931	T	C	0.0188867	-0.0501	0.0674	0.4577	-0.5654	0.0315087	5.32193e-72	0.0886098	0.11931	0.457672	0.768684	20
10627_87	11	APLP2	130106479	rs73583419	11	130069495	A	C	0.05666	-0.0667	0.0442	0.1313	0.2786	0.0165879	2.63998e-63	-0.239411	0.159289	0.13284	0.00287879	20
10907_116	11	NTM	131853650	rs2511504	11	131326501	C	T	0.403579	0.039	0.0195	0.0455103	0.3616	0.006654	0	0.107854	0.0539635	0.0456466	0.99275	20
8428_102	11	NTM	131853650	rs2511504	11	131326501	C	T	0.403579	0.039	0.0195	0.0455103	0.4162	0.006715	0	0.0937049	0.0468769	0.0456127	0.991247	20
15622_13	11	OPCML	132973739	rs2511781	11	131328850	T	C	0.400596	0.0385	0.0195	0.0476804	0.2559	0.008265	1.75776e-210	0.150449	0.0763564	0.0487975	0.991617	20
12424_107	11	THYN1	134250824	rs12278812	11	134252402	C	A	0.157058	-0.0047	0.0255	0.8528	-0.0627	0.00972103	1.119e-10	0.0749601	0.406865	0.853826	0.158443	20
17722_5	12	FKBP4	2800196	rs34728283	12	2816423	A	G	0.0377734	0.0126	0.0461	0.785001	-0.1659	0.017247	6.64395e-22	-0.0759494	0.27799	0.784693	0.181382	11
3807_1	12	FGF23	4373970	rs6489536	12	4382743	C	G	0.336978	-0.0032	0.0206	0.8769	0.0516	0.00819985	3.11799e-10	-0.0620155	0.399346	0.876591	0.125778	14
4145_58	12	NTF3	5476822	rs74056337	12	5435165	C	T	0.0874751	-0.0052	0.0318	0.8704	-0.1332	0.0124873	1.455e-26	0.039039	0.238767	0.870123	0.0262059	20
3050_7	12	VWF	6036824	rs2283335	12	6048228	C	T	0.368787	0.0106	0.02	0.5967	0.1099	0.00815269	2.04502e-41	0.0964513	0.182124	0.596396	0.680204	20
2654_19	12	TNFRSF1A	6335436	rs4149584	12	6333477	T	C	0.0188867	0.047	0.085	0.580801	-0.4263	0.0291132	1.49701e-48	-0.110251	0.199532	0.580573	NA	NA
6364_7	12	TAPBPL	6459104	rs2041388	12	6453670	A	G	0.293241	-0.0217	0.0216	0.3153	1.3258	0.003943	0	-0.0163675	0.0162921	0.315077	0.386566	20
3848_14	12	GAPDH	6536443	rs12425927	12	6538662	G	A	0.112326	-0.0068	0.0303	0.8225	0.0807	0.0131026	7.31698e-10	-0.0842627	0.375714	0.822544	0.137085	20
14114_18	12	PIANP	6697303	rs11064321	12	6700730	C	G	0.361829	-0.0135	0.0337	0.6899	0.1718	0.0081464	1.00199e-98	-0.0785797	0.196194	0.688773	0.368076	20
9599_6	12	PIANP	6697303	rs11064321	12	6700730	C	G	0.361829	-0.0135	0.0337	0.6899	0.1891	0.00816464	1.13003e-118	-0.0713908	0.178239	0.688764	0.349778	20
9950_229	12	LAG3	6775484	rs3782735	12	6775910	A	G	0.60338	-0.0197	0.0202	0.3289	0.1291	0.00852276	7.85014e-52	-0.152595	0.156792	0.330438	0.136427	10
3143_3	12	CD4	6803828	rs61916271	12	6781356	A	G	0.212724	-0.0166	0.0247	0.5022	-0.0607	0.00974583	4.715e-10	0.273476	0.409281	0.504015	0.671347	8
4309_59	12	TPI1	6869034	rs5446	12	6847298	T	C	0.303181	0.01	0.0213	0.6392	-0.0523	0.00885945	3.563e-09	-0.191205	0.408552	0.63978	0.300123	4
10339_48	12	ENO2	6918722	rs12831467	12	6886522	C	A	0.296223	0.0263	0.0319	0.4098	0.1491	0.00903403	3.41894e-61	0.176392	0.214217	0.410266	0.16969	5
8840_61	12	C1S	7029646	rs9645765	12	6007291	G	A	0.111332	0.0277	0.036	0.4415	-0.1305	0.0146237	4.50198e-19	-0.212261	0.276886	0.443319	0.822955	18
3285_23	12	C1R	7086377	rs11064432	12	6859577	G	C	0.0506958	-0.0077	0.0486	0.8741	-0.1896	0.0216355	1.895e-18	0.0406118	0.256371	0.874134	0.081033	3
9348_1	12	C1RL	7099412	rs11064432	12	6859577	G	C	0.0506958	-0.0077	0.0486	0.8741	-0.2695	0.0225481	6.32001e-33	0.0285714	0.18035	0.874124	0.487109	4
19241_31	12	RBP5	7122312	rs11064432	12	6859577	G	C	0.0506958	-0.0077	0.0486	0.8741	-0.1346	0.0219359	8.459e-10	0.0572065	0.36119	0.874155	NA	NA
9094_5	12	CLEC4C	7740494	rs7956804	12	6789294	A	G	0.774354	0.0268	0.023	0.244	0.0929	0.0102365	1.133e-19	0.288482	0.24961	0.247791	0.423961	8
6580_29	12	PZP	9178618	rs144371859	12	9964497	T	G	0.026839	-0.0956	0.0509	0.0602907	0.2566	0.0183868	2.90602e-44	-0.372564	0.200152	0.0626862	0.71208	20
10809_14	12	KLRB1	9601234	rs144270109	12	10192558	G	A	0.026839	-0.0074	0.1024	0.9424	-0.1471	0.0211618	3.62199e-12	0.0503059	0.696163	0.942394	0.756088	3
11187_11	12	CLEC12A	9973505	rs588272	12	9985046	G	T	0.599404	-0.0174	0.0201	0.3852	-1.2272	0.003585	0	0.0141786	0.0163788	0.386672	0.272882	20
4332_6	12	CLEC1B	9999533	rs659928	12	9996104	A	G	0.259443	0.0318	0.0221	0.1504	0.1722	0.00973735	5.5221e-70	0.184669	0.128763	0.151523	0.056191	20
16049_43	12	OLR1	10165220	rs11053646	12	10160849	G	C	0.083499	0.0516	0.0342	0.1319	-0.1808	0.0146776	7.23894e-35	-0.285398	0.190573	0.134242	0.750934	20
9557_5	12	MANSC1	12338149	rs3825259	12	12343701	G	A	0.116302	-0.0098	0.0302	0.744699	0.3843	0.013982	2.62861e-166	-0.0255009	0.0785899	0.745574	0.403332	20
3719_2	12	CDKN1B	12703934	rs111909987	12	12699174	G	C	0.109344	0.0118	0.0303	0.6968	0.1207	0.0133355	1.416e-19	0.097763	0.251268	0.697218	0.769543	20
18225_13	12	HEBP1	12987568	rs117295603	12	12990067	C	T	0.0298211	0.0157	0.0543	0.773101	-1.3694	0.020382	0	-0.0114649	0.0396528	0.772481	0.626156	7
9981_18	12	FAM234B	13093451	rs117172138	12	13040880	T	C	0.0198807	-0.0978	0.0724	0.1765	0.5231	0.0278557	1.12298e-78	-0.186962	0.138763	0.177868	0.580691	11
6576_1	12	ART4	14834548	rs11276	12	14840505	T	C	0.372763	-0.0007	0.0199	0.9721	0.8844	0.004969	0	-0.000791497	0.0225011	0.971939	0.938743	20
6520_87	12	MGP	14883360	rs7294636	12	14901082	A	G	0.363817	0.0024	0.0202	0.906	-0.2464	0.008303	1.566e-193	-0.00974026	0.0819812	0.905425	0.637754	20
11431_235	12	RECQL	21485290	rs112755939	12	21289401	C	G	0.0159046	0.0348	0.0805	0.6651	1.054	0.038132	3.59757e-168	0.0330171	0.0763851	0.665563	0.168725	19
3890_8	12	LDHB	21696600	rs74626198	12	21543317	C	T	0.0258449	-0.0113	0.0575	0.8435	-0.1771	0.0190963	1.792e-20	0.0638058	0.324748	0.844236	0.895712	6
9578_263	12	MANSC4	27771332	rs11049142	12	27776841	G	A	0.243539	-0.0285	0.0228	0.2128	0.5717	0.007996	0	-0.0498513	0.0398872	0.211369	0.525638	20
2962_50	12	PTHLH	27965408	rs11049365	12	28138401	A	C	0.270378	-0.0298	0.0219	0.1743	0.1225	0.00892521	7.17698e-43	-0.243265	0.179652	0.175707	0.28764	20
14067_6	12	PKP2	32843772	rs9919823	12	32821677	C	T	0.0347913	-0.1095	0.0596	0.06601	0.243	0.0193092	2.565e-36	-0.450617	0.247867	0.0690677	0.53338	18
2974_61	12	CNTN1	40882427	rs1838343	12	40802428	T	C	0.408549	-0.0033	0.0196	0.8668	-0.1995	0.00829968	1.14001e-127	0.0165414	0.098248	0.866298	0.26986	20
8229_1	12	GXYLT1	42113360	rs147314383	12	42065929	C	T	0.166998	-0.0022	0.0386	0.9539	0.3027	0.01034	2.18004e-188	-0.00726792	0.127519	0.954549	0.832935	14
18162_167	12	IRAK4	43778626	rs12229685	12	43749386	T	C	0.0765408	-0.0353	0.0371	0.341	0.1379	0.0192568	8.00201e-13	-0.255983	0.2714	0.345582	0.587507	20
14134_49	12	AMIGO2	47077833	rs79609374	12	47079943	G	A	0.331014	-0.018	0.0207	0.3848	-0.1032	0.00914473	1.553e-29	0.174419	0.201176	0.385945	0.944779	20
5656_53	12	ENDOU	47717650	rs11168215	12	47735995	C	A	0.305169	0.0431	0.0234	0.0657294	0.0665	0.00867166	1.738e-14	0.64812	0.361887	0.0733018	0.205858	20
18875_125	12	COL2A1	47988760	rs7299271	12	48020275	T	C	0.383698	0.008	0.0198	0.6877	-0.7006	0.005432	0	-0.0114188	0.0282616	0.686184	0.669683	20
17384_110	12	PFKM	48125772	rs4760682	12	48118502	A	C	0.817097	-0.0123	0.0248	0.6202	0.2044	0.0101654	6.35795e-90	-0.0601761	0.121368	0.620024	0.965527	20
13697_51	12	GPD1	50107648	rs76829642	12	49886176	T	C	0.0109344	0.0775	0.1253	0.5362	-0.4088	0.0631304	9.45099e-11	-0.189579	0.307902	0.538084	NA	NA
11543_84	12	LIMA1	50229654	rs7967954	12	50279701	A	G	0.55666	-0.008	0.0195	0.6826	0.0595	0.00800341	1.051e-13	-0.134454	0.32823	0.682075	0.0948157	20
16318_12	12	ACVRL1	51915134	rs2277382	12	51912437	T	C	0.0805169	0.0449	0.0352	0.202	0.3163	0.0138728	4.58091e-115	0.141954	0.111461	0.202814	0.293798	20
11177_16	12	KRT5	52517552	rs641615	12	52519125	T	G	0.282306	0.012	0.0223	0.590399	-0.1558	0.00941806	1.80802e-61	-0.0770218	0.143208	0.590693	0.158238	20
9931_20	12	KRT1	52677572	rs147540582	12	52885740	G	A	0.0198807	-0.0435	0.128	0.7338	0.154	0.0176948	3.229e-18	-0.282468	0.831802	0.734169	0.941391	20
14675_20	12	EIF4B	53024248	rs7297265	12	54325905	G	A	0.44831	-0.0201	0.0197	0.3078	0.047	0.00813193	7.484e-09	-0.42766	0.42563	0.315008	0.204103	10
14088_38	12	IGFBP6	53099890	rs10876406	12	53107653	C	T	0.127237	-0.029	0.0395	0.4634	-0.1046	0.0132351	2.71801e-15	0.277247	0.379255	0.464761	0.00197825	20
17706_4	12	PPP1R1A	54582023	rs10876568	12	54590778	C	G	0.182903	0.0118	0.0235	0.617101	0.0648	0.0103592	3.968e-10	0.182099	0.363821	0.616711	0.278024	19
7163_26	12	LACRT	54632853	rs10747715	12	54833807	A	T	0.447316	-0.0728	0.0291	0.0123501	0.0535	0.0083478	1.466e-10	-1.36075	0.583897	0.0197819	0.000130584	20
6425_87	12	MMP19	55839200	rs7296597	12	55848171	G	A	0.931412	-0.0159	0.041	0.6974	0.2049	0.0199347	8.80402e-25	-0.0775988	0.20024	0.698365	0.452445	20
6472_40	12	PMEL	55963711	rs2069398	12	55967092	A	G	0.0656064	-0.0225	0.0366	0.5381	0.416	0.014119	8.3697e-191	-0.0540865	0.0879999	0.538806	0.0497777	20
2617_56	12	ERBB3	56090152	rs2292238	12	56100038	C	A	0.413519	0.0112	0.0197	0.5696	-0.1065	0.00832581	1.82801e-37	-0.105164	0.185159	0.570057	0.0326227	20
4258_15	12	PA2G4	56109224	rs35979828	12	54292096	T	C	0.0854871	0.0547	0.0394	0.1649	-0.0911	0.0145305	3.62e-10	-0.600439	0.442968	0.175262	0.125832	9
12370_30	12	APOF	56361712	rs2020854	12	56349583	C	T	0.0685885	-0.0249	0.0377	0.5095	-0.3125	0.0145578	3.22403e-102	0.07968	0.120697	0.509148	0.580604	20
10372_18	12	STAT6	57113774	rs141194812	12	56833346	T	C	0.0109344	0.0643	0.1214	0.5961	-0.3206	0.0272642	6.34899e-32	-0.200561	0.379049	0.596724	0.896994	9
15686_49	12	INHBC	57443423	rs3741414	12	57450266	T	C	0.194831	0.0097	0.0229	0.6718	-1.2529	0.003808	0	-0.00774204	0.0182776	0.671872	0.865458	20
6408_2	12	INHBC	57443423	rs3809113	12	57454925	G	C	0.707753	0.038	0.0238	0.1109	-0.1036	0.0092954	7.54895e-29	-0.366795	0.232075	0.113992	0.483075	20
13519_112	12	ARHGEF25	57613712	rs10437954	12	57610139	A	G	0.906561	-0.0136	0.0327	0.676799	-0.1808	0.0123433	1.39399e-48	0.0752212	0.180936	0.677604	0.940435	19
3322_52	12	LRIG3	58896326	rs140344867	12	59160344	G	A	0.0109344	0.0359	0.101	0.722099	1.3777	0.037482	9.21891e-296	0.0260579	0.073314	0.722268	0.437014	8
19161_1	12	USP15	62338884	rs73136831	12	62337470	T	A	0.122266	-0.0187	0.0348	0.5924	0.1998	0.0136152	9.34797e-49	-0.0935936	0.174291	0.59127	0.251956	20
3616_3	12	GNS	64736438	rs1690278	12	64739864	G	C	0.484095	0.0071	0.0197	0.717999	-0.0449	0.00802319	2.19e-08	-0.158129	0.439662	0.719101	0.723228	10
16070_7	12	WIF1	65085966	rs466104	12	64937575	C	T	0.472167	0.0093	0.0194	0.6308	-0.0584	0.00810054	5.62e-13	-0.159247	0.332925	0.632419	0.431137	20
2778_10	12	IL22	68250923	rs139977220	12	68267650	A	G	0.0576541	0.0412	0.0461	0.3712	0.1259	0.0178076	1.549e-12	0.327244	0.369077	0.375265	0.121789	11
9416_77	12	CPM	68906884	rs1908671	12	69039624	C	G	0.287276	-0.0081	0.0215	0.7061	-0.1013	0.00905544	4.73999e-29	0.0799605	0.212361	0.706522	0.946512	20
4920_10	12	LYZ	69351308	rs4761234	12	69338325	C	T	0.469185	-0.0177	0.0194	0.3605	-0.4897	0.006332	0	0.0361446	0.0396188	0.361607	0.126027	20
17474_106	12	YEATS4	69375290	rs11615712	12	69225956	T	A	0.426441	-0.0239	0.0199	0.23	-0.0473	0.00787008	1.854e-09	0.505285	0.429037	0.238908	0.477398	19
16296_43	12	LGR5	71513054	rs7305333	12	71525537	C	A	0.0457256	0.0096	0.0514	0.8517	-0.1398	0.0197027	1.289e-12	-0.0686695	0.367795	0.851891	0.662753	16
17514_48	12	RAB21	71777574	rs61754230	12	71785666	T	C	0.0168986	0.094	0.078	0.2283	-0.3263	0.0314548	3.26902e-25	-0.288078	0.240651	0.231276	0.775479	5
9265_10	12	GLIPR1	75492308	rs12422952	12	75487238	T	C	0.377734	-0.0022	0.0199	0.9102	-0.0859	0.00809207	2.529e-26	0.0256112	0.231677	0.911976	0.0148948	20
9565_6	12	PAWR	79632972	rs10506806	12	79061202	T	C	0.310139	0.009	0.0211	0.6708	-0.0492	0.00838559	4.43201e-09	-0.182927	0.429994	0.670532	0.445563	7
7208_60	12	MGAT4C	86397285	rs56299996	12	85943330	C	T	0.117296	0.0235	0.0318	0.4598	0.0914	0.0142509	1.421e-10	0.257112	0.350223	0.462866	0.116645	20
13114_50	12	LUM	91107062	rs1803343	12	91146007	C	T	0.0149105	-0.0015	0.072	0.9833	-0.6899	0.0324757	3.78205e-100	0.00217423	0.104363	0.983379	NA	NA
3905_62	12	UBE2N	93423810	rs10859511	12	93529957	A	T	0.143141	0.0236	0.0265	0.3737	-0.0634	0.0112053	1.531e-08	-0.37224	0.423127	0.379003	0.658211	13
15322_35	12	CRADD	93786108	rs60169972	12	93837506	C	G	0.17992	-0.0136	0.0253	0.5918	-0.0682	0.0105433	9.89202e-11	0.199413	0.372246	0.592164	0.250175	15
4564_2	12	PLXNC1	94228126	rs115651556	12	94220122	A	G	0.0178926	-0.1641	0.0854	0.0547306	-2.0436	0.02548	0	0.0802995	0.041801	0.0547324	NA	NA
3327_27	12	NTN4	95724498	rs17288108	12	95738117	G	A	0.184891	0.0455	0.025	0.0692006	-0.2526	0.0118183	2.34893e-101	-0.180127	0.0993289	0.0697644	0.589809	20
7648_9	12	MYBPC1	101627190	rs3817552	12	101651385	G	C	0.150099	0.0203	0.0264	0.4426	-0.1064	0.0114886	2.019e-20	-0.190789	0.248974	0.443496	0.597543	20
9126_171	12	NT5DC3	103805844	rs954921	12	103779852	C	T	0.378728	-0.0058	0.0197	0.7694	0.1674	0.00795011	2.00196e-98	-0.0346476	0.117694	0.768462	0.0114228	20
6393_63	12	HSP90B1	103942019	rs1165693	12	103946426	A	G	0.335984	-0.0323	0.0208	0.1205	0.7214	0.006206	0	-0.044774	0.0288354	0.120484	0.785954	20
7779_86	12	CHST11	104608654	rs1650132	12	104587879	G	A	0.470179	-0.0246	0.0194	0.2045	-0.2752	0.008126	2.0676e-251	0.0893895	0.0705436	0.2051	0.605435	20
11266_8	12	SELPLG	108627894	rs73191242	12	108620180	A	G	0.201789	-0.014	0.0239	0.5588	-0.2819	0.010228	3.21366e-167	0.049663	0.084801	0.558116	0.41911	20
17783_9	12	MMAB	109563648	rs17607959	12	109601970	T	A	0.175944	0.0282	0.0255	0.2684	-0.4434	0.008998	0	-0.0635995	0.0575246	0.268898	0.36622	20
18381_16	12	ALDH2	111792210	rs10849939	12	111373800	A	G	0.207753	-0.0155	0.0249	0.534	-0.0913	0.00914356	1.76999e-23	0.16977	0.273257	0.534413	0.80161	20
17777_31	12	SDSL	113430328	rs113152874	12	113429268	C	G	0.028827	0.0271	0.0619	0.6617	0.7747	0.029994	4.24603e-147	0.0349813	0.0799134	0.661575	0.659879	15
12831_21	12	TESC	117069201	rs10850746	12	117047718	C	T	0.368787	-0.0111	0.0203	0.5833	-0.5317	0.00653	0	0.0208764	0.0381803	0.584526	0.0506511	20
4276_10	12	PEBP1	118140854	rs11068834	12	118118867	T	G	0.0367793	0.0085	0.0565	0.8799	-0.83	0.017581	0	-0.010241	0.0680726	0.880416	0.873849	11
13931_22	12	PSMD9	121903514	rs10770186	12	121923506	G	A	0.565606	-0.0236	0.0194	0.2249	0.1173	0.0080107	1.49501e-48	-0.201194	0.165958	0.22539	0.447859	20
10080_9	12	EIF2B1	123627086	rs6488889	12	123660246	C	T	0.0168986	-0.1107	0.0799	0.166	-0.1926	0.027254	1.585e-12	0.574766	0.422747	0.173957	0.993956	20
8890_9	12	TMEM132B	125424382	rs3825381	12	125652317	T	C	0.250497	0.015	0.0222	0.4997	-0.1682	0.00944671	6.44606e-71	-0.0891795	0.132081	0.499555	0.0253899	20
7173_141	12	TMEM132C	128487540	rs7973997	12	128272393	T	C	0.416501	-0.0325	0.0204	0.1099	-0.2551	0.009025	9.06938e-176	0.127401	0.0800956	0.111697	0.588647	20
13416_8	12	TMEM132D	129487875	rs55851595	12	129595744	T	C	0.0685885	-0.0313	0.0418	0.4533	0.6456	0.012916	0	-0.048482	0.0647532	0.454026	0.0978461	20
5131_15	13	TNFRSF19	23623237	rs9580698	13	23597740	G	C	0.287276	-0.0054	0.0208	0.7956	0.1045	0.00878439	1.23999e-32	-0.0516746	0.19909	0.795208	0.127065	20
16605_2	13	C1QTNF9	24314850	rs11840418	13	24359488	T	C	0.368787	-0.0157	0.0212	0.460799	-0.209	0.00867716	3.48585e-128	0.0751196	0.101483	0.459169	0.914732	20
8231_122	13	FLT1	28397746	rs56728557	13	28455294	A	G	0.146123	-0.0262	0.0274	0.3385	-0.069	0.012046	1.016e-08	0.37971	0.402596	0.345602	0.365872	20
5727_35	13	B3GLCT	31266126	rs2025727	13	31311017	A	G	0.766402	0.0207	0.0229	0.3653	0.2736	0.009285	7.65189e-191	0.0756579	0.0837382	0.366258	0.538783	20
15384_15	13	KL	33041283	rs10467359	13	32955126	G	A	0.0616302	-0.0425	0.0435	0.3287	-0.3185	0.0208079	6.8969e-53	0.133438	0.136856	0.329547	0.72051	20
17156_72	13	DCLK1	35950017	rs1926318	13	36070005	T	C	0.22664	-0.0157	0.023	0.497	0.2174	0.00985264	6.83491e-108	-0.0722171	0.105846	0.495061	0.861287	20
11161_5	13	SPART	36335909	rs41306019	13	36345381	C	T	0.188867	-0.0087	0.0246	0.7229	-0.0606	0.0102412	3.27299e-09	0.143564	0.406665	0.724067	0.673315	9
3457_57	13	POSTN	37580714	rs9532075	13	37530059	T	G	0.355865	0.031	0.0203	0.1267	0.1792	0.00840971	9.42926e-101	0.172991	0.113572	0.127712	0.844048	20
3518_54	13	CPB2	46079110	rs9534312	13	46076084	C	T	0.335984	0.0101	0.0205	0.6218	0.4946	0.006719	0	0.0204205	0.0414486	0.622244	0.762146	20
17231_1	13	LCP1	46168896	rs7990889	13	46117262	G	C	0.2167	0.0021	0.0219	0.9246	-0.1186	0.00915161	2.07697e-38	-0.0177066	0.184659	0.92361	0.34833	20
4984_83	13	ESD	46784338	rs2298087	13	46777268	C	T	0.0765408	-0.0177	0.0341	0.6045	-0.3585	0.0138507	1.03201e-147	0.0493724	0.0951377	0.603791	0.72655	20
5621_64	13	THSD1	52396770	rs41292808	13	52397382	T	C	0.0178926	0.005	0.0585	0.9315	1.4692	0.019061	0	0.00340321	0.0398176	0.931888	0.499331	20
10558_26	13	PCDH9	66766640	rs73196184	13	67234051	A	G	0.110338	-0.0516	0.0319	0.1058	0.2932	0.0133636	1.07501e-106	-0.175989	0.109095	0.106706	0.114355	20
8874_53	13	CLN5	77004902	rs1773045	13	77010751	A	G	0.0974155	-0.0171	0.0366	0.6405	-0.172	0.013697	3.614e-36	0.0994186	0.212938	0.640579	0.579525	20
15539_15	13	SLITRK1	83879840	rs2876803	13	83794650	A	T	0.17495	0.0154	0.0258	0.5512	0.0821	0.0109765	7.45301e-14	0.187576	0.31525	0.551838	0.829038	20
16916_19	13	SLITRK6	85799736	rs9547175	13	85342038	T	C	0.244533	-0.0183	0.0231	0.4272	-0.2052	0.00973486	1.243e-98	0.0891813	0.112653	0.428565	0.789473	20
4568_17	13	SLITRK5	87683822	rs12877225	13	87995130	A	G	0.270378	0.0134	0.0212	0.5267	-0.1355	0.00936543	1.92701e-47	-0.098893	0.156607	0.527731	0.995916	15
4991_12	13	GPC5	92136152	rs342706	13	91764804	C	T	0.285288	0.0067	0.0215	0.7546	-0.5466	0.007177	0	-0.0122576	0.0393344	0.755325	0.437018	20
5350_14	13	GPC6	93817414	rs1535692	13	94382495	A	G	0.191849	0.0052	0.0243	0.8306	-0.0662	0.00958396	4.93698e-12	-0.0785498	0.367246	0.830634	0.172868	20
18896_23	13	HS6ST3	96464834	rs9562027	13	96110589	T	A	0.467197	0.0217	0.0196	0.2668	0.0954	0.0082705	8.79199e-31	0.227463	0.206395	0.270428	0.195154	20
14131_37	13	EFNB2	106512704	rs72632701	13	106643719	G	T	0.136183	-0.048	0.0271	0.0765702	0.0912	0.0121736	6.80198e-14	-0.526316	0.305341	0.0847624	0.339908	10
3059_50	13	TNFSF13B	108279862	rs113469631	13	108261424	G	T	0.0208748	-0.0568	0.0591	0.3368	-0.1878	0.0246928	2.839e-14	0.302449	0.317199	0.340337	0.562443	9
13934_3	13	MCF2L	112997060	rs3011487	13	112924107	C	T	0.439364	-0.0212	0.02	0.2888	0.2089	0.0080387	6.98494e-149	-0.101484	0.0958192	0.289546	0.838841	20
3184_25	13	F7	113113236	rs6046	13	113118845	A	G	0.111332	-0.0471	0.0311	0.1302	-1.2451	0.009631	0	0.0378283	0.0249796	0.129933	0.583259	20
3077_66	13	F10	113136164	rs547138	13	113137856	A	T	0.607356	-0.0123	0.0203	0.5445	0.154	0.00844435	2.62304e-74	-0.0798701	0.131891	0.544796	0.0561771	19
4878_3	13	F10	113136164	rs547138	13	113137856	A	T	0.607356	-0.0123	0.0203	0.5445	0.1473	0.00836853	2.39194e-69	-0.0835031	0.137896	0.544812	0.0616161	19
15391_114	13	GAS6	113842312	rs6602909	13	113849020	C	T	0.362823	0.0096	0.0207	0.6446	-0.26	0.008718	1.94581e-195	-0.0369231	0.079625	0.642854	0.530324	20
15435_4	14	PNP	20469543	rs1049564	14	20472447	A	G	0.199801	-0.0099	0.0252	0.6964	-0.1732	0.0110184	1.117e-55	0.0571594	0.145542	0.694516	0.334255	20
4874_3	14	ANG	20691574	rs28535078	14	20676917	A	G	0.212724	0.0631	0.0234	0.00695505	0.5563	0.007423	0	0.113428	0.0420909	0.0070423	0.937584	20
5644_60	14	RNASE4	20692888	rs12588573	14	20678425	T	C	0.246521	-0.0458	0.0234	0.0504905	-0.3626	0.010037	8.75696e-286	0.12631	0.0646286	0.0506541	0.026514	20
5646_20	14	RNASE6	20781868	rs986193	14	20779264	C	T	0.249503	0.0041	0.0223	0.8531	1.0067	0.006314	0	0.00407271	0.0221516	0.854126	0.0412964	20
7211_2	14	RNASE1	20802042	rs12897030	14	20814883	T	C	0.680915	0.0172	0.0218	0.4314	0.2193	0.00900943	7.19206e-131	0.0784314	0.0994594	0.43036	0.586899	10
15576_158	14	RNASE3	20891866	rs147307766	14	20917832	T	C	0.05666	0.0616	0.0457	0.1771	0.7615	0.022299	1.35951e-255	0.080893	0.0600599	0.178021	0.260174	20
8394_56	14	RNASE2	20955962	rs2233859	14	20891649	A	C	0.424453	-0.0289	0.0197	0.142	0.1431	0.00783698	1.73601e-74	-0.201957	0.13811	0.143661	0.305191	20
16610_13	14	LRP10	22876726	rs117221168	14	22937095	A	G	0.0308151	-0.0537	0.0581	0.3555	0.1926	0.0189433	2.779e-24	-0.278816	0.302905	0.357326	0.771156	11
12714_38	14	AP1G2	23563818	rs34015250	14	23557284	G	A	0.0874751	-0.0118	0.0343	0.7302	-0.2458	0.0146395	2.87898e-63	0.0480065	0.139574	0.730883	0.493754	14
5918_5	14	PSME1	24137565	rs3742500	14	24142769	T	G	0.276342	-0.0015	0.0226	0.9458	0.0592	0.00922489	1.386e-10	-0.0253378	0.381777	0.947085	0.480502	15
17694_32	14	PSME2	24145466	rs180953787	14	23988712	C	G	0.0228628	-0.0269	0.0843	0.749501	-0.4061	0.0314467	3.75702e-38	0.0662398	0.207648	0.749726	0.603345	8
19446_1	14	GMPR2	24235832	rs34354104	14	24238273	A	G	0.0407555	0.041	0.0422	0.3318	-0.4966	0.017108	2.97243e-185	-0.0825614	0.0850254	0.331538	0.160066	20
4133_54	14	GZMB	24632610	rs78564162	14	24689939	G	A	0.0874751	-0.0301	0.0362	0.4053	0.1596	0.0160259	2.307e-23	-0.188596	0.227606	0.407326	0.427684	20
7227_75	14	COCH	30884790	rs28400019	14	30874288	A	G	0.115308	-0.0155	0.0323	0.6308	0.4379	0.012908	2.88067e-252	-0.0353962	0.0737685	0.63135	0.211791	20
18280_29	14	DTD2	31451771	rs56183134	14	31438588	C	T	0.135189	-0.0263	0.0293	0.3691	-0.1573	0.0129559	6.38604e-34	0.167196	0.186777	0.370697	0.422978	20
15339_32	14	CFL2	34711968	rs6571678	14	34716139	G	A	0.150099	0.0427	0.0267	0.1099	0.1538	0.0111004	1.18001e-43	0.277633	0.174755	0.112128	0.482696	20
8039_41	14	FAM177A1	35080874	rs799473	14	35047007	T	G	0.823062	0.031	0.0266	0.2441	-0.7459	0.008817	0	-0.0415605	0.035665	0.243896	0.23477	20
19372_7	14	MDGA2	47257848	rs61991802	14	47806865	T	C	0.104374	-0.0263	0.0317	0.4055	0.6332	0.008539	0	-0.0415351	0.0500663	0.406764	0.250588	20
6909_40	14	MGAT2	49622140	rs7519	14	49621035	C	T	0.526839	0.022	0.0194	0.2562	0.131	0.00804421	1.26101e-59	0.167939	0.14845	0.257937	0.0452681	20
11441_11	14	PYGL	50901187	rs73284790	14	50902292	A	G	0.0735586	-0.0115	0.0354	0.7452	-0.1914	0.0140634	3.501e-42	0.0600836	0.185006	0.745358	0.793571	20
16060_99	14	NID2	52036934	rs2516600	14	52021048	C	T	0.557654	0.0081	0.0195	0.678001	0.4901	0.006303	0	0.0165272	0.0397884	0.677865	0.368364	20
13954_9	14	GNPNAT1	52783430	rs78459273	14	52807542	A	G	0.0785288	0.0468	0.0335	0.1621	0.1053	0.0132343	1.768e-15	0.444444	0.323005	0.168832	0.631831	20
3066_12	14	LGALS3	55134766	rs76424323	14	55145855	G	A	0.0785288	-0.0732	0.0356	0.0399402	-0.5703	0.011608	0	0.128354	0.0624779	0.0399388	0.080937	20
12575_30	14	MTHFD1	64425744	rs11158538	14	64392473	T	C	0.464215	-0.0203	0.0195	0.2983	-0.0989	0.00821445	2.19602e-33	0.205258	0.197905	0.299663	0.852005	20
12411_60	14	MAX	65054434	rs8181938	14	65088994	G	A	0.335984	0.0138	0.0203	0.496	-0.1794	0.00818147	1.41705e-106	-0.0769231	0.113209	0.496836	0.469605	20
8244_16	14	FUT8	65577356	rs2127870	14	65330128	C	G	0.715706	-0.0401	0.0239	0.0925699	-1.0548	0.006829	0	0.0380167	0.0226597	0.0934007	0.709631	20
8923_94	14	GALNT16	69308155	rs12100668	14	69326758	A	G	0.630219	0.0524	0.0198	0.00812793	0.1685	0.00833566	7.31904e-91	0.310979	0.11851	0.00868855	0.305943	20
13118_5	14	SMOC1	69943248	rs1958078	14	69888141	C	A	0.83002	-0.0106	0.0274	0.697599	0.2457	0.012014	5.87304e-93	-0.043142	0.111538	0.69891	0.873214	20
4437_56	14	ENTPD5	73988704	rs113768127	14	74001136	C	T	0.0775348	-0.0227	0.0418	0.5861	-0.9106	0.013913	0	0.0249286	0.0459054	0.5871	0.25814	20
19136_22	14	ALDH6A1	74070670	rs8013751	14	74222020	T	G	0.100398	0.0165	0.0303	0.5855	0.1113	0.0107501	4.04102e-25	0.148248	0.272614	0.586577	0.0819397	20
16872_248	14	GSTZ1	77326296	rs7975	14	77326864	A	G	0.323062	0.0218	0.0204	0.2863	1.1519	0.004391	0	0.0189253	0.01771	0.285242	0.093139	20
16323_8	14	NRXN3	79019332	rs34121288	14	79113875	T	C	0.332008	-0.0103	0.0202	0.611	-0.1612	0.00860064	2.21696e-78	0.0638958	0.125357	0.610253	0.572491	20
5111_15	14	NRXN3	79019332	rs34121288	14	79113875	T	C	0.332008	-0.0103	0.0202	0.611	-0.1599	0.00865689	3.54501e-76	0.0644153	0.126377	0.610257	0.736113	20
13122_19	14	FLRT2	85592286	rs36101989	14	85343485	T	G	0.308151	-0.0383	0.0217	0.07689	-0.2728	0.009053	1.75642e-199	0.140396	0.0796818	0.0780765	0.146488	20
15585_304	14	FBLN5	91908699	rs2430349	14	91882631	G	A	0.707753	0.0425	0.0213	0.0457699	-0.0839	0.00919323	7.08903e-20	-0.506555	0.25987	0.0512642	0.427626	20
16825_20	14	ATXN3	92075558	rs2273185	14	91993754	A	C	0.313121	-0.0281	0.0206	0.1714	-0.2439	0.008247	3.19063e-192	0.115211	0.0845506	0.173	0.159004	20
3622_33	14	LGMN	92726243	rs2236264	14	92732735	T	C	0.157058	0.012	0.0258	0.642401	-0.159	0.0114721	1.11201e-43	-0.0754717	0.162356	0.642036	0.430209	20
8476_11	14	CHGA	92929218	rs729940	14	92932756	T	C	0.164016	0.024	0.0275	0.3826	-0.338	0.011668	1.65961e-184	-0.0710059	0.0813979	0.383028	0.938037	20
13119_26	14	SERPINA10	94286864	rs2232700	14	94290113	A	T	0.166004	0.0181	0.0261	0.489	0.8127	0.006532	0	0.0222714	0.0321157	0.488011	0.638139	20
3580_25	14	SERPINA1	94383720	rs1243167	14	94375304	A	G	0.209742	0.0067	0.0235	0.7754	0.4096	0.007072	0	0.0163574	0.0573737	0.775565	0.326409	20
9002_36	14	SERPINA11	94447632	rs72631635	14	94455724	T	G	0.144135	-0.0018	0.0261	0.9464	-0.2965	0.011076	7.30421e-158	0.00607083	0.0880273	0.945017	0.764798	11
7266_4	14	SERPINA9	94471203	rs11850199	14	94476326	A	C	0.236581	0.0126	0.022	0.5667	-0.1806	0.00951765	2.73103e-80	-0.0697674	0.121872	0.567006	0.985786	20
6551_94	14	SERPINA12	94502559	rs4900235	14	94522365	T	C	0.233598	0.0002	0.0234	0.9943	0.5477	0.007721	0	0.000365163	0.0427241	0.993181	0.326337	20
3449_58	14	SERPINA4	94565678	rs10139745	14	94569037	A	G	0.23161	0.0047	0.0231	0.8399	0.4482	0.007796	0	0.0104864	0.0515398	0.838774	0.759218	20
3389_7	14	SERPINA5	94577280	rs6119	14	94587675	G	A	0.0904573	0.0598	0.0314	0.0568696	0.3471	0.0133445	3.73708e-149	0.172285	0.090706	0.0575153	0.999064	20
2879_9	14	SERPINA3	94618220	rs61976127	14	94631329	G	A	0.193837	-0.0587	0.025	0.0186698	-0.2405	0.0099659	1.146e-128	0.244075	0.104441	0.019441	0.43696	20
4153_11	14	SERPINA3	94618220	rs61976127	14	94631329	G	A	0.193837	-0.0587	0.025	0.0186698	-0.3218	0.010484	6.76219e-207	0.182411	0.077915	0.0192239	0.322192	20
17210_2	14	TCL1A	95712072	rs78986913	14	95696081	A	G	0.0467197	-0.1022	0.0492	0.0379402	-0.453	0.0205968	3.30793e-107	0.225607	0.109093	0.038637	0.832511	20
11656_110	14	EVL	100057842	rs76401008	14	99949286	T	C	0.280318	0.0822	0.0442	0.0630696	0.2063	0.00907013	1.60898e-114	0.398449	0.214966	0.0638046	0.0209937	20
9870_17	14	WARS1	100355298	rs2273804	14	100376300	G	C	0.224652	-0.0146	0.0221	0.5094	-0.2551	0.009555	4.95665e-157	0.0572325	0.0866592	0.508977	0.114813	20
6373_54	14	DLK1	100731964	rs12881545	14	100709875	C	G	0.651093	-0.027	0.0205	0.1868	0.4529	0.0065	0	-0.0596158	0.0452719	0.187893	0.363902	20
6496_60	14	DLK1	100731964	rs12881545	14	100709875	C	G	0.651093	-0.027	0.0205	0.1868	0.4445	0.00654	0	-0.0607424	0.0461279	0.187897	0.325483	20
19383_131	14	CINP	102352009	rs4906199	14	102436119	C	T	0.297217	-0.007	0.0207	0.736901	-0.054	0.00860211	3.44e-10	0.12963	0.383889	0.735608	0.911688	20
9747_48	14	MARK3	103444604	rs11160753	14	103541163	T	C	0.755467	0.0165	0.0327	0.6129	0.056	0.00878016	1.794e-10	0.294643	0.585753	0.614953	0.226412	20
12656_1	14	KLC1	103638072	rs12884809	14	103628983	A	G	0.310139	0.015	0.0205	0.4644	0.0886	0.00865526	1.36e-24	0.1693	0.231967	0.465485	0.496328	20
13998_26	14	ADSS1	104735750	rs10142660	14	104759283	T	G	0.116302	0.0075	0.0292	0.7962	0.3675	0.01209	6.01395e-203	0.0204082	0.0794586	0.797302	0.391701	20
18878_15	15	GREM1	32731555	rs2293582	15	32718211	A	G	0.203777	-0.0114	0.0243	0.6387	0.8193	0.008715	0	-0.0139143	0.0296598	0.638977	0.583448	20
3474_19	15	THBS1	39590272	rs12906549	15	39501496	G	C	0.817097	-0.0077	0.0243	0.751799	-0.0598	0.0101723	4.135e-09	0.128763	0.406944	0.751689	0.357535	20
17737_7	15	IVD	40420716	rs12902310	15	40423228	C	T	0.389662	0.0135	0.0198	0.4951	0.1105	0.00821763	3.21897e-41	0.122172	0.179416	0.495907	0.252532	20
14655_1	15	DNAJC17	40786320	rs79709714	15	40776573	G	T	0.0258449	-0.0072	0.0576	0.9	-0.2701	0.0181504	4.36504e-50	0.0266568	0.213262	0.900527	0.772145	20
2828_82	15	SPINT1	40851112	rs17658212	15	40853721	T	C	0.0666004	0.0126	0.0435	0.771699	-0.3977	0.0193383	5.60603e-94	-0.0316822	0.10939	0.772102	0.97737	20
3305_6	15	DLL4	40934206	rs35748882	15	40935116	T	C	0.0258449	0.0044	0.065	0.9462	0.1821	0.0263723	5.021e-12	0.0241625	0.356964	0.946033	0.205068	20
13473_55	15	ITPKA	41498472	rs316617	15	41503702	C	T	0.382704	0.0272	0.0201	0.1765	0.0715	0.00824485	4.24298e-18	0.38042	0.284521	0.181205	0.367127	20
2611_72	15	TYRO3	41570632	rs2588323	15	41549880	G	C	0.671968	-0.0365	0.0211	0.0842209	-0.1074	0.00856854	4.85096e-36	0.339851	0.198324	0.0865994	0.207441	20
15542_19	15	CKMT1A	43696054	rs28433760	15	43696643	A	G	0.100398	-0.0187	0.0327	0.5675	-0.202	0.0146905	5.067e-43	0.0925743	0.162021	0.567748	0.801943	20
10613_33	15	GOLM2	44352238	rs28497688	15	44407940	T	C	0.0367793	-0.1156	0.0721	0.1088	0.2139	0.0363229	3.889e-09	-0.540439	0.349343	0.12186	0.514703	20
15447_45	15	SORD	45050166	rs72722045	15	44966007	T	A	0.134195	0.0539	0.0317	0.0884403	0.2954	0.011218	8.10515e-153	0.182464	0.107536	0.0897379	0.145692	20
18188_12	15	GATM	45381726	rs1153858	15	45360505	T	C	0.276342	0.0062	0.022	0.7798	-0.1811	0.00922297	7.65302e-86	-0.0342352	0.121492	0.778105	0.331602	20
9995_6	15	DUT	48337192	rs919129	15	48383030	A	G	0.841948	0.0263	0.0271	0.3319	0.0811	0.0113976	1.115e-12	0.324291	0.337249	0.336262	0.452562	20
13450_49	15	USP8	50469400	rs62019074	15	50433826	C	T	0.188867	0.0198	0.0268	0.4602	0.1017	0.0109055	1.104e-20	0.19469	0.264346	0.461427	0.841914	20
7957_2	15	SCG3	51701259	rs8029731	15	51696885	C	T	0.219682	-0.0147	0.0231	0.523701	-0.4725	0.008162	0	0.0311111	0.0488918	0.524564	0.913275	20
9964_10	15	MYZAP	57638634	rs4774967	15	57563562	T	G	0.291252	-0.0238	0.0211	0.2594	0.0716	0.00817004	1.889e-18	-0.332402	0.297124	0.263254	0.850954	20
13700_10	15	ANXA2	60375008	rs8033800	15	60396980	A	T	0.582505	-0.0403	0.0202	0.0465297	-0.5649	0.006405	0	0.0713401	0.0357677	0.0460931	0.506837	20
4961_17	15	ANXA2	60375008	rs8033800	15	60396980	A	T	0.582505	-0.0403	0.0202	0.0465297	-0.4607	0.006797	0	0.0874756	0.0438653	0.0461317	0.525955	20
19347_37	15	CA12	63351612	rs7183733	15	63373648	T	C	0.317097	-0.0044	0.0205	0.8291	-0.0489	0.00843784	6.819e-09	0.0899795	0.41951	0.830167	0.223059	20
4355_13	15	DAPK2	63989534	rs34772505	15	63984573	T	C	0.404573	0.0035	0.0195	0.8557	0.2611	0.008162	1.5162e-224	0.0134048	0.0746852	0.857557	0.713032	20
6955_68	15	SNX1	64120106	rs77404765	15	64300071	C	T	0.0159046	-0.0393	0.0721	0.5858	0.4359	0.0295169	2.362e-49	-0.0901583	0.165518	0.585956	0.714779	20
9793_145	15	IGDCC4	65402216	rs184453313	15	65402611	G	A	0.0109344	0.0882	0.1087	0.4169	1.1811	0.037897	3.07381e-213	0.0746761	0.092064	0.417289	0.287097	7
2864_2	15	MAP2K1	66439246	rs34591673	15	66364765	A	G	0.106362	-0.0194	0.0356	0.5846	0.1122	0.0162924	5.71199e-12	-0.172906	0.318282	0.586961	0.836754	20
7808_5	15	GLCE	69216400	rs28638321	15	69258831	C	T	0.23161	0.0101	0.0232	0.664	-0.6191	0.006937	0	-0.016314	0.0374742	0.663316	0.166814	20
4240_31	15	PKM	72215424	rs76899945	15	71931345	T	A	0.0129225	-0.1225	0.133	0.357	-0.3631	0.0396024	4.79002e-20	0.337373	0.368134	0.359436	0.0704861	11
8900_28	15	NEO1	73178458	rs62016793	15	73051855	G	C	0.360835	-0.0093	0.02	0.6427	-0.1712	0.00829551	1.26e-94	0.0543224	0.116852	0.642016	0.842723	20
13124_20	15	ISLR2	74119426	rs923118	15	74173930	T	G	0.192843	-0.0131	0.0232	0.572499	0.2143	0.00958547	1.038e-110	-0.0611293	0.108294	0.572431	0.81975	20
7019_13	15	SEMA7A	74421624	rs78994380	15	74400071	A	C	0.136183	-0.0734	0.0318	0.02108	-0.127	0.0132121	7.08596e-22	0.577953	0.257511	0.0248081	0.846092	7
3363_31	15	CSK	74792638	rs4886619	15	74813797	T	C	0.681909	-0.0162	0.0214	0.4501	-0.068	0.00908839	7.31596e-14	0.238235	0.316313	0.451351	0.814242	20
12437_18	15	ULK3	74839732	rs936228	15	74839823	C	T	0.688867	-0.0255	0.0213	0.2311	-0.0869	0.00901789	5.61198e-22	0.293441	0.246994	0.234814	0.334776	20
12633_3	15	PTPN9	75521283	rs111647176	15	75459420	A	G	0.23161	0.0043	0.0221	0.8473	-0.0702	0.00881137	1.62599e-15	-0.0612536	0.314909	0.845775	0.809276	20
17765_3	15	SNUPN	75612276	rs8028182	15	75426328	T	G	0.225646	-0.0156	0.0239	0.513701	0.1519	0.0108431	1.376e-44	-0.102699	0.157511	0.514393	0.915457	20
17435_43	15	ETFA	76250142	rs78185702	15	76317894	T	C	0.0904573	-0.0199	0.0339	0.5565	0.0867	0.0126557	7.35099e-12	-0.229527	0.392436	0.55863	0.563914	20
6620_82	15	LINGO1	77716964	rs62009067	15	77520745	C	A	0.322068	0.0304	0.0205	0.1385	0.0864	0.0088623	1.86e-22	0.351852	0.239998	0.142631	0.209992	20
9744_139	15	DNAJA4	78273141	rs4887023	15	78243095	G	C	0.365805	0.0058	0.0198	0.770501	-0.0689	0.00828271	8.906e-17	-0.08418	0.287551	0.769715	0.0752919	20
8465_52	15	CTSH	78935316	rs2289702	15	78944951	T	C	0.105368	0.002	0.0319	0.9497	-1.458	0.008024	0	-0.00137174	0.0218793	0.950009	0.907495	20
14107_1	15	MTHFS	79865482	rs8039272	15	79904408	C	T	0.292247	-0.0152	0.0203	0.4559	-0.3625	0.006841	0	0.041931	0.0560056	0.454042	0.730762	20
11424_4	15	FAH	80169718	rs11555096	15	80180184	T	C	0.0188867	-0.0663	0.0612	0.2784	-1.4758	0.021891	0	0.0449248	0.0414744	0.278722	0.552554	17
15299_102	15	MESD	80968058	rs11629917	15	81047030	G	A	0.568588	0.0407	0.0199	0.0407803	0.0463	0.00824813	1.984e-08	0.87905	0.457445	0.0546497	0.661704	20
2774_10	15	IL16	81236816	rs17875523	15	81304211	T	C	0.0735586	0.0298	0.0355	0.4021	-1.0639	0.010912	0	-0.0280102	0.033369	0.401242	0.517474	15
17383_4	15	STARD5	81316618	rs11634869	15	81274272	T	A	0.234592	-0.014	0.0237	0.5534	-0.2125	0.00926466	2.00399e-116	0.0658824	0.111566	0.554841	0.447642	20
12685_57	15	HOMER2	82911550	rs1256430	15	82850720	A	G	0.156064	0.0404	0.027	0.1352	-0.0913	0.0111909	3.39499e-16	-0.442497	0.300661	0.141089	0.164936	20
18899_82	15	HDGFL3	83160280	rs9919979	15	83080047	A	C	0.0715706	0.0071	0.0377	0.8506	0.1776	0.0159208	6.75504e-29	0.0399775	0.212305	0.85064	0.354253	20
9321_400	15	NMB	84656846	rs11633788	15	84761911	A	T	0.32505	0.016	0.0205	0.4361	-0.1402	0.00850056	4.11702e-61	-0.114123	0.146383	0.435617	0.309679	20
2658_27	15	NTRK3	88058271	rs28735437	15	87971624	C	G	0.130219	-0.0224	0.0278	0.4202	0.2364	0.0130885	6.39407e-73	-0.0947547	0.117714	0.420846	0.32233	20
3280_49	15	ACAN	88839394	rs34949187	15	88843421	A	G	0.16501	-0.0107	0.0254	0.6717	-0.1415	0.0107523	1.49102e-39	0.0756184	0.179597	0.673723	0.130764	20
4455_89	15	MFGE8	88906076	rs34239095	15	88912537	G	C	0.27336	-0.0001	0.0219	0.9971	0.2578	0.00904	7.06788e-179	-0.000387898	0.0849496	0.996357	0.861663	20
5483_1	15	RGMA	93062241	rs11074135	15	93066231	T	A	0.379722	0.0096	0.0208	0.6443	-0.1739	0.00884363	4.39902e-86	-0.0552041	0.119642	0.644504	0.350708	20
4232_19	15	IGF1R	98806534	rs34895288	15	98953478	T	C	0.162028	-0.009	0.026	0.729499	0.1362	0.0103738	2.24002e-39	-0.0660793	0.190962	0.729317	0.857447	20
12438_127	16	MPG	81429	rs216612	16	69731	T	G	0.0149105	-0.1561	0.219	0.475799	0.2777	0.0286612	3.35599e-22	-0.562117	0.790752	0.477168	0.231783	12
6919_3	16	HBZ	148616	rs2461286	16	153255	G	A	0.677932	-0.0235	0.0206	0.2529	-0.7349	0.006521	0	0.0319771	0.0280325	0.253987	0.303519	20
18198_51	16	HBQ1	180819	rs3760047	16	231300	A	G	0.83996	-0.0013	0.025	0.9591	0.1001	0.00996202	9.35996e-24	-0.012987	0.249754	0.958529	0.481207	20
16809_1	16	NME4	403546	rs6600214	16	394814	T	C	0.294235	-0.0052	0.0208	0.8034	0.1625	0.00802826	4.26497e-91	-0.032	0.12801	0.802602	0.0968686	20
18343_10	16	DECR2	407172	rs1698231	16	417585	C	T	0.472167	0.017	0.0194	0.3795	0.5017	0.006623	0	0.0338848	0.0386711	0.380905	0.0338067	20
3191_50	16	WFIKKN1	631678	rs55798945	16	619708	G	T	0.267396	0.0243	0.0226	0.2824	0.1487	0.008403	4.49705e-70	0.163416	0.152264	0.283163	0.374759	20
3403_1	16	TPSB2	1228728	rs3874639	16	1244821	G	A	0.511928	-0.0291	0.0199	0.144	-1.0631	0.0041	0	0.0273728	0.0187191	0.143662	0.0480802	20
9409_11	16	TPSAB1	1241466	rs35116045	16	1257403	T	C	0.413519	-0.0118	0.0204	0.5615	0.5409	0.005595	0	-0.0218155	0.0377156	0.56298	0.128896	20
10666_7	16	GNPTG	1358834	rs9923746	16	1390384	G	C	0.932406	0.0476	0.0353	0.1778	-0.5184	0.014942	9.65204e-264	-0.091821	0.0681455	0.177843	0.0712579	20
6605_17	16	IGFALS	1792692	rs77971956	16	1177272	G	A	0.0109344	0.1191	0.1581	0.4511	-0.8547	0.0510549	6.60995e-63	-0.139347	0.185164	0.451715	0.815825	15
19267_14	16	HAGH	1811388	rs116869551	16	1826618	T	C	0.134195	0.0272	0.0425	0.5223	0.2125	0.0117647	6.28491e-73	0.128	0.200126	0.522434	0.0965928	20
17819_30	16	FAHD1	1833587	rs112311350	16	1842606	G	A	0.180915	-0.0947	0.0374	0.01136	0.2186	0.0111832	4.35399e-85	-0.433211	0.172518	0.0120354	0.00227743	20
15398_2	16	GFER	1985971	rs3743846	16	2000345	G	A	0.21173	0.0028	0.0239	0.9066	-0.0661	0.0100327	4.445e-11	-0.0423601	0.361631	0.906752	0.236644	20
9986_14	16	NPW	2015340	rs12921264	16	2020432	A	G	0.225646	-0.0023	0.0241	0.9228	-0.5382	0.008206	0	0.0042735	0.0447789	0.923969	0.49852	20
6997_32	16	RAB26	2147484	rs28678897	16	477485	A	G	0.0864811	0.0776	0.0364	0.0332001	0.0949	0.0135357	2.365e-12	0.817703	0.400902	0.0413843	0.428262	20
18235_16	16	PGP	2213216	rs2241070	16	2228508	A	G	0.0586481	-0.0663	0.0448	0.1385	0.3763	0.0197648	8.12406e-81	-0.176189	0.119413	0.140089	0.578915	20
19367_34	16	ECI1	2245851	rs11541763	16	2251519	C	G	0.161034	0.022	0.0266	0.4082	-0.1925	0.0108775	4.417e-70	-0.114286	0.138333	0.40871	0.213098	20
15535_3	16	PRSS27	2716485	rs71386687	16	2717893	T	G	0.0596421	0.0005	0.0392	0.9906	0.3074	0.0139363	8.08716e-108	0.00162655	0.127521	0.989823	0.960884	20
8310_6	16	ZG16B	2834919	rs9925556	16	2830104	T	C	0.682903	0.0174	0.0212	0.4109	0.1845	0.00853092	9.96327e-104	0.0943089	0.114988	0.412122	0.813694	20
4534_10	16	PRSS22	2855450	rs7204669	16	2860735	A	G	0.299205	0.0041	0.0209	0.845	0.2393	0.009026	6.99316e-155	0.0171333	0.0873405	0.84448	0.0647664	20
10940_25	16	SRL	4215727	rs11640587	16	4214222	G	C	0.630219	0.006	0.0201	0.7674	-0.1185	0.00832989	6.33098e-46	-0.0506329	0.169658	0.765366	0.78914	20
5682_13	16	VASN	4377693	rs757593	16	4391616	C	A	0.714712	-0.0381	0.0227	0.093519	0.0788	0.00917075	8.50699e-18	-0.483503	0.293515	0.0995001	0.00189766	20
13988_67	16	NMRAL1	4478727	rs11557236	16	4469438	A	G	0.083499	0.0256	0.0337	0.4481	-0.8722	0.010596	0	-0.0293511	0.0386396	0.447487	0.215801	20
11208_15	16	NAGPA	5029492	rs12599777	16	5029465	G	A	0.192843	-0.032	0.0252	0.2043	-0.4777	0.008245	0	0.0669876	0.0527654	0.20425	0.458403	20
17794_6	16	PMM2	8825678	rs3826198	16	8812682	A	C	0.786282	-0.0143	0.0237	0.5472	-0.1686	0.00992421	9.94711e-65	0.0848161	0.140658	0.546512	0.278287	20
2665_26	16	TNFRSF17	11966639	rs11570136	16	11964975	A	T	0.343936	-0.0271	0.0207	0.1898	-0.1343	0.00872414	1.79403e-53	0.201787	0.154689	0.192073	0.751677	20
9765_4	16	NDE1	15688979	rs7206272	16	15632436	C	A	0.208748	-0.0219	0.0228	0.3371	0.0787	0.00955256	1.74201e-16	-0.278272	0.29167	0.340051	0.56318	20
5475_10	16	PRKCB	24028297	rs2023671	16	23838518	T	G	0.761431	-0.0193	0.0222	0.3846	-0.0819	0.00962005	1.688e-17	0.235653	0.272472	0.387109	0.615974	20
2855_49	16	MAPK3	30118806	rs6565175	16	30133058	G	C	0.437376	0.0053	0.02	0.7897	0.2397	0.008202	9.44939e-188	0.022111	0.0834411	0.791018	0.766283	20
13944_3	16	SULT1A3	30201769	rs148788997	16	30311847	C	G	0.115308	0.0068	0.0319	0.8305	0.1957	0.0119762	5.06198e-60	0.0347471	0.163018	0.831211	0.461929	20
4314_12	16	DCTPP1	30426822	rs11640950	16	30414680	A	T	0.213718	-0.0256	0.0237	0.2808	-0.0598	0.00969732	6.97502e-10	0.428094	0.402355	0.287342	0.882249	20
15513_108	16	PRSS8	31133580	rs72793373	16	30707837	C	T	0.0198807	0.0293	0.0694	0.6732	0.226	0.0256074	1.089e-18	0.129646	0.307431	0.673238	0.900784	16
9313_27	16	CBLN1	49279878	rs27817	16	49422380	G	A	0.983101	-0.0454	0.0614	0.459	0.5152	0.0288311	2.03398e-71	-0.0881211	0.119279	0.46004	0.191416	3
4160_49	16	MMP2	55448196	rs171498	16	55496850	T	G	0.369781	0.0102	0.02	0.6088	-0.0954	0.00856247	7.86499e-29	-0.106918	0.209863	0.610425	0.0806025	20
15487_164	16	CES1	55818094	rs3859101	16	55833669	A	G	0.0397614	-0.0272	0.0537	0.6124	-0.1116	0.0199393	2.181e-08	0.243728	0.483149	0.613941	0.188805	4
3508_78	16	CCL22	57362486	rs62037104	16	57401753	A	C	0.0178926	-0.0098	0.0706	0.8897	-0.651	0.0256485	4.02698e-142	0.0150538	0.10845	0.889602	0.956473	13
2827_23	16	CX3CL1	57378760	rs62037115	16	57424884	A	G	0.0119284	-0.1471	0.1711	0.3899	0.7243	0.0587416	6.22394e-35	-0.203093	0.236802	0.391086	0.456437	19
3519_3	16	CCL17	57410415	rs28695417	16	57410006	A	G	0.0775348	0.0262	0.0364	0.4705	0.3985	0.0159454	7.56708e-138	0.0657466	0.0913804	0.471844	0.781777	20
18893_26	16	ADGRG1	57638116	rs1801257	16	57655473	G	C	0.497018	-0.0275	0.0196	0.1613	0.0814	0.00816953	2.19401e-23	-0.337838	0.243162	0.164725	0.878629	20
2819_23	16	CDH5	66385737	rs11649312	16	66395395	A	G	0.672962	-0.0063	0.0207	0.763001	0.1525	0.00866785	2.75002e-69	-0.0413115	0.135758	0.760898	0.407575	20
2813_11	16	AGRP	67483059	rs34123523	16	67483276	T	C	0.0377734	0.0239	0.0482	0.62	0.511	0.020017	9.57301e-144	0.046771	0.0943426	0.620066	0.0909195	20
8327_26	16	DPEP2	67993990	rs141039314	16	67904262	T	C	0.0347913	0.0771	0.0484	0.1114	-0.3386	0.0212483	3.59994e-57	-0.227702	0.143654	0.112949	0.543145	20
9837_60	16	NQO1	69716832	rs2161631	16	69523045	A	C	0.224652	0.0247	0.0242	0.3075	-0.8614	0.007564	0	-0.0286743	0.0280949	0.307434	0.314622	20
5460_60	16	DDX19B	70312484	rs61757207	16	70324592	G	A	0.0139165	-0.0934	0.0931	0.3156	-0.2896	0.0438296	3.91099e-11	0.322514	0.325162	0.321268	0.905313	7
18813_15	16	DDX19A	70360122	rs61757207	16	70324592	G	A	0.0139165	-0.0934	0.0931	0.3156	-0.3017	0.0439373	6.575e-12	0.309579	0.311861	0.320864	0.960557	8
16803_4	16	CALB2	71374574	rs6416742	16	72115162	T	C	0.337972	-0.0047	0.0206	0.8208	0.0519	0.00840052	6.48401e-10	-0.0905588	0.397188	0.819646	0.760142	20
18876_77	16	CHST4	71531990	rs58134724	16	71492188	T	C	0.294235	-0.0523	0.0238	0.02756	0.0838	0.00917113	6.39899e-20	-0.624105	0.292107	0.0326337	0.00172462	20
3054_3	16	HP	72057780	rs217184	16	72072066	C	T	0.213718	-0.0092	0.0245	0.7076	0.7402	0.00678	0	-0.0124291	0.0330994	0.707283	0.67386	20
7905_30	16	HP	72057780	rs217184	16	72072066	C	T	0.213718	-0.0092	0.0245	0.7076	0.6874	0.007023	0	-0.0133838	0.0356418	0.707283	0.596825	20
15316_262	16	TXNL4B	72069360	rs116891509	16	72071661	T	C	0.0685885	0.025	0.0366	0.495	0.2501	0.0152687	2.66205e-60	0.09996	0.146469	0.494944	0.937481	20
5648_28	16	CTRB2	75205632	rs8048956	16	75221068	C	G	0.82505	-0.0118	0.0248	0.634501	-0.8591	0.006361	0	0.0137353	0.0288676	0.634214	0.530683	20
5671_1	16	CTRB1	75222663	rs8051363	16	75221319	G	A	0.742545	0.0031	0.0221	0.89	0.4059	0.007246	0	0.00763735	0.0544471	0.888446	0.390139	20
12494_99	16	GABARAPL2	75572128	rs16975847	16	75555692	A	G	0.0954274	-0.0012	0.0345	0.9724	-0.1307	0.0123301	2.97799e-26	0.00918133	0.263965	0.972253	0.00991151	20
17724_3	16	WWOX	78656034	rs11545029	16	78386878	A	G	0.606362	0.0045	0.0197	0.8213	-0.0695	0.00805688	6.34402e-18	-0.0647482	0.283553	0.819377	0.773423	20
10070_22	16	PLCG2	81870982	rs12445050	16	81837364	T	C	0.139165	0.0229	0.0286	0.4241	0.1847	0.0133382	1.319e-43	0.123985	0.155104	0.424079	0.964342	20
9316_67	16	WFDC1	84312345	rs400345	16	84294888	T	C	0.181909	0.0184	0.0253	0.4677	-0.44	0.008297	0	-0.0418182	0.0575054	0.467101	0.409803	20
5691_2	16	CRISPLD2	84870376	rs8057431	16	84806348	A	C	0.725646	0.0006	0.0226	0.9805	0.2151	0.00902457	1.45095e-125	0.0027894	0.105067	0.97882	0.801764	15
19129_15	16	MTHFSD	86542706	rs3950702	16	86534448	C	T	0.606362	0.0079	0.02	0.692599	0.3176	0.006967	0	0.0248741	0.0629747	0.692854	0.815842	20
18422_41	16	MVD	88657548	rs148455330	16	88656439	T	C	0.0129225	-0.0006	0.1205	0.9962	-0.2217	0.0284331	6.32701e-15	0.00270636	0.543527	0.996027	0.826637	13
10088_37	16	APRT	88810638	rs2272435	16	88881573	T	C	0.0119284	0.0397	0.0769	0.605399	-0.445	0.0236224	3.68497e-79	-0.0892135	0.172874	0.605812	0.786596	8
8794_13	16	DPEP1	89625882	rs258341	16	89624734	C	T	0.583499	-0.0107	0.0198	0.5884	0.4832	0.006435	0	-0.022144	0.0409779	0.588928	0.0387204	20
7997_118	17	DOC2B	162220	rs8067016	17	182458	G	C	0.684891	-0.0482	0.0212	0.02273	0.0468	0.00840004	2.527e-08	-1.02991	0.489258	0.0352867	0.641995	14
5129_12	17	SCARF1	1639801	rs2272011	17	1638896	A	G	0.61332	-0.0081	0.0197	0.6821	-0.3946	0.006847	0	0.0205271	0.0499252	0.680957	0.0283338	20
3024_18	17	SERPINF2	1749050	rs11078596	17	1714968	T	C	0.168986	0.0192	0.0247	0.4383	-0.1726	0.00986457	1.511e-68	-0.11124	0.143247	0.437417	0.710898	20
9211_19	17	SERPINF1	1769797	rs62088172	17	1762959	T	C	0.34493	0.0091	0.0206	0.6605	-0.2851	0.008725	3.40022e-234	-0.0319186	0.0722619	0.658701	0.473137	20
17697_2	17	OVCA2	2042724	rs145234879	17	2042060	A	C	0.0178926	-0.0811	0.074	0.2731	0.4066	0.0434833	8.705e-21	-0.199459	0.183243	0.276377	0.0355075	5
12498_12	17	TAX1BP3	3665787	rs222773	17	3681164	G	C	0.501988	-0.0123	0.0198	0.5341	0.0891	0.00813705	6.65094e-28	-0.138047	0.22258	0.535116	0.8466	20
10924_258	17	CYB5D2	4165239	rs149208504	17	4011662	C	T	0.0168986	-0.0544	0.0726	0.4535	-0.6911	0.025794	3.89335e-158	0.0787151	0.105091	0.453846	0.839351	8
2436_49	17	CXCL16	4736730	rs35383686	17	4720161	A	G	0.213718	0.0207	0.0233	0.3744	-0.2	0.00983804	7.08789e-92	-0.1035	0.116611	0.374775	0.684555	20
7948_129	17	GLTPD2	4789776	rs8078118	17	4786743	A	C	0.426441	-0.0151	0.0197	0.442	0.1937	0.00871612	2.05002e-109	-0.0779556	0.101764	0.443651	0.559099	20
4990_87	17	GP1BA	4933650	rs72835078	17	4923297	T	G	0.0874751	0.0215	0.0358	0.548001	0.2536	0.0148431	1.90598e-65	0.0847792	0.141254	0.548381	0.543387	20
16616_137	17	ENO3	4952612	rs238238	17	4953081	G	A	0.680915	-0.0178	0.0212	0.4008	-0.3261	0.007217	0	0.0545845	0.065022	0.401201	0.779491	20
5452_71	17	ASGR1	7176498	rs55714927	17	7176997	T	C	0.183897	0.014	0.0251	0.5765	-0.112	0.0101641	3.08998e-28	-0.125	0.224394	0.577489	0.72022	18
19262_219	17	ACADVL	7221196	rs507506	17	7215003	G	A	0.583499	-0.0073	0.0197	0.7105	-0.0482	0.0079197	1.157e-09	0.151452	0.409471	0.711477	0.839625	20
9772_153	17	NLGN2	7412367	rs150452493	17	7400489	T	C	0.0765408	0.1169	0.054	0.0302698	-0.2104	0.0141033	2.497e-50	-0.555608	0.259342	0.0321632	0.137476	20
5939_42	17	TNFSF12	7553199	rs80067372	17	7549435	A	G	0.265408	-0.0495	0.0217	0.0225502	0.3664	0.007301	0	-0.135098	0.059286	0.0226817	0.162415	20
18922_27	17	CD68	7580801	rs184469798	17	7350302	T	G	0.0119284	-0.0201	0.1495	0.8931	-0.2732	0.0346992	3.452e-15	0.0735725	0.547298	0.893064	0.419713	3
4929_55	17	SHBG	7623664	rs858519	17	7628647	C	T	0.573559	-0.02	0.0196	0.3073	0.1691	0.00818838	9.51891e-95	-0.118273	0.116049	0.308125	0.0768212	20
12524_18	17	SAT2	7627055	rs858523	17	7608211	T	C	0.568588	0.0227	0.0195	0.2455	-0.2008	0.00816612	1.64e-133	-0.113048	0.0972203	0.244911	0.0432914	20
7218_87	17	ATP1B2	7652198	rs1624085	17	7650425	C	G	0.567594	-0.02	0.0197	0.309	-0.3071	0.008398	9.1523e-293	0.0651254	0.0641732	0.310183	0.102296	20
12422_143	17	ALOX15B	8044084	rs9910732	17	8067983	A	G	0.287276	0.0221	0.0205	0.2811	-0.0741	0.0086145	7.84897e-18	-0.298246	0.278817	0.284763	0.275958	20
6649_51	17	NTN1	9132755	rs72809986	17	9080705	A	G	0.133201	0.0238	0.0305	0.4348	-0.4706	0.009389	0	-0.0505737	0.0648187	0.435254	0.26119	20
10903_50	17	STX8	9413531	rs11078801	17	9433928	C	G	0.262425	-0.0195	0.0224	0.3838	0.0681	0.0097084	2.307e-12	-0.286344	0.331451	0.387638	0.39019	13
6986_17	17	HS3ST3B1	14325242	rs17669311	17	13933734	A	G	0.366799	0.0115	0.0203	0.5724	0.0488	0.00816504	2.277e-09	0.235656	0.417848	0.572771	0.251309	9
17856_23	17	NT5M	17325499	rs192436452	17	17303358	C	G	0.0487078	-0.0132	0.0773	0.8643	0.2945	0.0196077	5.46008e-51	-0.0448217	0.262496	0.864419	0.348959	20
12677_164	17	FLII	18251776	rs138865936	17	18261705	T	C	0.0248509	0.0477	0.0606	0.431	0.2508	0.0261947	1.024e-21	0.190191	0.242442	0.432757	0.354359	10
12334_25	17	SHMT1	18345712	rs652093	17	18365785	G	C	0.616302	0.0355	0.0202	0.0779399	0.6635	0.005986	0	0.0535041	0.0304484	0.0788829	0.88754	20
19150_20	17	PRPSAP2	18885686	rs11078421	17	18901072	C	T	0.472167	0.0134	0.0195	0.4942	0.059	0.00818269	5.581e-13	0.227119	0.332006	0.493925	0.422969	20
12820_1	17	GRAP	19033834	rs200266407	17	19043652	G	A	0.0795229	0.0639	0.0768	0.4053	-0.0917	0.0151619	1.466e-09	-0.696837	0.845402	0.409787	0.454077	20
5636_10	17	MFAP4	19385316	rs139356332	17	19385973	C	G	0.0387674	0.1006	0.0697	0.1487	-0.6543	0.02692	1.72102e-130	-0.153752	0.106714	0.149644	0.922545	7
11480_1	17	ALDH3A1	19743464	rs4646787	17	19745936	G	A	0.646123	0.0188	0.0206	0.3597	0.1267	0.00827701	6.81697e-53	0.148382	0.162877	0.362293	0.915641	20
6151_18	17	MAP2K3	21299952	rs8074866	17	21287215	T	C	0.336978	-0.0089	0.0207	0.6676	-0.0483	0.00857712	1.789e-08	0.184265	0.429819	0.668139	0.931942	17
9197_4	17	LGALS9	27639679	rs9903349	17	27655510	C	T	0.246521	0.0606	0.0454	0.1822	-0.1357	0.00946925	1.409e-46	-0.446573	0.33601	0.183832	0.000178807	20
13125_45	17	VTN	28370188	rs704	17	28367840	A	G	0.449304	0.0204	0.0193	0.2906	1.2846	0.003507	0	0.0158804	0.0150242	0.290516	0.0104065	20
9876_20	17	ALDOC	28575032	rs141921160	17	28576910	T	C	0.0129225	0.032	0.1322	0.8089	-0.6133	0.0389508	7.37192e-56	-0.0521767	0.215581	0.808758	0.0259287	15
15333_11	17	SDF2	28655268	rs704	17	28367840	A	G	0.449304	0.0204	0.0193	0.2906	0.2352	0.007919	7.51633e-194	0.0867347	0.0821098	0.290819	0.006131	20
16908_5	17	OMG	31284776	rs12449302	17	31084555	C	T	0.105368	0.0034	0.0294	0.9073	-0.1193	0.0110346	3.03999e-27	-0.0284996	0.246452	0.907938	0.212551	20
4886_3	17	CCL7	34271232	rs1133763	17	34320812	C	A	0.151093	-0.002	0.0267	0.9392	-0.586	0.008405	0	0.00341297	0.0455632	0.940289	0.734813	20
5301_7	17	CCL11	34287038	rs1989357	17	34227435	T	A	0.362823	-0.0081	0.02	0.6853	-0.1157	0.00828754	2.70702e-44	0.0700086	0.172934	0.685603	0.56496	20
13748_4	17	CCL8	34320418	rs1133763	17	34320812	C	A	0.151093	-0.002	0.0267	0.9392	-1.1231	0.006854	0	0.00178079	0.0237735	0.940289	0.738399	20
12554_10	17	RAD51D	35106872	rs4796033	17	35106468	T	C	0.129225	0.0204	0.0272	0.454099	-0.067	0.0112228	2.373e-09	-0.304478	0.409161	0.456785	0.556288	15
5480_49	17	CCL5	35876142	rs4239252	17	35836561	A	G	0.162028	-0.0068	0.0256	0.7904	-0.257	0.0104842	1.07402e-132	0.0264591	0.0996167	0.79054	0.588304	20
4913_78	17	CCL16	35978995	rs10445391	17	35979070	G	A	0.0984095	0.0529	0.0347	0.127	-1.3989	0.010631	0	-0.0378154	0.0248069	0.127411	0.0382571	20
2900_53	17	CCL14	35985146	rs7222922	17	36008654	T	C	0.128231	0.039	0.0313	0.2134	-0.8559	0.011749	0	-0.0455661	0.036575	0.212829	0.518485	20
18289_16	17	CCL15	35998996	rs854628	17	36002776	C	A	0.0656064	-0.0289	0.0363	0.426	1.6905	0.014333	0	-0.0170955	0.0214734	0.425959	0.418918	20
2913_1	17	CCL23	36015514	rs41341749	17	35983666	G	A	0.0715706	0.0662	0.0441	0.1331	0.6056	0.022038	3.06069e-166	0.109313	0.0729289	0.1339	0.647361	16
3028_36	17	CCL23	36015514	rs712048	17	35999179	A	C	0.128231	-0.0212	0.0286	0.4589	-0.7401	0.011037	0	0.0286448	0.0386458	0.458564	0.243109	20
3044_3	17	CCL18	36068152	rs2015086	17	36064257	G	A	0.140159	-0.0297	0.0285	0.2968	0.8861	0.009452	0	-0.0335177	0.0321654	0.297393	0.195031	20
3040_59	17	CCL3	36089212	rs854469	17	36062001	G	A	0.144135	-0.0306	0.0284	0.2812	0.4436	0.012686	6.97576e-268	-0.0689811	0.064052	0.281501	0.200944	20
2783_18	17	CCL3L1	36195814	rs854469	17	36062001	G	A	0.144135	-0.0306	0.0284	0.2812	0.0859	0.0127172	1.432e-11	-0.356228	0.334797	0.287323	0.146566	11
2950_57	17	IGFBP4	40450588	rs4890114	17	40447297	G	A	0.435388	0.0147	0.0201	0.4637	0.0556	0.00806816	5.529e-12	0.264388	0.363541	0.467067	0.663516	12
12975_11	17	KRT20	40880566	rs4796667	17	41522464	C	T	0.647117	-0.0378	0.0202	0.06142	-0.0586	0.00830281	1.691e-12	0.645051	0.35662	0.0704835	0.671435	11
19135_5	17	NT5C3B	41830658	rs6503667	17	41826012	A	G	0.729622	0.0385	0.0222	0.0833393	-0.6228	0.006828	0	-0.0618176	0.0356519	0.0829321	0.303165	20
6609_22	17	CNP	41972252	rs12602950	17	41971811	A	G	0.713718	0.0475	0.022	0.0306598	0.0805	0.00886837	1.114e-19	0.590062	0.280917	0.0356858	0.754096	20
14012_17	17	DHX58	42107059	rs4796771	17	42116398	G	A	0.191849	0.0017	0.0255	0.9465	-0.2134	0.00979775	3.55087e-105	-0.00796626	0.119494	0.946847	0.276643	20
10346_5	17	STAT3	42350932	rs4796791	17	42378745	C	T	0.633201	0.0061	0.0204	0.764401	0.1541	0.00823726	4.28594e-78	0.0395847	0.132398	0.764954	0.788246	20
15509_2	17	NAGLU	42540345	rs112629880	17	42463743	T	C	0.0367793	-0.0609	0.0503	0.2258	1.3163	0.011269	0	-0.046266	0.0382152	0.226022	0.663378	20
6434_18	17	AOC2	42847644	rs34230945	17	42844639	G	A	0.0168986	-0.0273	0.0629	0.6645	0.1693	0.0210361	8.41e-16	-0.161252	0.37207	0.66473	0.487978	12
18175_65	17	VAT1	43019865	rs2356310	17	43207570	C	T	0.634195	-0.014	0.0203	0.4905	0.0667	0.0089822	1.121e-13	-0.209895	0.305658	0.492272	0.148028	20
10499_1	17	TMEM106A	43215938	rs79391435	17	43321215	C	T	0.631213	-0.0124	0.0204	0.5419	0.0587	0.00872151	1.691e-11	-0.211244	0.348944	0.544927	0.144618	20
18413_24	17	ARL4D	43400065	rs34228036	17	43407654	A	G	0.306163	0.0173	0.0205	0.3981	0.0542	0.00841932	1.214e-10	0.319188	0.381465	0.402737	0.902596	20
3727_35	17	PYY	43978601	rs117408699	17	43984104	A	G	0.220676	-0.0118	0.0237	0.617999	0.0864	0.00943946	5.53401e-20	-0.136574	0.274711	0.61908	0.992169	20
4992_49	17	GRN	44349176	rs5848	17	44352876	T	C	0.301193	-0.0062	0.0217	0.776101	-0.2177	0.00936978	2.05201e-119	0.0284796	0.099686	0.775114	0.339272	20
6404_20	17	C1QL1	44963998	rs7225162	17	44958892	T	C	0.472167	-0.0134	0.0193	0.4872	-0.202	0.00812269	1.62693e-136	0.0663366	0.0955818	0.487663	0.515085	20
5196_7	17	NMT1	45033504	rs1053733	17	45105660	A	G	0.471173	-0.001	0.0196	0.9582	0.0461	0.00817266	1.693e-08	-0.021692	0.42518	0.959311	0.64572	19
15596_7	17	HEXIM1	45150287	rs4792858	17	45167333	C	A	0.32008	0.0068	0.0236	0.7718	0.0875	0.00876397	1.79e-23	0.0777143	0.269827	0.773335	0.418735	20
14205_6	17	HEXIM2	45165370	rs4792867	17	45172077	T	C	0.312127	0.0097	0.0211	0.6443	0.0907	0.00875653	3.85001e-25	0.106946	0.232864	0.646045	0.292626	20
13992_12	17	NSF	46674174	rs75104997	17	46496508	G	C	0.455268	-0.0543	0.0516	0.2922	-0.121	0.0079756	5.48096e-52	0.44876	0.427471	0.293809	0.361269	20
12534_10	17	CALCOCO2	48848770	rs497270	17	48841412	G	A	0.187873	-0.0321	0.0266	0.2275	-0.1134	0.0107097	3.37e-26	0.283069	0.236086	0.230526	0.880753	20
16292_288	17	GIP	48963575	rs7209449	17	48887396	G	A	0.72664	-0.0198	0.0211	0.3489	0.0504	0.00887265	1.344e-08	-0.392857	0.424325	0.354529	0.343802	20
11140_56	17	COL1A1	50192866	rs115642474	17	50180557	C	T	0.027833	0.0079	0.055	0.8853	-0.328	0.0230633	6.71492e-46	-0.0240854	0.167691	0.885793	0.782648	4
17466_72	17	ACSF2	50450502	rs55772291	17	50430614	A	G	0.102386	0.0483	0.036	0.1792	-0.0665	0.0118982	2.283e-08	-0.726316	0.556733	0.192028	0.813609	14
13460_4	17	CHAD	50466701	rs28590506	17	50457426	A	G	0.305169	0.0443	0.0209	0.0338003	-0.0515	0.00878005	4.476e-09	-0.860194	0.43151	0.046212	0.829266	18
11117_2	17	SPATA20	50549455	rs8076632	17	50548567	G	C	0.349901	0.0139	0.0202	0.4909	-0.3215	0.007116	0	-0.0432348	0.0628378	0.491428	0.932418	20
3235_50	17	WFIKKN2	50838502	rs11079936	17	50830473	C	T	0.640159	0.0291	0.0206	0.1563	-0.5313	0.006983	0	-0.0547713	0.0387795	0.157839	0.417245	20
4249_64	17	NME2	51168590	rs145372333	17	51149056	A	G	0.0477137	0.011	0.0464	0.8128	-0.3524	0.0209782	2.50796e-63	-0.0312145	0.131682	0.812622	0.62822	18
13666_222	17	CA10	51895165	rs117399000	17	52136371	A	G	0.0328032	0.0079	0.0535	0.883	-0.5585	0.0255515	6.54601e-106	-0.014145	0.0957945	0.882611	0.826996	4
8778_3	17	NOG	56594655	rs76164057	17	56763503	G	A	0.0218688	0.0494	0.0977	0.6128	1.2598	0.03543	6.37693e-277	0.0392126	0.0775598	0.613153	0.105506	10
11493_169	17	DYNLL2	58089480	rs7225351	17	58077650	A	G	0.645129	-0.0027	0.0208	0.8975	0.0553	0.00856094	1.05e-10	-0.0488246	0.376206	0.896739	0.500678	13
4801_13	17	LPO	58243533	rs7219860	17	58243910	A	G	0.2167	0.0338	0.023	0.1421	-0.2901	0.009467	3.24697e-206	-0.116512	0.0793741	0.142137	0.0795483	20
2580_83	17	MPO	58275395	rs34097845	17	58281068	T	C	0.0536779	-0.0444	0.045	0.3239	-0.5179	0.018241	2.53249e-177	0.0857308	0.0869418	0.324098	0.32774	20
3041_55	17	MRC2	62660634	rs146385050	17	62559897	A	C	0.181909	0.0082	0.0266	0.7576	-0.2039	0.0104938	4.2671e-84	-0.0402158	0.130473	0.757906	0.501847	20
10714_7	17	ACE	63487720	rs4363	17	63497131	A	G	0.439364	-0.0117	0.0195	0.5483	-0.6254	0.005857	0	0.018708	0.0311805	0.548512	0.733073	20
12990_39	17	MAP3K3	63659360	rs11651693	17	63775966	G	A	0.272366	-0.0023	0.0216	0.9141	-0.0527	0.00881137	2.219e-09	0.0436433	0.409932	0.915214	0.647304	20
8288_27	17	APOH	66234279	rs1801689	17	66214462	C	A	0.0407555	0.0083	0.0556	0.8816	-1.8883	0.033736	0	-0.00439549	0.0294446	0.881333	0.269407	20
2644_11	17	PRKCA	66556678	rs61762372	17	66302564	A	G	0.437376	-0.0426	0.0297	0.1519	0.0808	0.00848019	1.60201e-21	-0.527228	0.371716	0.156085	0.388707	20
2860_19	17	KPNA2	68041500	rs112001035	17	68827664	A	G	0.0516899	0.1121	0.0732	0.1256	0.1139	0.0151581	5.72801e-14	0.984197	0.65588	0.133466	0.0553115	14
6433_57	17	FAM20A	68568240	rs12941038	17	68513002	T	C	0.252485	0.0052	0.0229	0.8217	-0.1576	0.00986186	1.74001e-57	-0.0329949	0.145319	0.820384	0.116435	20
5630_48	17	CD300A	74475596	rs2272111	17	74473827	A	G	0.197813	-0.0249	0.0239	0.2966	-0.6849	0.007456	0	0.0363557	0.0348979	0.297517	0.457625	20
5066_134	17	CD300C	74543594	rs62087202	17	74463780	A	G	0.0487078	-0.0312	0.0464	0.5018	-0.6071	0.020092	1.45965e-200	0.0513919	0.0764478	0.501426	0.208265	20
12560_9	17	NT5C	75130991	rs11541956	17	75131253	A	G	0.0248509	0.0553	0.0593	0.3515	-1.4225	0.01982	0	-0.0388752	0.0416907	0.351095	0.920856	20
17698_15	17	WBP2	75851103	rs11870078	17	75842027	A	G	0.251491	-0.0013	0.0256	0.9597	-0.0572	0.00887346	1.147e-10	0.0227273	0.447566	0.959501	0.626624	20
9478_69	17	PRPSAP1	76347000	rs447123	17	76321922	C	A	0.807157	-0.0011	0.0251	0.9642	-0.0972	0.00988319	7.96598e-23	0.0113169	0.258233	0.965044	0.26497	20
4294_16	17	SPHK1	76382222	rs117377903	17	77501803	A	G	0.0119284	0.0597	0.0981	0.5428	-0.5785	0.0671819	7.24601e-18	-0.103198	0.169999	0.543819	0.744285	6
8005_1	17	MXRA7	76691778	rs7219390	17	76688776	C	T	0.470179	-0.0315	0.0194	0.1056	-0.2843	0.008055	7.04418e-273	0.110798	0.0683099	0.104804	0.311165	20
2278_61	17	TIMP2	78889182	rs9894212	17	78865858	G	C	0.242545	0.0158	0.0237	0.5049	-0.0816	0.00988651	1.53599e-16	-0.193627	0.291387	0.506369	0.417309	20
5000_52	17	LGALS3BP	78975592	rs3826311	17	78975444	C	T	0.189861	0.0054	0.026	0.8354	0.1991	0.0104424	4.79104e-81	0.027122	0.130595	0.835479	0.928442	20
16781_2	17	ENGASE	79081712	rs56107536	17	79074958	A	C	0.114314	0.0202	0.0286	0.4791	0.6103	0.009574	0	0.0330985	0.0468651	0.480032	0.872188	20
4435_66	17	ENPP7	79736581	rs11868696	17	79732608	A	G	0.627237	-0.0088	0.0201	0.6627	-0.9136	0.00538	0	0.00963222	0.0220009	0.661524	0.686541	20
9385_4	17	GAA	80110707	rs2304849	17	80101663	C	G	0.244533	-0.0073	0.0233	0.754899	-0.342	0.009893	7.16174e-262	0.021345	0.0681315	0.754059	0.427299	20
9256_78	17	NPTX1	80472338	rs62069681	17	80650902	C	T	0.0874751	0.0761	0.0348	0.0286398	0.5015	0.009703	0	0.151745	0.0694539	0.0289015	0.0987818	20
7947_19	17	TEPSIN	81233684	rs61745945	17	81231621	A	G	0.0188867	0.0997	0.0735	0.175	-0.2176	0.0265481	2.476e-16	-0.45818	0.34237	0.180812	0.759516	14
4278_14	17	P4HB	81852008	rs62079523	17	82394427	A	G	0.32505	0.0175	0.0202	0.3861	0.1273	0.00834239	1.42501e-52	0.137471	0.158936	0.38707	0.665601	20
8252_2	17	NOTUM	81957174	rs113928649	17	81951149	C	T	0.0477137	-0.1271	0.0638	0.0463703	-0.2335	0.0147935	4.00897e-56	0.544325	0.275401	0.0481002	0.0824906	15
17758_79	17	DCXR	82036422	rs12948284	17	82040555	G	A	0.521869	-0.0071	0.02	0.724101	-0.0908	0.00820829	1.91799e-28	0.0781938	0.220378	0.722726	0.248253	20
8403_18	17	FASN	82088316	rs62078747	17	82097330	G	C	0.484095	0.002	0.0196	0.9171	-0.1535	0.00838176	6.44783e-75	-0.0130293	0.127689	0.918725	0.417893	20
12008_3	17	CD7	82316238	rs3176831	17	82314615	T	C	0.0337972	-0.0324	0.0503	0.518601	-0.4495	0.019569	9.29396e-117	0.0720801	0.111946	0.519652	0.267076	20
13093_6	17	SECTM1	82327549	rs4789763	17	82331408	G	A	0.496024	-0.0176	0.0194	0.3649	0.1848	0.00811761	1.01199e-114	-0.0952381	0.105062	0.364673	0.383921	20
5457_5	18	COLEC12	408730	rs1539790	18	401573	A	G	0.267396	-0.0358	0.0229	0.117	-0.1313	0.0100662	6.90302e-39	0.272658	0.175658	0.120612	0.310485	20
9234_8	18	TWSG1	9368594	rs62087497	18	9404821	A	G	0.0705765	0.0052	0.0362	0.8848	0.1735	0.0148206	1.178e-31	0.0299712	0.208661	0.885788	0.659543	20
13597_20	18	RAB31	9785413	rs12607866	18	9696477	C	T	0.297217	-0.0011	0.022	0.9619	0.1269	0.00882532	7.00104e-47	-0.00866824	0.173366	0.960123	0.993722	20
17773_26	18	NAPG	10539334	rs7241196	18	10526416	C	T	0.484095	-0.0402	0.0194	0.0387097	-0.0727	0.00817703	6.06902e-19	0.552957	0.274002	0.0435832	0.796431	20
11646_4	18	CHST9	27045894	rs9953270	18	27107407	C	T	0.328032	0.0051	0.0207	0.8048	0.2596	0.008573	2.03241e-201	0.0196456	0.0797407	0.805397	0.470562	20
13126_52	18	DSC2	31080681	rs1658125	18	31100408	G	A	0.827038	-0.0012	0.0267	0.9655	-0.2078	0.0109607	3.74605e-80	0.00577478	0.128489	0.964152	0.0386489	20
9484_75	18	DSG2	31523592	rs9304098	18	31503667	T	G	0.484095	-0.0353	0.0194	0.0680707	-0.1905	0.00819518	1.584e-119	0.185302	0.102149	0.0696718	0.914209	20
10832_24	18	B4GALT6	31654041	rs34683195	18	31625628	C	T	0.0337972	0.0347	0.0469	0.4595	-1.1007	0.016779	0	-0.0315254	0.042612	0.459406	0.957773	20
16856_79	18	MAPRE2	35060199	rs3786314	18	35140225	G	A	0.44831	-0.0205	0.0195	0.2932	-0.1487	0.00819099	1.19199e-73	0.137861	0.131356	0.293937	0.937108	20
13472_35	18	HDHD2	47128954	rs75228657	18	47214692	G	A	0.0616302	0.0836	0.0402	0.0372898	0.4584	0.016308	7.625e-174	0.182373	0.087936	0.0380855	0.929622	20
13536_56	18	POLI	54295392	rs117050326	18	54237200	C	G	0.0258449	-0.057	0.0607	0.3481	-0.2678	0.0312598	1.063e-17	0.212845	0.228019	0.350586	0.645783	18
15417_3	18	SERPINB5	63491022	rs7244879	18	63484141	G	A	0.688867	0.0189	0.021	0.3669	0.1391	0.00829814	4.56705e-63	0.135873	0.151188	0.36881	0.450114	20
18841_1	18	SERPINB13	63595814	rs77157727	18	63586727	A	G	0.0238569	-0.0715	0.058	0.2176	-0.4352	0.0195147	3.60197e-110	0.164292	0.133476	0.218368	0.045629	12
15444_45	18	SERPINB4	63640758	rs75064813	18	63335671	G	C	0.0168986	0.1846	0.1422	0.1943	0.4922	0.0286566	4.03107e-66	0.375051	0.289731	0.1955	0.293465	11
19130_81	18	SERPINB8	63994904	rs3826616	18	63987229	G	A	0.542744	0.0274	0.02	0.1698	-0.1817	0.00821658	2.32698e-108	-0.150798	0.110283	0.171507	NA	NA
15298_199	18	NETO1	72805230	rs7242889	18	73564150	G	C	0.200795	-0.0018	0.0248	0.9416	0.0673	0.0102697	5.62901e-11	-0.0267459	0.368522	0.942143	0.87607	20
11287_14	18	CYB5A	74271410	rs17806420	18	74316132	T	C	0.150099	0.017	0.0259	0.5107	-0.1014	0.0100701	7.54196e-24	-0.167653	0.255966	0.51248	0.874862	20
5456_59	18	CNDP1	74560856	rs17817077	18	74542308	A	G	0.394632	-0.0058	0.0201	0.774399	0.2854	0.008612	7.94286e-241	-0.0203224	0.0704301	0.772929	0.607448	20
17345_12	18	PTGR3	75202126	rs9240	18	75198732	C	T	0.468191	0.0194	0.0196	0.3211	-0.0937	0.00800519	1.20301e-31	-0.207044	0.209925	0.323998	0.158192	20
5704_74	19	GZMM	546979	rs114537924	19	548612	A	G	0.0328032	0.0171	0.0522	0.7435	0.1163	0.0167939	4.35599e-12	0.147034	0.449341	0.743501	0.0816254	3
3438_10	19	FSTL3	679892	rs7250835	19	670234	C	T	0.850895	-0.0305	0.0262	0.2448	0.0965	0.0110903	3.281e-18	-0.316062	0.273922	0.248565	0.812945	19
8351_17	19	PRSS57	690522	rs9304936	19	689590	G	C	0.710736	-0.0059	0.0211	0.778599	0.4903	0.006983	0	-0.0120334	0.0430352	0.77977	0.231736	20
13720_95	19	PRTN3	844587	rs6510982	19	845535	G	C	0.779324	0.0149	0.0244	0.5406	0.4917	0.00758	0	0.030303	0.049626	0.541445	0.142081	20
13671_40	19	ELANE	853630	rs10409474	19	850733	G	C	0.107356	-0.0124	0.0327	0.7042	0.4542	0.01245	2.14558e-291	-0.0273007	0.0719986	0.704551	0.431813	19
2946_52	19	CFD	863668	rs10469327	19	858376	T	C	0.952286	-0.0524	0.0431	0.2233	-0.236	0.0165322	3.12398e-46	0.222034	0.183288	0.225745	0.704354	10
13544_9	19	ARHGAP45	1076276	rs7251797	19	1077986	G	A	0.34493	0.0005	0.0203	0.9789	0.1293	0.00854919	1.12099e-51	0.00386698	0.156999	0.98035	0.392429	20
18396_10	19	TLE5	3058008	rs11539938	19	3062859	C	T	0.402584	-0.041	0.0213	0.05465	-0.0526	0.00801796	5.37099e-11	0.779468	0.422014	0.0647447	0.688633	6
11551_16	19	HMG20B	3575932	rs182887054	19	5170996	T	C	0.0129225	-0.0819	0.206	0.6908	-0.293	0.0505819	6.931e-09	0.279522	0.704726	0.691633	0.84424	6
10851_77	19	EBI3	4233526	rs353696	19	4242508	C	T	0.306163	0.0003	0.021	0.9903	-1.1236	0.005119	0	-0.000266999	0.0186899	0.988602	0.467248	20
5121_3	19	SEMA6B	4562184	rs10404223	19	4549634	G	A	0.554672	0.0181	0.0351	0.6059	0.0917	0.00831444	2.769e-28	0.197383	0.383188	0.606478	0.520501	11
6049_64	19	PTPRS	5249654	rs55763631	19	5293572	A	C	0.0576541	0.0184	0.0495	0.7098	0.1985	0.0165534	3.93595e-33	0.0926952	0.24949	0.710236	0.359654	20
4548_4	19	FUT3	5847180	rs708686	19	5840608	T	C	0.28827	-0.0074	0.0213	0.729499	-0.6634	0.007936	0	0.0111547	0.0321076	0.72828	0.119096	20
4549_78	19	FUT5	5868183	rs3760775	19	5841345	T	G	0.0675944	-0.0849	0.0406	0.0368103	-0.8979	0.013046	0	0.094554	0.0452375	0.0366027	0.777531	20
5355_69	19	TNFSF14	6665920	rs413141	19	6675978	G	A	0.83996	0.005	0.0281	0.8579	-0.1741	0.0116037	6.92797e-51	-0.0287191	0.161413	0.858783	0.131252	20
5988_49	19	TNFSF14	6665920	rs1047286	19	6713251	A	G	0.204771	-0.0055	0.0243	0.8212	-0.0699	0.00938772	9.62901e-14	0.0786838	0.3478	0.82102	0.542735	9
2683_1	19	C3	6704133	rs10408682	19	6699319	T	C	0.139165	-0.0035	0.0281	0.9008	-0.0833	0.0122495	1.044e-11	0.0420168	0.337392	0.900892	0.515109	16
2754_50	19	C3	6704133	rs10408682	19	6699319	T	C	0.139165	-0.0035	0.0281	0.9008	-0.0984	0.0121633	5.97003e-16	0.0355691	0.285603	0.900887	0.236395	19
4480_59	19	C3	6704133	rs11085197	19	6713164	C	G	0.204771	-0.0065	0.0243	0.7893	-0.1038	0.00947689	6.43101e-28	0.0626204	0.234174	0.789153	0.584092	17
4900_8	19	C3	6704133	rs10408682	19	6699319	T	C	0.139165	-0.0035	0.0281	0.9008	-0.0829	0.0121391	8.542e-12	0.0422195	0.339019	0.900892	0.306745	17
5803_24	19	C3	6704133	rs2230199	19	6718376	C	G	0.220676	-0.0128	0.0241	0.5947	0.1035	0.00940481	3.61501e-28	-0.123671	0.233121	0.595763	0.434466	20
5275_28	19	VAV1	6815037	rs36097961	19	6850756	T	C	0.0586481	0.012	0.0375	0.7492	-0.1123	0.0135885	1.405e-16	-0.106857	0.334177	0.74915	0.184781	20
3448_13	19	INSR	7203334	rs4804368	19	7190279	G	A	0.652087	0.0262	0.0201	0.1933	0.0715	0.00885787	6.92e-16	0.366434	0.284761	0.19816	0.139235	20
3046_31	19	RETN	7669752	rs3745368	19	7670411	A	G	0.0347913	0.0831	0.0569	0.1442	-0.6658	0.022532	6.74716e-192	-0.124812	0.0855654	0.144654	0.141243	5
6283_60	19	MCEMP1	7678458	rs1047286	19	6713251	A	G	0.204771	-0.0055	0.0243	0.8212	-0.0632	0.00935711	1.436e-11	0.0870253	0.38471	0.821038	0.448582	9
3291_30	19	FCER2	7695452	rs2277989	19	7696926	G	A	0.499006	-0.0441	0.0195	0.0237301	-0.2702	0.00856	1.10159e-218	0.163212	0.0723537	0.0240859	0.421275	20
10781_19	19	CLEC4G	7731432	rs76560987	19	7734566	T	C	0.0765408	0.0353	0.037	0.3388	0.2027	0.0157005	3.92995e-38	0.174149	0.183033	0.341371	0.0813627	20
3029_52	19	CD209	7743778	rs4804774	19	7707287	C	G	0.265408	0.0193	0.0237	0.4139	-0.3583	0.009517	0	-0.0538655	0.0661612	0.415556	0.326769	20
2705_5	19	CCL25	8057489	rs74959615	19	8056212	A	G	0.0705765	0.0246	0.0361	0.4958	-1.1212	0.010606	0	-0.0219408	0.0321983	0.495602	0.806436	20
3796_79	19	ANGPTL4	8368830	rs116843064	19	8364439	A	G	0.0258449	0.0202	0.0707	0.774801	-0.3196	0.0259303	6.61707e-35	-0.063204	0.221273	0.775156	0.297886	5
15565_102	19	MUC16	8929617	rs61742668	19	8882342	A	G	0.117296	-0.002	0.0344	0.9537	-0.2546	0.013823	9.32411e-76	0.00785546	0.135115	0.953638	0.6897	13
19377_14	19	OLFM2	9895116	rs11669788	19	9948131	T	C	0.350895	0.0063	0.021	0.7636	0.6292	0.006461	0	0.0100127	0.0333759	0.764178	0.438183	20
4342_10	19	ICAM1	10278854	rs5498	19	10285007	G	A	0.466203	-0.0058	0.0194	0.7663	-1.1399	0.004209	0	0.00508817	0.017019	0.764964	0.889722	20
6550_4	19	ICAM4	10287738	rs5030377	19	10282558	G	A	0.428429	-0.0085	0.0199	0.667899	-0.1065	0.00837864	5.14404e-37	0.0798122	0.18696	0.669456	0.983252	20
5124_69	19	ICAM5	10293365	rs281439	19	10289434	C	G	0.796223	0.0263	0.0229	0.2501	0.8055	0.006942	0	0.0326505	0.0284309	0.250797	0.681544	20
8245_27	19	ICAM5	10293365	rs281439	19	10289434	C	G	0.796223	0.0263	0.0229	0.2501	0.7927	0.007075	0	0.0331777	0.0288901	0.250799	0.634767	20
18918_86	19	PDE4A	10443202	rs370630099	19	10432131	A	G	0.026839	0.1062	0.1815	0.5583	0.7412	0.0288412	1.18805e-145	0.143281	0.244937	0.558566	0.509338	14
5687_5	19	PRKCSH	11443126	rs11557488	19	11447460	A	G	0.225646	0.0054	0.0245	0.8252	0.1132	0.00969474	1.68199e-31	0.0477032	0.21647	0.825584	0.0488582	14
15566_10	19	CNN1	11544545	rs73512794	19	11510164	C	T	0.0576541	0.0879	0.0407	0.0309899	-0.2552	0.0204367	8.75004e-36	-0.344436	0.16185	0.0333278	0.480001	20
3232_28	19	ACP5	11577323	rs10403399	19	11595843	G	C	0.272366	0.0442	0.0219	0.0435602	0.2349	0.00932599	5.46613e-140	0.188165	0.09353	0.0442393	0.123788	20
5132_71	19	IL27RA	14042490	rs35026308	19	14042481	C	T	0.196819	0.0181	0.0254	0.476	-1.0213	0.008049	0	-0.0177225	0.0248707	0.476101	0.0776134	20
18881_7	19	ADGRE5	14394613	rs139113505	19	14388804	T	C	0.0258449	0.1186	0.168	0.4804	-0.3672	0.0305323	2.57502e-33	-0.322985	0.458304	0.480973	0.504667	5
3852_19	19	DNAJB1	14537580	rs11085896	19	14541074	C	A	0.624254	-0.0097	0.02	0.6262	-0.0523	0.00820685	1.857e-10	0.185468	0.383515	0.628669	0.0606608	18
4546_27	19	ADGRE2	14755476	rs67023356	19	14396821	G	A	0.282306	-0.012	0.0226	0.5949	0.364	0.00776	0	-0.032967	0.0620919	0.595461	0.40448	17
5108_72	19	NOTCH3	15180016	rs10417239	19	15183913	A	G	0.149105	0.0127	0.0278	0.6479	0.113	0.0127228	6.58501e-19	0.112389	0.246343	0.648224	0.147683	20
5601_2	19	PGLYRP2	15483800	rs140755383	19	15474182	A	C	0.167992	-0.0138	0.0255	0.590399	-0.3539	0.010993	2.19647e-227	0.0389941	0.0720644	0.588439	0.0699266	20
9863_1	19	TPM4	16085012	rs2228367	19	16086510	C	T	0.0168986	0.0681	0.071	0.3378	-0.244	0.0290908	4.96501e-17	-0.279098	0.29288	0.340618	0.245283	5
17799_9	19	PGLS	17516462	rs117004311	19	17613676	T	C	0.0139165	0.061	0.2185	0.7802	-0.4674	0.0382868	2.82197e-34	-0.130509	0.467602	0.780166	0.167031	5
5638_23	19	COLGALT1	17569406	rs4808666	19	17557324	T	C	0.455268	-0.0115	0.0195	0.5573	-0.1275	0.00825268	7.60005e-54	0.0901961	0.153053	0.55565	0.041897	20
2632_5	19	IL12RB1	18078970	rs429774	19	18075942	C	T	0.311133	-0.0252	0.0207	0.2232	-0.0791	0.0085939	3.44201e-20	0.318584	0.263973	0.227478	0.790015	20
19602_36	19	JUND	18280658	rs10406080	19	18291332	G	C	0.627237	-0.0284	0.0202	0.1587	-0.0596	0.00829721	6.81302e-13	0.47651	0.345357	0.16766	0.280919	20
4374_45	19	GDF15	18381954	rs16982345	19	18389912	A	G	0.252485	0.0302	0.0227	0.1819	0.4507	0.007723	0	0.0670069	0.0503792	0.183502	0.126084	20
14747_9	19	CRLF1	18589980	rs7246833	19	18604272	G	C	0.229622	-0.0083	0.0239	0.726901	0.264	0.009675	6.08055e-164	-0.0314394	0.0905376	0.728402	0.333765	20
8043_153	19	COMP	18787039	rs12974746	19	18795739	G	A	0.0318091	-0.0595	0.067	0.3746	-0.5422	0.021966	1.60595e-134	0.109738	0.123651	0.374818	0.688012	20
15573_110	19	NCAN	19232096	rs2228603	19	19219115	T	C	0.0675944	-0.0364	0.0372	0.3266	-0.3337	0.0162322	6.53506e-94	0.10908	0.111604	0.328377	0.346494	20
6455_52	19	HAPLN4	19258780	rs10403273	19	19262159	G	C	0.170974	0.0221	0.0288	0.442101	0.1125	0.0109198	6.87203e-25	0.196444	0.256709	0.444128	0.76085	20
8841_65	19	CILP2	19542454	rs2315282	19	19369729	G	A	0.83002	-0.0102	0.0258	0.693499	-0.1136	0.0111529	2.297e-24	0.0897887	0.227284	0.692805	0.607129	20
12517_52	19	PDCD5	32584322	rs10402931	19	32581163	A	G	0.694831	-0.0107	0.0218	0.623799	0.3289	0.007299	0	-0.0325327	0.0662855	0.62357	0.671216	20
12445_50	19	ANKRD27	32636802	rs17693106	19	32634149	G	A	0.562624	0.0212	0.0196	0.2792	0.0522	0.00812014	1.289e-10	0.40613	0.380757	0.286135	0.534196	20
5963_9	19	DMKN	35505439	rs4806162	19	35511808	A	C	0.144135	-0.0338	0.0281	0.2287	-0.0827	0.012374	2.335e-11	0.408706	0.345241	0.236482	0.163598	20
7244_16	19	IGFLR1	35740627	rs12459634	19	35739273	C	T	0.157058	0.0588	0.0275	0.0324998	-0.6298	0.009425	0	-0.093363	0.043687	0.0325908	0.348964	20
16609_106	19	KIRREL2	35861498	rs143750646	19	36209033	C	T	0.0109344	-0.167	0.1593	0.2946	-1.228	0.039291	1.97137e-214	0.135993	0.129796	0.294755	0.22961	12
17686_27	19	TBCB	36120118	rs2231569	19	36114973	T	G	0.0506958	-0.0842	0.0504	0.0946804	0.1586	0.0225274	1.918e-12	-0.530895	0.326605	0.104057	0.774343	9
19117_3	19	PPP1R14A	38253884	rs71354995	19	38301201	G	A	0.313121	-0.0057	0.0219	0.7959	-0.2043	0.009425	3.427e-104	0.0279001	0.107203	0.794667	0.0434843	20
2843_13	19	SPINT2	38268325	rs71354995	19	38301201	G	A	0.313121	-0.0057	0.0219	0.7959	-0.6893	0.007007	0	0.00826926	0.0317715	0.794653	0.0221595	20
2982_82	19	LGALS4	38807308	rs883394	19	38714973	T	C	0.430417	0.0099	0.0194	0.6092	-0.0533	0.00807082	4.00099e-11	-0.185741	0.365063	0.610898	0.502446	20
12662_82	19	ECH1	38823632	rs2229259	19	38816463	T	C	0.0795229	-0.0657	0.0309	0.0331299	0.4478	0.013793	3.24774e-231	-0.146717	0.0691518	0.0338656	0.0235138	20
12348_46	19	SARS2	38923014	rs7508539	19	38926800	A	G	0.666998	0.011	0.0199	0.5801	-0.1091	0.00817795	1.34101e-40	-0.100825	0.182558	0.58075	0.727097	20
13719_19	19	PAK4	39154293	rs2319153	19	39182691	T	C	0.351889	-0.0041	0.0206	0.8403	-0.0472	0.00859935	4.04699e-08	0.0868644	0.436727	0.842342	0.862282	18
5713_9	19	IFNL3	39244352	rs62122869	19	39286683	T	C	0.202783	-0.0289	0.0247	0.2418	0.06	0.0100179	2.10801e-09	-0.481667	0.419449	0.250831	0.313144	5
10948_14	19	PLD3	40368964	rs7254808	19	40364607	C	T	0.975149	-0.0226	0.0526	0.667699	0.1354	0.0196456	5.49601e-12	-0.166913	0.389233	0.66805	0.184278	20
17148_7	19	BLVRB	40456764	rs34366758	19	40413617	A	G	0.0109344	-0.0192	0.1162	0.8688	-0.8658	0.0617704	1.237e-44	0.022176	0.13422	0.86877	0.504993	7
13133_73	19	LTBP4	40611350	rs112009052	19	40593595	A	T	0.0109344	-0.0683	0.0977	0.4844	-0.2549	0.03312	1.401e-14	0.267948	0.384866	0.486296	0.27888	10
2687_2	19	MIA	40774569	rs2233154	19	40775441	T	C	0.0725646	0.0175	0.0366	0.632	1.2859	0.011479	0	0.0136091	0.0284628	0.632552	0.568678	20
9297_12	19	B3GNT8	41427044	rs284663	19	41426707	T	C	0.593439	-0.0277	0.0197	0.1604	0.8232	0.005149	0	-0.0336492	0.0239319	0.159713	0.805287	20
18873_8	19	CEACAM8	42587649	rs12459454	19	41759235	G	A	0.284294	-0.0051	0.0212	0.8085	-0.0737	0.00878681	4.96298e-17	0.0691995	0.287771	0.809968	0.131929	16
6444_15	19	PSG3	42731060	rs4324253	19	43285853	T	G	0.574553	0.092	0.0477	0.05392	-0.56	0.005915	0	-0.164286	0.0851962	0.0538152	0.00123908	20
5651_50	19	PSG7	42930670	rs115649562	19	42909280	A	G	0.151093	-0.0364	0.0314	0.2469	0.1406	0.0109481	9.48804e-38	-0.25889	0.224237	0.248278	0.219884	20
9314_9	19	PSG5	43176396	rs9749307	19	43131454	T	C	0.312127	0.0224	0.024	0.3514	0.4154	0.006702	0	0.0539239	0.0577822	0.350702	0.773478	20
5649_83	19	PSG4	43200000	rs12978398	19	43205893	C	T	0.596421	-0.0153	0.027	0.569399	-0.647	0.005943	0	0.0236476	0.0417316	0.570946	0.033407	20
9335_28	19	PSG9	43240660	rs2007528	19	43306700	G	C	0.452286	0.0046	0.0201	0.8205	0.1679	0.00780283	1.06002e-102	0.0273973	0.119721	0.818991	0.450131	20
13116_25	19	CD177	43358429	rs79338083	19	43322051	T	C	0.0159046	0.0327	0.0673	0.627799	2.0438	0.020504	0	0.0159996	0.0329292	0.627053	0.857324	20
13107_9	19	LYPD3	43463198	rs35681564	19	43455236	A	G	0.180915	-0.0082	0.0258	0.750501	0.1413	0.0100556	7.50803e-45	-0.0580326	0.182637	0.750676	0.887488	20
2652_15	19	PLAUR	43658321	rs2302524	19	43652320	C	T	0.141153	0.0277	0.0261	0.2894	-0.2438	0.0107818	3.29304e-113	-0.113618	0.107173	0.289083	0.465168	18
2816_50	19	BCAM	44815246	rs28399656	19	44813447	A	T	0.0119284	-0.0823	0.094	0.381	1.4812	0.026205	0	-0.0555631	0.0634697	0.381342	0.832601	10
6245_4	19	NECTIN2	44867699	rs2965142	19	44774784	G	A	0.910537	0.0152	0.0395	0.7006	0.0966	0.0165983	5.88898e-09	0.15735	0.409796	0.700999	0.0953343	8
2418_55	19	APOE	44907592	rs71352239	19	44926286	T	C	0.301193	0.0126	0.0223	0.5707	0.2482	0.008893	2.04082e-171	0.0507655	0.0898653	0.572137	0.129678	20
15364_101	19	APOC1	44916798	rs5112	19	44927023	G	C	0.557654	-0.0392	0.0213	0.0655994	0.3016	0.008156	2.49939e-299	-0.129973	0.0707107	0.0660476	0.137014	20
6350_43	19	APOC2	44947800	rs2007528	19	43306700	G	C	0.452286	0.0046	0.0201	0.8205	0.0746	0.0077295	4.85199e-22	0.0616622	0.269513	0.819031	0.375113	20
8866_53	19	QPCTL	45698196	rs62111730	19	45702840	A	G	0.32505	0.0136	0.0202	0.499501	-0.2682	0.008963	9.87722e-197	-0.0507084	0.075336	0.500886	0.276596	20
3329_14	19	PGLYRP1	46021103	rs2072563	19	46023390	A	G	0.27336	0.0354	0.0213	0.095971	-0.1912	0.00870778	7.36309e-107	-0.185146	0.11172	0.0974727	0.230079	20
18310_26	19	SELENOW	47781682	rs11666891	19	47767880	T	C	0.478131	0.0085	0.0195	0.6627	0.1253	0.00813616	1.62698e-53	0.0678372	0.155689	0.663038	0.278245	20
9829_91	19	SULT2A1	47878391	rs212100	19	47873738	C	T	0.849901	0.0277	0.0265	0.2957	0.2117	0.0106592	8.88488e-88	0.130846	0.12535	0.29656	0.462157	20
4468_21	19	SPHK2	48625004	rs10426317	19	48645524	T	C	0.734592	-0.0235	0.0223	0.2923	-0.071	0.00919607	1.157e-14	0.330986	0.316997	0.296425	0.710903	20
8859_51	19	CA11	48642066	rs2303147	19	48639768	C	T	0.87674	0.0047	0.0273	0.8623	-0.1823	0.0107225	7.98092e-65	-0.0257817	0.149761	0.863318	0.0732101	20
19365_11	19	BCAT2	48803046	rs4802507	19	48801403	G	T	0.218688	0.0034	0.0238	0.8861	-0.164	0.00931945	2.56999e-69	-0.0207317	0.145127	0.886407	0.470538	20
13972_4	19	HSD17B14	48824764	rs35299026	19	48815123	A	G	0.0427435	-0.0066	0.0446	0.8822	-0.1574	0.0175509	3.014e-19	0.0419314	0.283393	0.882373	0.190289	17
10451_11	19	NUCB1	48911762	rs3826817	19	48898187	T	C	0.272366	-0.0491	0.0216	0.0228103	-0.145	0.00914696	1.35601e-56	0.338621	0.150489	0.0244406	0.600293	20
15324_58	19	FTL	48966094	rs45520632	19	48923231	C	T	0.0497018	-0.0122	0.0468	0.793699	0.113	0.019324	4.98601e-09	-0.107965	0.414571	0.794536	0.549729	13
8376_25	19	LHB	49016536	rs79785970	19	49014074	G	C	0.0964215	0.002	0.0354	0.9544	-0.4379	0.011722	1.94399e-305	-0.00456725	0.0808405	0.954946	0.620125	20
16309_30	19	DKKL1	49368450	rs2288481	19	49374939	A	G	0.206759	0.0119	0.0232	0.6077	-0.0595	0.00957509	5.16399e-10	-0.2	0.391242	0.609216	0.839239	20
17151_84	19	IRF3	49662722	rs10415576	19	49661133	C	T	0.378728	0.0088	0.0199	0.657201	-0.0715	0.00832158	8.53798e-18	-0.123077	0.27869	0.65876	0.188405	20
13657_2	19	PNKP	49869116	rs2290774	19	49871778	C	T	0.429423	-0.0065	0.0196	0.742299	-0.1007	0.00811782	2.46103e-35	0.0645482	0.194707	0.740256	0.280632	20
9916_146	19	LRRC4B	50542664	rs181596081	19	50547802	A	C	0.0109344	0.0143	0.1085	0.8951	-0.2514	0.0282744	6.03202e-19	-0.0568815	0.431631	0.895156	0.635504	4
2966_65	19	CLEC11A	50724536	rs116924815	19	50727476	T	C	0.0357853	-0.041	0.0594	0.4895	0.937	0.024862	0	-0.0437567	0.0634044	0.490119	0.17173	12
4500_50	19	CLEC11A	50724536	rs116924815	19	50727476	T	C	0.0357853	-0.041	0.0594	0.4895	1.0162	0.018829	0	-0.0403464	0.0584578	0.490082	0.161657	12
8468_19	19	KLK3	50857840	rs2659051	19	50842312	G	C	0.789264	0.0631	0.0249	0.0114101	0.0657	0.010296	1.758e-10	0.960426	0.407788	0.0185122	0.269903	20
3378_49	19	KLK7	50980284	rs1624358	19	50983919	G	T	0.899602	-0.0497	0.0338	0.142	0.5287	0.015174	5.53161e-266	-0.0940042	0.0639873	0.141804	0.608423	15
2834_54	19	KLK8	50999359	rs74705037	19	51001552	A	G	0.0308151	-0.0493	0.0562	0.3799	0.8629	0.025492	3.64932e-251	-0.0571329	0.0651511	0.380525	0.395197	7
6227_1	19	KLK10	51016457	rs2569454	19	51019947	C	T	0.555666	-0.0014	0.0203	0.9443	0.6107	0.006584	0	-0.00229245	0.0332406	0.945017	0.159679	20
2831_29	19	KLK11	51025128	rs1048328	19	51024108	A	G	0.0904573	-0.0481	0.0347	0.1658	-1.4812	0.012429	0	0.0324737	0.0234285	0.165724	0.249856	20
3199_54	19	KLK12	51032161	rs3745540	19	51031874	G	A	0.565606	0.0145	0.0195	0.459	-0.1384	0.00825337	4.12003e-63	-0.104769	0.141034	0.457567	0.411016	20
11152_46	19	KLK13	51060370	rs3760739	19	51035305	T	G	0.311133	-0.0146	0.0202	0.47	-0.4443	0.007028	0	0.0328607	0.0454677	0.469849	0.543481	20
15544_25	19	KLK14	51080870	rs34093024	19	51092294	C	T	0.121272	0.0489	0.0304	0.1081	-0.3049	0.0133517	2.015e-115	-0.16038	0.0999519	0.108587	0.132181	14
3007_7	19	SIGLEC9	51130778	rs2075803	19	51125272	G	A	0.583499	0.0072	0.0197	0.716901	-1.2312	0.004559	0	-0.00584795	0.0160007	0.714752	0.423062	20
2742_68	19	SIGLEC7	51147912	rs140185670	19	51142883	C	G	0.0675944	-0.011	0.0442	0.8031	-0.5453	0.015097	1.11051e-285	0.0201724	0.0810582	0.803467	0.490116	12
3166_92	19	CD33	51234462	rs12459419	19	51225221	T	C	0.310139	0.012	0.0207	0.5615	-1.0779	0.004956	0	-0.0111328	0.0192041	0.562111	0.777338	20
6478_2	19	IGLON5	51321268	rs148108087	19	51278201	A	G	0.0487078	0.0738	0.0446	0.0979896	0.2048	0.0182474	3.12599e-29	0.360352	0.220128	0.101628	0.857569	20
10037_98	19	SIGLEC12	51496514	rs6509544	19	51500077	C	G	0.856859	-0.0171	0.0265	0.5193	-1.1717	0.008597	0	0.0145942	0.022617	0.518748	0.963016	20
2741_22	19	SIGLEC6	51524838	rs4146202	19	51529414	C	T	0.585487	-0.0094	0.0197	0.633501	-0.5835	0.006273	0	0.0161097	0.0337622	0.633255	0.627813	20
16792_4	19	SIGLEC5	51628252	rs872629	19	51627385	A	C	0.124254	-0.0235	0.0296	0.4273	-1.2088	0.007785	0	0.0194408	0.0244874	0.427249	0.853515	20
9275_2	19	SIGLEC5	51628252	rs872629	19	51627385	A	C	0.124254	-0.0235	0.0296	0.4273	-1.2616	0.007914	0	0.0186271	0.0234626	0.427248	0.829826	20
8248_222	19	SIGLEC14	51643152	rs872629	19	51627385	A	C	0.124254	-0.0235	0.0296	0.4273	-1.2333	0.007923	0	0.0190546	0.024001	0.427249	0.860262	20
15615_8	19	LILRB3	54219892	rs3745410	19	54217027	G	A	0.0576541	-0.023	0.0541	0.6704	1.6345	0.010086	0	-0.0140716	0.0330989	0.670737	0.337296	16
7059_14	19	LILRA6	54239692	rs35361042	19	54244896	G	C	0.0815109	-0.0035	0.0346	0.9202	1.3854	0.008258	0	-0.00252635	0.0249747	0.919427	0.764994	20
7015_8	19	LILRB5	54253361	rs12975366	19	54255498	C	T	0.434394	-0.0055	0.0198	0.7799	-1.1446	0.004716	0	0.00480517	0.0172986	0.781183	0.148475	20
5091_28	19	LILRB2	54277498	rs383925	19	54279666	C	T	0.826044	-0.037	0.0249	0.1372	1.0315	0.007207	0	-0.0358701	0.0241409	0.137315	0.0312711	20
7787_25	19	LILRA5	54310118	rs431001	19	54301977	G	A	0.696819	-0.0361	0.0207	0.0814592	0.3593	0.006985	0	-0.100473	0.0576451	0.0813406	0.352024	20
8766_29	19	LILRA5	54310118	rs759819	19	54304302	T	C	0.693837	-0.0353	0.0207	0.0877809	0.4665	0.006888	0	-0.0756699	0.0443871	0.0882366	0.401733	20
8299_66	19	LILRA4	54336174	rs36068997	19	54337715	C	T	0.749503	0.0025	0.023	0.9134	0.3372	0.010082	2.9679e-245	0.007414	0.0682091	0.913444	0.338514	12
15614_168	19	LILRA2	54581604	rs28384500	19	54573515	G	A	0.104374	-0.0029	0.0311	0.9262	-0.6254	0.009822	0	0.00463703	0.0497282	0.925707	0.831808	20
5090_49	19	LILRB1	54627590	rs138131257	19	54572135	G	A	0.0467197	-0.0011	0.0419	0.9785	-1.6081	0.009854	0	0.000684037	0.0260556	0.979056	0.752274	20
17153_46	19	KIR2DL3	54745782	rs376891043	19	54737595	G	C	0.0536779	0.1628	0.097	0.0932911	-1.0161	0.015372	0	-0.16022	0.0954938	0.0933842	NA	NA
5095_21	19	KIR2DL4	54809064	rs4239590	19	54827928	G	A	0.832008	0.0238	0.0352	0.4985	-0.2756	0.0120718	2.30308e-115	-0.086357	0.127777	0.499142	0.920967	20
8360_169	19	NCR1	54911144	rs2278428	19	54906696	A	C	0.917495	0.0229	0.0364	0.5299	0.4433	0.013182	6.28258e-248	0.051658	0.0821258	0.529342	0.110063	20
3194_36	19	GP6	55025984	rs892090	19	55027704	G	T	0.854871	-0.0114	0.027	0.6732	0.3778	0.010986	3.65434e-259	-0.0301747	0.0714718	0.672886	0.228034	20
10442_1	19	TMEM190	55377536	rs4806666	19	55376727	T	C	0.440358	-0.0366	0.0195	0.0604603	-1.0062	0.005374	0	0.0363745	0.0193808	0.0605416	0.928119	20
9398_30	19	GALP	56180892	rs139011716	19	56178262	A	G	0.0188867	0.016	0.0902	0.859	0.2271	0.0287025	2.529e-15	0.0704535	0.397282	0.859242	0.484467	3
16561_9	19	A1BG	58349335	rs6510137	19	58352784	C	T	0.939364	-0.0144	0.0465	0.7576	0.7383	0.015735	0	-0.0195043	0.0629839	0.756811	0.680714	20
8464_31	20	RSPO4	980382	rs75904281	20	963194	T	C	0.0149105	0.0075	0.1063	0.944	-0.391	0.0346296	1.45501e-29	-0.0191816	0.271872	0.943753	NA	NA
17343_6	20	SNPH	1287804	rs17779421	20	1242590	G	A	0.0964215	-0.0275	0.0359	0.4433	0.1068	0.0143034	8.218e-14	-0.257491	0.337907	0.44605	0.748278	10
19261_12	20	SDCBP2	1319524	rs6109526	20	1342548	C	T	0.350895	0.0016	0.0204	0.9382	0.0496	0.00885874	2.156e-08	0.0322581	0.411331	0.937491	0.462261	20
4250_23	20	NSFL1C	1458002	rs9575	20	1445748	T	C	0.407555	0.0039	0.0195	0.8423	-0.0493	0.00835657	3.645e-09	-0.0791075	0.395765	0.84157	0.15265	20
6247_9	20	SIRPB1	1590723	rs12480515	20	1558519	T	C	0.281312	0.0112	0.0222	0.6142	0.9156	0.00553	0	0.0122324	0.0242465	0.613908	0.325365	20
9241_40	20	SIRPG	1643466	rs6043409	20	1635560	G	A	0.66004	0.0141	0.0204	0.4909	0.1514	0.00857283	8.45601e-70	0.0931308	0.134846	0.489787	0.559876	20
5430_66	20	SIRPA	1917380	rs6136377	20	1915642	G	A	0.374751	0.0192	0.0201	0.3392	-1.2634	0.004361	0	-0.0151971	0.0159095	0.339467	0.877149	20
4471_50	20	TGM3	2318540	rs214830	20	2340459	C	G	0.656064	0.0577	0.0205	0.004923	0.3604	0.007466	0	0.1601	0.0569779	0.00495628	0.309445	20
6255_74	20	CPXM1	2797350	rs13043754	20	2803125	G	A	0.083499	-0.055	0.0309	0.0750706	-0.4915	0.013568	2.46567e-287	0.111902	0.0629446	0.0754383	0.397773	20
10708_3	20	GNRH2	3044684	rs2296236	20	3039444	T	C	0.171968	0.0304	0.0255	0.2346	-0.2021	0.0103782	1.84401e-84	-0.150421	0.126411	0.234074	0.72218	20
8356_88	20	OXT	3072068	rs877172	20	3069244	G	T	0.349901	-0.017	0.0224	0.4479	0.3649	0.007019	0	-0.0465881	0.0613932	0.447944	0.656642	20
18916_25	20	ITPA	3216369	rs1127354	20	3213196	A	C	0.0705765	0.0194	0.0365	0.596	-1.3321	0.010187	0	-0.0145635	0.0274006	0.595071	0.911712	20
15499_11	20	ATRN	3561068	rs146797027	20	3509119	A	G	0.0168986	0.1041	0.0654	0.1114	-1.2756	0.022937	0	-0.0816087	0.051291	0.111589	0.331038	20
4464_10	20	SIGLEC1	3699785	rs73078430	20	3702010	A	G	0.05666	0.0369	0.0383	0.3351	-0.091	0.0144528	3.047e-10	-0.405495	0.425778	0.340914	0.676022	3
12786_61	20	GPCPD1	5577722	rs6133228	20	5571430	G	A	0.605368	-0.0107	0.0199	0.5899	-0.0704	0.00832511	2.75901e-17	0.151989	0.283241	0.591541	0.879319	20
8235_48	20	CHGB	5918432	rs36054946	20	5886044	C	T	0.0208748	-0.0235	0.0687	0.7323	-0.2873	0.0347836	1.46101e-16	0.081796	0.239328	0.732521	NA	NA
5092_51	20	JAG1	10655842	rs2423507	20	10633691	G	C	0.382704	0.0485	0.0202	0.0160902	0.0692	0.00856316	6.41698e-16	0.700867	0.304519	0.0213604	0.0661145	20
13123_3	20	FLRT3	14330300	rs1932953	20	14693192	T	G	0.22664	-0.018	0.0223	0.4194	0.8337	0.005621	0	-0.0215905	0.0267486	0.419573	0.995678	20
15440_57	20	PCSK2	17355342	rs6044699	20	17249972	G	A	0.484095	-0.0129	0.0194	0.5053	-0.0819	0.00799831	1.31701e-24	0.157509	0.237373	0.506978	0.0929997	20
19194_9	20	DTD1	18677293	rs6081231	20	18590320	A	G	0.393638	0.011	0.0297	0.710101	-0.2005	0.00831383	1.67999e-128	-0.0548628	0.148147	0.711139	0.469978	20
2609_59	20	CST3	23632590	rs6114209	20	23641629	C	G	0.225646	-0.0238	0.0235	0.3117	-0.2537	0.0101232	1.31507e-138	0.0938116	0.0927047	0.311567	0.71655	20
14076_74	20	CST4	23687339	rs8121100	20	23695261	G	A	0.125249	-0.041	0.032	0.2002	-0.4338	0.013883	2.46377e-214	0.0945136	0.0738287	0.200484	0.409881	20
5459_33	20	CST1	23749415	rs4528835	20	23748349	T	C	0.295229	-0.0345	0.0344	0.316	-0.5557	0.00709	0	0.0620839	0.061909	0.315945	0.588633	20
4324_33	20	CST2	23825249	rs4528835	20	23748349	T	C	0.295229	-0.0345	0.0344	0.316	-0.5482	0.006794	0	0.0629332	0.0627557	0.315943	0.586365	20
3803_10	20	CST5	23877841	rs34269359	20	23878682	A	G	0.16004	0.0058	0.0253	0.82	0.8043	0.006888	0	0.00721124	0.031456	0.818676	0.170108	20
3302_58	20	CST7	24954598	rs142751091	20	24926225	G	C	0.115308	0.0546	0.066	0.4086	-0.6841	0.006854	0	-0.0798129	0.0964804	0.408099	0.592083	20
10605_22	20	APMAP	24977838	rs6036977	20	24921032	T	C	0.882704	-0.0217	0.0301	0.4699	-0.1558	0.01203	2.32e-38	0.139281	0.193496	0.471638	0.518154	20
8932_1	20	ENTPD6	25211884	rs6050446	20	25214873	G	A	0.969185	0.1204	0.0612	0.04911	0.3418	0.0236445	2.305e-47	0.352253	0.180703	0.0512535	0.366623	20
5634_39	20	POFUT1	32223256	rs17268666	20	32231047	T	C	0.0715706	0.0212	0.0425	0.6178	-0.6529	0.018747	9.52567e-266	-0.0324705	0.0651009	0.61794	0.0297599	20
12469_19	20	MAPRE1	32835180	rs20654	20	32830490	G	A	0.265408	-0.0148	0.0213	0.4886	-0.0669	0.00884655	3.961e-14	0.221226	0.319727	0.488987	0.27635	20
16302_11	20	BPIFA2	33171590	rs3818222	20	33225117	A	G	0.522863	0.0015	0.0194	0.9371	-0.0768	0.00819312	7.00198e-21	-0.0195312	0.252613	0.938371	0.521023	20
15367_38	20	BPIFB1	33291676	rs2424956	20	33105621	T	C	0.586481	0.0041	0.0197	0.8372	-0.3593	0.006256	0	-0.0114111	0.0548292	0.835135	0.654437	20
5676_54	20	ASIP	34231956	rs62211989	20	33950585	C	G	0.0397614	-0.0522	0.0373	0.1615	0.6772	0.012415	0	-0.0770821	0.0550979	0.161812	0.751695	20
17781_191	20	MAP1LC3A	34553600	rs6120675	20	34551066	C	T	0.497018	0.0103	0.0195	0.595799	0.0496	0.00816253	1.228e-09	0.207661	0.394628	0.598735	0.953089	20
15526_33	20	GSS	34942230	rs734111	20	34945933	C	A	0.568588	0.0144	0.02	0.4718	0.1686	0.00819818	5.58706e-94	0.0854093	0.118697	0.471797	0.804779	20
5346_24	20	CPNE1	35645494	rs143646210	20	35612055	A	G	0.101392	0.0508	0.032	0.1126	-1.0782	0.010195	0	-0.0471156	0.0296824	0.11244	0.785512	20
18312_68	20	NDRG3	36698928	rs111279459	20	36744874	C	T	0.0238569	0.0853	0.0643	0.1845	0.3248	0.0296349	5.94696e-28	0.262623	0.199413	0.187845	0.288233	20
18934_50	20	TGM2	38146982	rs13039547	20	38169451	G	C	0.637177	-0.0459	0.0199	0.0209498	0.1798	0.0082492	2.52892e-105	-0.255284	0.111297	0.0218063	0.245081	20
4126_22	20	BPI	38320828	rs1780617	20	38345754	A	G	0.875746	0.0434	0.0294	0.1399	0.5976	0.009362	0	0.0726238	0.0492099	0.139999	0.231523	20
3074_6	20	LBP	38361748	rs2232613	20	38369011	T	C	0.0725646	-0.0193	0.0403	0.6311	-1.0508	0.010448	0	0.018367	0.0383522	0.632008	0.260069	20
4563_61	20	PLCG1	41166880	rs753381	20	41168825	C	T	0.539761	-0.0001	0.0194	0.9947	0.0669	0.00799356	5.79901e-17	-0.00149477	0.289985	0.995887	0.278643	20
8773_172	20	EMILIN3	41363390	rs61739314	20	41361737	C	G	0.0298211	0.0969	0.0544	0.0747705	-0.6712	0.021514	1.12396e-213	-0.144368	0.0811809	0.0753458	0.207242	13
6392_7	20	CCN5	44721676	rs11086936	20	44703166	G	C	0.358847	0.0316	0.0242	0.1903	0.262	0.009107	5.22931e-182	0.120611	0.0924615	0.192083	0.23369	17
14156_33	20	YWHAB	44897117	rs6031847	20	44885562	T	C	0.285288	-0.0304	0.0242	0.2093	-0.181	0.00914352	3.25901e-87	0.167956	0.133971	0.20996	0.47244	20
6969_14	20	WFDC5	45112313	rs35456522	20	45098802	C	G	0.291252	-0.0384	0.0244	0.1164	-0.0585	0.0089395	5.99001e-11	0.65641	0.428986	0.125981	0.59027	20
4982_54	20	PI3	45175723	rs56191952	20	45173846	G	A	0.161034	0.028	0.0281	0.3196	0.3382	0.010174	2.69985e-242	0.0827912	0.0831243	0.319253	0.479331	20
4413_3	20	SLPI	45253402	rs6104034	20	45137017	C	G	0.50994	-0.0131	0.0218	0.547	0.1079	0.00818027	9.98299e-40	-0.121409	0.202248	0.54831	0.109379	20
7083_74	20	MATN4	45300987	rs9784191	20	45310450	G	A	0.280318	-0.0669	0.0251	0.00778503	-0.2493	0.00923	1.13534e-160	0.268351	0.101171	0.00799087	0.60838	20
11388_75	20	WFDC2	45475642	rs2272953	20	45481252	C	T	0.0904573	0.0605	0.0385	0.1161	-0.1072	0.0150869	1.199e-12	-0.564366	0.36782	0.124943	0.315985	20
7926_13	20	SPINT3	45514042	rs6032259	20	45512691	G	A	0.510934	-0.0189	0.0216	0.3834	0.3025	0.007066	0	-0.0624793	0.0714199	0.381673	0.0332163	20
12556_7	20	UBE2C	45814766	rs36051332	20	45789372	A	G	0.589463	-0.0295	0.022	0.1802	-0.1375	0.00814564	6.29406e-64	0.214545	0.160504	0.181321	0.115164	20
15475_4	20	PLTP	45905388	rs111602331	20	45928835	C	T	0.203777	-0.022	0.0279	0.4301	-0.5354	0.007618	0	0.0410908	0.0521139	0.430416	0.186049	20
2579_17	20	MMP9	46012734	rs2250889	20	46013767	C	G	0.954274	-0.0523	0.0523	0.3175	-0.1687	0.0203352	1.077e-16	0.310018	0.312262	0.320801	0.378237	17
5688_65	20	CBLN4	56001438	rs7351418	20	55721241	T	C	0.333002	-0.024	0.0208	0.2498	0.1538	0.00869518	5.19206e-70	-0.156047	0.135528	0.249568	0.585255	12
12855_16	20	CASS4	56436250	rs2426628	20	56451641	A	G	0.0884692	-0.0198	0.0387	0.608501	-0.105	0.0148512	1.548e-12	0.188571	0.369535	0.609846	0.831053	20
2972_57	20	BMP7	57217697	rs6123685	20	57260984	A	G	0.296223	-0.0292	0.0227	0.1997	0.0628	0.0096373	7.20402e-11	-0.464968	0.36844	0.206952	0.4403	18
12408_333	20	RAB22A	58338611	rs35933296	20	58427370	A	G	0.301193	-0.0056	0.0204	0.781801	-0.0648	0.00835191	8.58001e-15	0.0864198	0.315012	0.783825	0.666149	20
4971_1	20	CTSZ	58996962	rs148370779	20	59027157	T	C	0.0119284	-0.0209	0.131	0.8731	-1.6072	0.024496	0	0.013004	0.0815085	0.873242	0.141303	20
13481_24	20	TCEA2	64061092	rs6011275	20	64068875	G	T	0.331014	-0.0259	0.0207	0.2111	-0.1453	0.00857321	1.98599e-64	0.178252	0.142852	0.2121	0.00337392	20
17515_6	21	HSPA13	14377300	rs2822638	21	14372785	T	C	0.769384	-0.0033	0.0223	0.8814	-0.1073	0.00962653	7.46603e-29	0.0307549	0.207847	0.882367	0.576222	20
6507_16	21	NCAM2	21270869	rs2826851	21	21463626	G	A	0.275348	0.0278	0.0214	0.1947	0.4587	0.007223	0	0.0606061	0.0466633	0.194015	0.302655	20
3171_57	21	APP	26025832	rs439826	21	26156328	G	T	0.642147	-0.0167	0.0204	0.4136	-0.0779	0.00878614	7.566e-19	0.214377	0.262988	0.414981	0.188456	20
3168_8	21	ADAMTS5	26942505	rs151058	21	26939253	C	T	0.818091	0.0018	0.0271	0.9483	0.5607	0.010472	0	0.00321027	0.0483325	0.947043	0.457765	20
8877_22	21	EVA1C	32463702	rs34028712	21	32513268	C	T	0.442346	0.0129	0.0197	0.51	0.0694	0.00805202	6.75699e-18	0.185879	0.28468	0.513795	0.946065	20
2631_50	21	IL10RB	33288894	rs4455239	21	33281729	C	T	0.430417	0.0035	0.0195	0.8578	0.0705	0.00811684	3.766e-18	0.0496454	0.276655	0.857585	0.388627	10
9183_7	21	IFNAR1	33342126	rs2257167	21	33343393	C	G	0.129225	0.052	0.029	0.0724703	-0.708	0.010014	0	-0.0734463	0.0409736	0.0730486	0.223655	20
13465_5	21	RCAN1	34564128	rs41313005	21	34514913	C	T	0.0188867	0.0613	0.0728	0.3999	0.2176	0.0300896	4.76899e-13	0.28171	0.336819	0.40294	NA	NA
12381_26	21	CBR1	36071554	rs16993864	21	36074301	A	C	0.027833	-0.006	0.0686	0.9302	-0.9106	0.024356	6.3338e-306	0.00658906	0.0753351	0.930303	0.69032	20
14091_42	21	CBR3	36140820	rs61232790	21	36156559	A	C	0.351889	-0.0378	0.0297	0.203	-0.3794	0.007118	0	0.099631	0.0783038	0.203244	0.125896	20
9175_48	21	DSCAM	40429078	rs78111814	21	40688572	C	T	0.0427435	0.0416	0.0561	0.4579	0.3257	0.0171021	7.31102e-81	0.127725	0.172375	0.458711	0.554323	20
5618_50	21	FAM3B	41330970	rs60265870	21	41345040	A	G	0.0755467	-0.0483	0.0465	0.2988	-0.5545	0.01928	6.71914e-182	0.0871055	0.083914	0.299255	0.557939	16
9177_6	21	FAM3B	41330970	rs17000823	21	41349180	C	A	0.0616302	-0.0728	0.0526	0.1667	-0.9807	0.016723	0	0.0742327	0.0536501	0.166467	0.306075	18
17460_51	21	MX1	41445046	rs464138	21	41426246	C	A	0.387674	0.0186	0.0196	0.343	-0.3265	0.006889	0	-0.0569678	0.0600427	0.342728	0.647951	20
4721_54	21	TFF3	42313538	rs2839493	21	42375588	A	G	0.0984095	0.0604	0.0356	0.0893799	-0.1492	0.0137804	2.56598e-27	-0.404826	0.241518	0.0937042	0.659709	10
8323_163	21	TFF3	42313538	rs2839493	21	42375588	A	G	0.0984095	0.0604	0.0356	0.0893799	-0.1197	0.0135514	1.019e-18	-0.504595	0.302847	0.0956792	0.614275	10
9191_8	21	TFF2	42348677	rs77505241	21	42349233	C	T	0.193837	0.0113	0.0246	0.6458	-0.1112	0.0104746	2.507e-26	-0.101619	0.22143	0.646292	0.0904911	20
9185_15	21	TFF1	42364408	rs3761376	21	42366929	A	G	0.239563	-0.0358	0.0232	0.1219	-0.3748	0.007805	0	0.0955176	0.0619316	0.122999	0.198021	20
11098_1	21	PDXK	43740700	rs4818855	21	43619070	T	C	0.569583	-0.0026	0.0194	0.8923	-0.1278	0.00811062	6.1359e-56	0.0203443	0.151805	0.89339	0.646632	20
5061_27	21	ICOSLG	44228414	rs56124762	21	44238591	G	A	0.276342	0.0223	0.0222	0.3146	-0.0798	0.00920311	4.28399e-18	-0.279449	0.280056	0.318361	0.0783752	20
14623_26	21	SUMO3	44812198	rs741949	21	44836982	G	T	0.249503	0.0267	0.023	0.246	0.0648	0.00929926	3.20799e-12	0.412037	0.35983	0.252173	0.107535	20
2201_17	21	COL18A1	45459442	rs11909509	21	45445445	A	G	0.197813	0.0177	0.0249	0.4777	-0.1652	0.00997041	1.16701e-61	-0.107143	0.150865	0.477586	0.63575	20
16828_8	21	COL6A1	45993410	rs1053312	21	46003475	A	G	0.272366	-0.0494	0.0209	0.0180401	-1.2324	0.0039	0	0.0400844	0.0169593	0.0180998	0.20157	20
16753_46	21	COL6A2	46115480	rs35548026	21	46132295	A	G	0.0884692	-0.0038	0.0351	0.9128	-0.3871	0.013832	2.41698e-172	0.00981658	0.0906749	0.913788	0.433634	20
9213_24	21	FTCD	46145870	rs61735836	21	46152973	T	C	0.0467197	-0.0316	0.0694	0.6485	0.8885	0.016562	0	-0.0355656	0.078112	0.648883	0.0765077	3
2992_59	22	IL17RA	17100324	rs2241047	22	17105693	G	C	0.473161	-0.0148	0.0196	0.4498	0.9682	0.004638	0	-0.0152861	0.0202439	0.450191	0.486593	20
6077_63	22	ADA2	17218512	rs2231495	22	17188416	C	T	0.321074	-0.0049	0.0204	0.8091	-0.6999	0.005993	0	0.007001	0.0291471	0.810179	0.632776	20
5798_3	22	BID	17754454	rs151268390	22	17734618	C	A	0.0149105	0.0261	0.0903	0.772499	-0.3373	0.0354963	2.05099e-21	-0.0773792	0.267838	0.772656	0.124314	3
11356_19	22	ESS2	19137482	rs715544	22	19146092	A	G	0.0864811	0.0375	0.0326	0.2511	-0.1782	0.0174784	2.07799e-24	-0.210438	0.184101	0.253016	0.96001	10
18382_109	22	COMT	19955673	rs165722	22	19961490	T	C	0.500994	0.0105	0.0194	0.5873	-0.0822	0.00827299	2.90399e-23	-0.127737	0.23636	0.588897	0.529227	20
5105_2	22	RTN4R	20262330	rs75765	22	20187436	T	C	0.780318	-0.0096	0.0225	0.6697	-0.2929	0.009608	4.11747e-204	0.0327757	0.0768256	0.669653	0.932756	20
8956_96	22	SCARF2	20431205	rs738087	22	20421260	G	A	0.82505	0.0038	0.0247	0.8795	0.1556	0.00986803	5.15908e-56	0.0244216	0.158748	0.877737	0.223835	20
3316_58	22	SERPIND1	20780916	rs140854257	22	20954802	G	T	0.12326	0.0451	0.0307	0.142	0.0784	0.0118758	4.066e-11	0.575255	0.40116	0.151578	0.946715	20
12357_41	22	SNAP29	20875110	rs192565874	22	20688681	A	G	0.0735586	-0.0475	0.0857	0.5798	-0.1519	0.0130671	3.09101e-31	0.312706	0.564828	0.579832	0.0976595	20
6990_44	22	SDF2L1	21643300	rs8137888	22	21644760	T	C	0.0178926	-0.0896	0.1609	0.577801	0.3264	0.0481845	1.253e-11	-0.27451	0.494616	0.578898	NA	NA
6485_59	22	IGLL1	23576714	rs9624216	22	23580365	A	G	0.0884692	-0.0492	0.0387	0.2039	-0.6045	0.010409	0	0.0813896	0.0640352	0.203724	0.439833	19
8221_19	22	MIF	23894805	rs2739338	22	23954943	C	T	0.607356	-0.0179	0.0206	0.3857	-0.0683	0.00788311	4.551e-18	0.262079	0.303124	0.387261	0.47503	20
11273_176	22	GSTT2B	23959304	rs5760120	22	23924680	A	G	0.609344	-0.014	0.0197	0.479299	-0.2616	0.008026	4.97714e-233	0.0535168	0.0753237	0.4774	0.0722599	20
19237_17	22	DDT	23975534	rs41277305	22	24005171	C	A	0.0397614	-0.0346	0.0593	0.5592	0.3432	0.0225265	2.05898e-52	-0.100816	0.172912	0.559862	0.476995	20
19563_3	22	SEZ6L	26276530	rs73158619	22	26302786	A	G	0.0109344	-0.0646	0.0826	0.4336	0.2238	0.0212992	7.98399e-26	-0.288651	0.3701	0.435435	0.494783	7
8024_64	22	TPST2	26559356	rs2283824	22	26528490	A	G	0.45328	0.0019	0.0196	0.9248	0.1493	0.00858816	1.08302e-67	0.0127261	0.131281	0.922776	0.760637	20
17751_68	22	CRYBB1	26608652	rs4822754	22	26616930	G	A	0.542744	0.0147	0.0194	0.4501	-0.1728	0.00843126	2.37798e-93	-0.0850694	0.112345	0.448921	0.199834	20
17331_138	22	KREMEN1	29120684	rs2205771	22	29098605	A	G	0.193837	-0.0331	0.026	0.2028	0.2258	0.011143	2.67908e-91	-0.14659	0.115373	0.203881	0.633752	20
15560_52	22	TCN2	30617137	rs4820885	22	30616769	C	T	0.571571	0.0088	0.0194	0.651	-1.2402	0.003618	0	-0.00709563	0.0156427	0.650111	0.576685	20
5584_21	22	TCN2	30617137	rs4820885	22	30616769	C	T	0.571571	0.0088	0.0194	0.651	-0.5056	0.006231	0	-0.0174051	0.0383709	0.650116	0.778886	20
15336_7	22	SELENOM	31112420	rs5753760	22	31696540	T	C	0.944334	0.0216	0.0405	0.5935	0.1041	0.0166985	4.544e-10	0.207493	0.39047	0.595147	0.986002	19
2480_58	22	TIMP3	32832373	rs2899194	22	32771865	C	T	0.72167	-0.0415	0.0218	0.0564495	-0.7818	0.006918	0	0.0530826	0.0278883	0.0569884	0.645259	20
7935_26	22	LARGE1	33542534	rs3210587	22	33920089	A	G	0.38171	-0.0125	0.0202	0.5372	0.113	0.00853254	4.925e-40	-0.110619	0.178956	0.536485	0.154109	20
17398_55	22	HMOX1	35387288	rs73168076	22	35091549	C	A	0.027833	0.088	0.0773	0.2545	-0.2639	0.0328147	8.82996e-16	-0.33346	0.295834	0.259665	0.275669	11
16823_75	22	APOL3	36153253	rs132631	22	36146146	C	A	0.873757	-0.0222	0.0266	0.4036	1.0045	0.007905	0	-0.0221005	0.0264814	0.403961	0.0957063	20
11510_31	22	APOL1	36260300	rs136148	22	36256885	T	C	0.617296	0.0252	0.021	0.2297	0.3517	0.007031	0	0.071652	0.0597272	0.230273	0.822431	19
10512_13	22	CSF2RB	36927034	rs2239749	22	36935263	G	A	0.473161	0.0199	0.0198	0.3149	-0.5667	0.006693	0	-0.0351156	0.0349416	0.314907	0.386913	20
12686_15	22	MPST	37024728	rs56011191	22	37010814	A	G	0.0487078	-0.017	0.0515	0.7418	-0.229	0.0184739	2.75199e-35	0.0742358	0.224971	0.741415	0.459241	20
9343_16	22	IL2RB	37146892	rs228953	22	37135396	A	G	0.423459	-0.0281	0.0197	0.1541	0.0968	0.00821294	4.59401e-32	-0.290289	0.204997	0.156757	0.915888	20
5605_77	22	MFNG	37477728	rs563027675	22	37426797	G	C	0.0109344	0.1508	0.1032	0.144	-0.4584	0.0248049	2.98099e-76	-0.32897	0.225834	0.145201	0.436005	11
3033_57	22	LGALS2	37576432	rs5756736	22	37574182	A	G	0.560636	0.0128	0.0199	0.520701	-0.2069	0.00797994	3.26197e-148	-0.0618656	0.0962113	0.520212	0.146416	20
15511_37	22	NPTXR	38831240	rs115977615	22	38845578	A	G	0.026839	-0.0339	0.0715	0.634899	1.5487	0.028057	0	-0.0218893	0.0461695	0.635423	0.816736	19
13930_3	22	APOBEC3G	39082405	rs6519166	22	39076172	A	C	0.635189	0.0273	0.0206	0.1866	-0.119	0.00859617	1.395e-43	-0.229412	0.173901	0.187098	0.199199	20
16074_12	22	GRAP2	39937402	rs148328786	22	39946989	G	A	0.0119284	0.1029	0.0918	0.2621	0.1496	0.0186771	1.149e-15	0.687834	0.619616	0.266957	0.341079	7
18387_7	22	ST13	40840587	rs5758150	22	40980730	C	T	0.530815	0.007	0.0195	0.7199	-0.0524	0.00787137	2.794e-11	-0.133588	0.372678	0.720004	0.439841	20
17408_2	22	PMM1	41583386	rs8139993	22	41599331	C	T	0.210736	0.0421	0.0244	0.0850198	-0.0604	0.0106404	1.375e-08	-0.69702	0.422223	0.0987726	0.518501	20
15300_66	22	CCDC134	41816422	rs5996067	22	41802533	A	G	0.370775	0.0157	0.02	0.4331	0.1038	0.00815185	3.86099e-37	0.151252	0.193044	0.433326	0.0341983	20
8759_29	22	A4GALT	42706710	rs2143918	22	42718014	C	A	0.49006	-0.0294	0.0194	0.1295	-0.3144	0.006497	0	0.0935115	0.0617351	0.129843	0.681549	20
8989_40	22	SCUBE1	43270326	rs695786	22	43373437	T	C	0.486083	0.001	0.0197	0.9608	-0.1182	0.00838361	3.85505e-45	-0.00846024	0.166668	0.959516	0.887853	20
6470_19	22	FBLN1	45551686	rs1040402	22	45451084	A	G	0.196819	-0.0077	0.0243	0.7516	-0.1851	0.0106052	3.22697e-68	0.0415991	0.131302	0.75138	0.38748	20
5609_92	22	TAFA5	48670232	rs133688	22	48371876	A	G	0.696819	0.0328	0.0221	0.1384	0.0522	0.00892278	4.90999e-09	0.628352	0.436784	0.150267	0.780349	16
5005_4	22	MAPK12	50253583	rs3817818	22	50260902	G	C	0.519881	0.0026	0.0196	0.8963	-0.2159	0.008187	2.94222e-153	-0.0120426	0.0907839	0.894469	0.369994	20
9216_100	22	PLXNB2	50291312	rs28379706	22	50289633	C	T	0.399602	0.0216	0.0198	0.2737	0.4535	0.006527	0	0.0476295	0.0436658	0.275372	0.523309	20
8100_15	22	ADM2	50483992	rs8142906	22	50478154	A	G	0.147117	0.0539	0.0287	0.0601298	0.149	0.011046	1.81298e-41	0.361745	0.194475	0.0628704	0.280843	20
16851_50	22	SCO2	50525014	rs74479613	22	50525476	T	C	0.0725646	-0.0602	0.0334	0.0717299	-0.1597	0.0138432	8.65196e-31	0.376957	0.211679	0.0749464	0.00767917	20
7761_125	22	CHKB	50590207	rs141909966	22	50702733	T	C	0.0129225	0.0166	0.1137	0.8839	-0.3999	0.0238888	6.69101e-63	-0.0415104	0.284332	0.883927	0.235192	9
3583_54	22	ARSA	50625464	rs2071421	22	50625988	C	T	0.139165	0.005	0.0297	0.8673	-0.1166	0.0128297	1.006e-19	-0.0428816	0.254761	0.866331	0.183999	20
13242_134	22	SHANK3	50703814	rs9616906	22	50666252	A	G	0.44831	0.0065	0.0194	0.738999	-0.3645	0.00681	0	-0.0178326	0.0532246	0.737591	0.570007	20

## Sheet: Table S2
probeID	ProbeChr	Gene	Probe_bp	topSNP	topSNP_chr	topSNP_bp	A1	A2	Freq	b_GWAS	se_GWAS	p_GWAS	b_eQTL	se_eQTL	p_eQTL	b_SMR	se_SMR	p_SMR	p_HEIDI	nsnp_HEIDI
/mnt/i/MR.traits/ukb.ppp/besd/EuropeanDiscovery/trans/AGRN_O00468_OID20786_v1_Inflammation.gz.O00468.AGRN.esd	1	AGRN	1038119	rs3121560	1	1032846	A	C	0.342942	0.0279	0.0208	0.1792	-0.377555	0.00776603	0	-0.0738965	0.0551123	0.179974	0.466469	20
/mnt/i/MR.traits/ukb.ppp/besd/EuropeanDiscovery/trans/TNFRSF4_P43489_OID20653_v1_Inflammation.gz.P43489.TNFRSF4.esd	1	TNFRSF4	1212746	rs3813202	1	1215384	A	G	0.0318091	0.0104	0.0549	0.8494	-0.317719	0.0190906	3.41822e-62	-0.0327333	0.172805	0.849761	0.754989	20
/mnt/i/MR.traits/ukb.ppp/besd/EuropeanDiscovery/trans/CPTP_Q5TA50_OID30106_v1_Cardiometabolic_II.gz.Q5TA50.CPTP.esd	1	CPTP	1326826	rs150789461	1	1349110	A	G	0.915507	0.0808	0.0568	0.155	-0.0833763	0.0152561	4.62647e-08	-0.9691	0.703949	0.168617	0.740906	20
/mnt/i/MR.traits/ukb.ppp/besd/EuropeanDiscovery/trans/MXRA8_Q9BRK3_OID30583_v1_Inflammation_II.gz.Q9BRK3.MXRA8.esd	1	MXRA8	1357233	rs1240708	1	1400410	G	A	0.181909	0.0144	0.0249	0.562	-0.0706668	0.00911521	9.0012e-15	-0.203773	0.353337	0.564135	0.00310179	20
/mnt/i/MR.traits/ukb.ppp/besd/EuropeanDiscovery/trans/VWA1_Q6PCB0_OID21421_v1_Oncology.gz.Q6PCB0.VWA1.esd	1	VWA1	1438872	rs115503338	1	1434243	A	G	0.0119284	-0.014	0.0869	0.8723	-1.49444	0.0327144	0	0.00936806	0.0581492	0.872012	0.444833	20
/mnt/i/MR.traits/ukb.ppp/besd/EuropeanDiscovery/trans/NADK_O95544_OID20178_v1_Cardiometabolic.gz.O95544.NADK.esd	1	NADK	1765844	rs1014988	1	1748780	A	G	0.501988	0.0183	0.0201	0.3614	0.252465	0.00740114	4.95785e-255	0.0724853	0.0796433	0.362757	0.513628	20
/mnt/i/MR.traits/ukb.ppp/besd/EuropeanDiscovery/trans/TNFRSF14_Q92956_OID20783_v1_Inflammation.gz.Q92956.TNFRSF14.esd	1	TNFRSF14	2560510	rs2495366	1	2557491	A	G	0.482107	-0.0261	0.0196	0.1821	0.114794	0.00740937	3.86276e-54	-0.227364	0.17137	0.184594	0.133239	20
/mnt/i/MR.traits/ukb.ppp/besd/EuropeanDiscovery/trans/PER3_P56645_OID30511_v1_Inflammation_II.gz.P56645.PER3.esd	1	PER3	7814734	rs228647	1	7854117	A	G	0.571571	0.0176	0.0195	0.3669	0.370134	0.00765222	0	0.0475503	0.0526928	0.366841	0.977878	20
/mnt/i/MR.traits/ukb.ppp/besd/EuropeanDiscovery/trans/TNFRSF9_Q07011_OID20985_v1_Neurology.gz.Q07011.TNFRSF9.esd	1	TNFRSF9	7929518	rs2493214	1	7934360	G	A	0.183897	-0.0068	0.0249	0.7845	-0.194434	0.0093022	5.14149e-97	0.0349733	0.128075	0.7848	0.316961	20
/mnt/i/MR.traits/ukb.ppp/besd/EuropeanDiscovery/trans/PARK7_Q99497_OID21160_v1_Neurology.gz.Q99497.PARK7.esd	1	PARK7	7969898	rs3766606	1	7962137	T	G	0.161034	-0.01	0.0257	0.6968	0.20857	0.00980743	2.3179e-100	-0.0479455	0.123241	0.697247	0.298275	20
/mnt/i/MR.traits/ukb.ppp/besd/EuropeanDiscovery/trans/ENO1_P06733_OID21037_v1_Neurology.gz.P06733.ENO1.esd	1	ENO1	8870095	rs56193077	1	8870547	G	C	0.0218688	-0.1032	0.0561	0.0659797	-0.186335	0.0225491	1.41449e-16	0.553841	0.308441	0.0725554	0.155465	6
/mnt/i/MR.traits/ukb.ppp/besd/EuropeanDiscovery/trans/CA6_P23280_OID21096_v1_Neurology.gz.P23280.CA6.esd	1	CA6	8960480	rs3765963	1	8974539	G	A	0.407555	0.0007	0.0197	0.9728	0.683173	0.0072583	0	0.00102463	0.028836	0.971655	0.282145	20
/mnt/i/MR.traits/ukb.ppp/besd/EuropeanDiscovery/trans/NMNAT1_Q9HAN9_OID20913_v1_Neurology.gz.Q9HAN9.NMNAT1.esd	1	NMNAT1	9964464	rs187566373	1	10080633	G	A	0.0119284	-0.048	0.107	0.6541	0.481418	0.0324658	9.58731e-50	-0.0997055	0.222362	0.65387	0.776298	13
/mnt/i/MR.traits/ukb.ppp/besd/EuropeanDiscovery/trans/RBP7_Q96R05_OID31526_v1_Oncology_II.gz.Q96R05.RBP7.esd	1	RBP7	10006614	rs1220399	1	9935196	A	G	0.753479	0.0073	0.0238	0.758799	0.306044	0.00885068	5.30178e-262	0.0238528	0.0777697	0.759064	0.0301653	20
/mnt/i/MR.traits/ukb.ppp/besd/EuropeanDiscovery/trans/PGD_P52209_OID30344_v1_Cardiometabolic_II.gz.P52209.PGD.esd	1	PGD	10409552	rs72867467	1	10410118	T	C	0.026839	-0.1653	0.068	0.0150401	0.865295	0.0286501	2.21859e-200	-0.191033	0.0788401	0.015391	0.15133	20
/mnt/i/MR.traits/ukb.ppp/besd/EuropeanDiscovery/trans/ANGPTL7_O43827_OID21412_v1_Oncology.gz.O43827.ANGPTL7.esd	1	ANGPTL7	11192668	rs11581010	1	11152401	G	A	0.235586	-0.0212	0.0233	0.3624	-0.370037	0.00865451	0	0.0572916	0.0629809	0.362999	0.00171338	20
/mnt/i/MR.traits/ukb.ppp/besd/EuropeanDiscovery/trans/DRAXIN_Q8NBI3_OID20917_v1_Neurology.gz.Q8NBI3.DRAXIN.esd	1	DRAXIN	11708784	rs6679089	1	11692083	A	G	0.0467197	0.022	0.0448	0.623499	-0.604676	0.0162181	2.97903e-304	-0.0363831	0.0740957	0.623406	0.00457307	20
/mnt/i/MR.traits/ukb.ppp/besd/EuropeanDiscovery/trans/NPPB_P16860_OID20049_v1_Cardiometabolic.gz.P16860.NPPB.esd	1	NPPB	11858204	rs198389	1	11859214	G	A	0.413519	-0.0193	0.0196	0.3258	0.182749	0.0076035	1.20223e-127	-0.105609	0.107341	0.32518	0.66967	20
/mnt/i/MR.traits/ukb.ppp/besd/EuropeanDiscovery/trans/NTproBNP_NTproBNP_OID20125_v1_Cardiometabolic.gz.P16860.NPPB.esd	1	NPPB	11858204	rs198379	1	11855410	C	T	0.411531	-0.0188	0.0197	0.3416	0.261223	0.00712439	2.54292e-294	-0.0719692	0.07544	0.340088	0.729517	20
/mnt/i/MR.traits/ukb.ppp/besd/EuropeanDiscovery/trans/TNFRSF8_P28908_OID21049_v1_Neurology.gz.P28908.TNFRSF8.esd	1	TNFRSF8	12103755	rs35249183	1	12039288	G	A	0.0974155	-0.0052	0.0346	0.8803	0.348054	0.0125914	3.46346e-168	-0.0149402	0.0994113	0.880538	0.825652	20
/mnt/i/MR.traits/ukb.ppp/besd/EuropeanDiscovery/trans/TNFRSF1B_P20333_OID21145_v1_Neurology.gz.P20333.TNFRSF1B.esd	1	TNFRSF1B	12188110	rs5746026	1	12193005	A	G	0.026839	-0.0125	0.0534	0.8152	-0.391643	0.0187725	1.17276e-96	0.0319168	0.136357	0.814932	0.846948	20
/mnt/i/MR.traits/ukb.ppp/besd/EuropeanDiscovery/trans/LRRC38_Q5VT99_OID30924_v1_Neurology_II.gz.Q5VT99.LRRC38.esd	1	LRRC38	13494488	rs425097	1	13494988	T	C	0.304175	0.018	0.021	0.3922	0.356986	0.00808524	0	0.0504221	0.0588369	0.391455	0.0251368	20
/mnt/i/MR.traits/ukb.ppp/besd/EuropeanDiscovery/trans/CTRC_Q99895_OID20752_v1_Inflammation.gz.Q99895.CTRC.esd	1	CTRC	15443842	rs545634	1	15443607	A	G	0.084493	0.0246	0.0324	0.4479	-0.568286	0.0119553	0	-0.0432881	0.0570208	0.447755	0.7536	20
/mnt/i/MR.traits/ukb.ppp/besd/EuropeanDiscovery/trans/CELA2A_P08217_OID30411_v1_Cardiometabolic_II.gz.P08217.CELA2A.esd	1	CELA2A	15464410	rs60610707	1	15418455	G	A	0.0526839	0.1143	0.08	0.1531	-0.181696	0.0180118	6.26905e-24	-0.629073	0.44469	0.157177	0.916252	20
/mnt/i/MR.traits/ukb.ppp/besd/EuropeanDiscovery/trans/CASP9_P55211_OID30530_v1_Inflammation_II.gz.P55211.CASP9.esd	1	CASP9	15508683	rs12024833	1	15539921	G	A	0.514911	0.002	0.0193	0.9176	-0.0814396	0.00767921	2.81838e-26	-0.0245581	0.236997	0.917469	0.86749	20
/mnt/i/MR.traits/ukb.ppp/besd/EuropeanDiscovery/trans/DDI2_Q5TDH0_OID30602_v1_Inflammation_II.gz.Q5TDH0.DDI2.esd	1	DDI2	15643251	rs41270291	1	15667756	A	G	0.0139165	-0.0285	0.1294	0.8254	-0.264148	0.0346611	2.51942e-14	0.107894	0.490081	0.82575	0.383347	13
/mnt/i/MR.traits/ukb.ppp/besd/EuropeanDiscovery/trans/ZBTB17_Q13105_OID20082_v1_Cardiometabolic.gz.Q13105.ZBTB17.esd	1	ZBTB17	15959000	rs848217	1	15945755	G	A	0.501988	-0.031	0.0194	0.1104	-0.0460104	0.00752999	9.94534e-10	0.673761	0.435824	0.122117	0.178572	20
/mnt/i/MR.traits/ukb.ppp/besd/EuropeanDiscovery/trans/EPHA2_P29317_OID21342_v1_Oncology.gz.P29317.EPHA2.esd	1	EPHA2	16140203	rs924204	1	16187431	G	A	0.575547	-0.0154	0.0198	0.4374	-0.132954	0.00739708	3.12318e-72	0.11583	0.149063	0.437129	0.263624	20
/mnt/i/MR.traits/ukb.ppp/besd/EuropeanDiscovery/trans/SDHB_P21912_OID31436_v1_Oncology_II.gz.P21912.SDHB.esd	1	SDHB	17036377	rs1497406	1	16178825	G	A	0.565606	-0.0099	0.0196	0.614601	0.0553465	0.00759198	3.09671e-13	-0.178873	0.354982	0.614336	0.164567	20
/mnt/i/MR.traits/ukb.ppp/besd/EuropeanDiscovery/trans/PADI2_Q9Y2J8_OID20467_v1_Inflammation.gz.Q9Y2J8.PADI2.esd	1	PADI2	17093106	rs2235913	1	17098582	A	G	0.627237	-0.0205	0.0201	0.3083	0.122084	0.00790774	9.01149e-54	-0.167917	0.165	0.308829	0.207663	20
/mnt/i/MR.traits/ukb.ppp/besd/EuropeanDiscovery/trans/PADI4_Q9UM07_OID20832_v1_Neurology.gz.Q9UM07.PADI4.esd	1	PADI4	17336100	rs2240336	1	17347907	T	C	0.414513	-0.0155	0.0197	0.4301	-0.256961	0.00762755	8.50929e-249	0.0603204	0.0766862	0.431523	0.342804	20
/mnt/i/MR.traits/ukb.ppp/besd/EuropeanDiscovery/trans/IGSF21_Q96ID5_OID30210_v1_Cardiometabolic_II.gz.Q96ID5.IGSF21.esd	1	IGSF21	18243140	rs11261050	1	18121359	T	C	0.328032	0.0009	0.0209	0.9649	-0.151549	0.00789023	3.22404e-82	-0.00593867	0.13791	0.965652	0.994033	20
/mnt/i/MR.traits/ukb.ppp/besd/EuropeanDiscovery/trans/AKR7L_Q8NHP1_OID30488_v1_Inflammation_II.gz.Q8NHP1.AKR7L.esd	1	AKR7L	19270088	rs59622577	1	19282519	T	C	0.0675944	-0.0063	0.0333	0.8501	-0.316627	0.012902	5.40748e-133	0.0198972	0.105174	0.849949	0.694355	20
/mnt/i/MR.traits/ukb.ppp/besd/EuropeanDiscovery/trans/NBL1_P41271_OID21486_v1_Oncology.gz.P41271.NBL1.esd	1	NBL1	19627718	rs12408663	1	19641564	C	T	0.23161	-0.0109	0.0236	0.6436	-0.123387	0.00882113	1.85394e-44	0.0883399	0.191372	0.644359	0.437037	20
/mnt/i/MR.traits/ukb.ppp/besd/EuropeanDiscovery/trans/PLA2G2A_P14555_OID20274_v1_Cardiometabolic.gz.P14555.PLA2G2A.esd	1	PLA2G2A	19977924	rs11573156	1	19979653	C	G	0.21173	-0.0064	0.0226	0.778501	0.730757	0.00880018	0	-0.00875804	0.030927	0.777036	0.268083	20
/mnt/i/MR.traits/ukb.ppp/besd/EuropeanDiscovery/trans/CDA_P32320_OID30345_v1_Cardiometabolic_II.gz.P32320.CDA.esd	1	CDA	20603994	rs2072671	1	20589208	C	A	0.314115	0.0109	0.0206	0.596901	-0.489364	0.00769761	0	-0.0222738	0.0420969	0.596731	0.307667	20
/mnt/i/MR.traits/ukb.ppp/besd/EuropeanDiscovery/trans/EIF4G3_O43432_OID31022_v1_Neurology_II.gz.O43432.EIF4G3.esd	1	EIF4G3	20991788	rs11802180	1	20981501	T	C	0.470179	0.0024	0.0386	0.9503	-0.0715163	0.00746269	9.41026e-22	-0.0335588	0.539748	0.950424	0.288353	20
/mnt/i/MR.traits/ukb.ppp/besd/EuropeanDiscovery/trans/ECE1_P42892_OID20891_v1_Neurology.gz.P42892.ECE1.esd	1	ECE1	21281410	rs147842943	1	21461833	C	T	0.0168986	-0.0392	0.0681	0.5653	-0.230408	0.024278	2.30145e-21	0.170133	0.296106	0.565583	0.0915433	20
/mnt/i/MR.traits/ukb.ppp/besd/EuropeanDiscovery/trans/HSPG2_P98160_OID20383_v1_Cardiometabolic.gz.P98160.HSPG2.esd	1	HSPG2	21879777	rs6684152	1	21821271	G	A	0.305169	-0.0061	0.0216	0.778501	-0.17479	0.00809503	2.12331e-103	0.034899	0.123587	0.77765	0.59058	20
/mnt/i/MR.traits/ukb.ppp/besd/EuropeanDiscovery/trans/CELA3A_P09093_OID20298_v1_Cardiometabolic.gz.P09093.CELA3A.esd	1	CELA3A	22007100	rs34262568	1	21986878	A	G	0.204771	-0.0323	0.0479	0.5008	0.237276	0.00861166	4.08795e-167	-0.136128	0.201935	0.500235	0.696145	20
/mnt/i/MR.traits/ukb.ppp/besd/EuropeanDiscovery/trans/C1QA_P02745_OID20654_v1_Inflammation.gz.P02745.C1QA.esd	1	C1QA	22638153	rs12058824	1	22636557	A	G	0.0924453	0.0114	0.0348	0.7431	-0.631245	0.0134846	0	-0.0180595	0.0551305	0.743231	0.543416	20
/mnt/i/MR.traits/ukb.ppp/besd/EuropeanDiscovery/trans/ELOA_Q14241_OID21337_v1_Oncology.gz.Q14241.ELOA.esd	1	ELOA	23752754	rs35863927	1	23725444	C	T	0.628231	-0.0041	0.0295	0.8891	0.0861558	0.0075528	3.85211e-30	-0.0475882	0.342428	0.889472	0.395029	20
/mnt/i/MR.traits/ukb.ppp/besd/EuropeanDiscovery/trans/FUCA1_P04066_OID20261_v1_Cardiometabolic.gz.P04066.FUCA1.esd	1	FUCA1	23856684	rs13551	1	23854472	C	T	0.332008	0.0008	0.0203	0.9704	-0.381903	0.00463366	0	-0.00209477	0.0531549	0.968564	0.452053	20
/mnt/i/MR.traits/ukb.ppp/besd/EuropeanDiscovery/trans/MYOM3_Q5VTT5_OID30633_v1_Inflammation_II.gz.Q5VTT5.MYOM3.esd	1	MYOM3	24084085	rs6700245	1	24090925	C	T	0.175944	-0.0119	0.0269	0.6575	-0.106631	0.0099944	1.42036e-26	0.1116	0.252489	0.65849	0.707967	20
/mnt/i/MR.traits/ukb.ppp/besd/EuropeanDiscovery/trans/IL22RA1_Q8N6P7_OID20449_v1_Inflammation.gz.Q8N6P7.IL22RA1.esd	1	IL22RA1	24131456	rs7355101	1	24124595	T	A	0.205765	0.0151	0.0245	0.5377	-0.317523	0.00960501	1.19147e-239	-0.0475556	0.0771732	0.53775	0.0803829	20
/mnt/i/MR.traits/ukb.ppp/besd/EuropeanDiscovery/trans/IFNLR1_Q8IU57_OID20506_v1_Inflammation.gz.Q8IU57.IFNLR1.esd	1	IFNLR1	24171064	rs139958347	1	24187233	C	G	0.0318091	-0.0252	0.0846	0.765399	-0.942374	0.0214063	0	0.026741	0.0897753	0.765806	0.213626	11
/mnt/i/MR.traits/ukb.ppp/besd/EuropeanDiscovery/trans/LDLRAP1_Q5SW96_OID31068_v1_Neurology_II.gz.Q5SW96.LDLRAP1.esd	1	LDLRAP1	25556246	rs75446219	1	25551001	T	C	0.0318091	-0.1294	0.0569	0.0229901	0.178848	0.0202296	9.49295e-19	-0.723519	0.328504	0.0276324	0.260953	20
/mnt/i/MR.traits/ukb.ppp/besd/EuropeanDiscovery/trans/PAFAH2_Q99487_OID31286_v1_Oncology_II.gz.Q99487.PAFAH2.esd	1	PAFAH2	25978942	rs151045073	1	26064952	T	A	0.0139165	-0.1391	0.0836	0.0962698	-0.188169	0.0284037	3.47696e-11	0.739229	0.45808	0.10658	0.0531208	5
/mnt/i/MR.traits/ukb.ppp/besd/EuropeanDiscovery/trans/EXTL1_Q92935_OID30114_v1_Cardiometabolic_II.gz.Q92935.EXTL1.esd	1	EXTL1	26028174	rs2736831	1	26031165	A	C	0.697813	-0.024	0.021	0.2536	-0.41233	0.0083239	0	0.0582058	0.0509436	0.253224	0.839633	20
/mnt/i/MR.traits/ukb.ppp/besd/EuropeanDiscovery/trans/CEP85_Q6P2H3_OID21241_v1_Oncology.gz.Q6P2H3.CEP85.esd	1	CEP85	26256504	rs11247922	1	26341296	G	A	0.926441	-0.0011	0.0393	0.9771	0.146493	0.015619	6.64967e-21	-0.00750889	0.268273	0.97767	0.868136	20
/mnt/i/MR.traits/ukb.ppp/besd/EuropeanDiscovery/trans/CD164L2_Q6UWJ8_OID30922_v1_Neurology_II.gz.Q6UWJ8.CD164L2.esd	1	CD164L2	27381254	rs734725	1	27383368	T	G	0.120278	-0.0237	0.0349	0.4965	0.792298	0.0138758	0	-0.029913	0.0440522	0.497116	0.26842	20
/mnt/i/MR.traits/ukb.ppp/besd/EuropeanDiscovery/trans/FGR_P09769_OID20828_v1_Neurology.gz.P09769.FGR.esd	1	FGR	27623624	rs3737803	1	27634281	A	G	0.0894632	-0.0521	0.0414	0.2085	-0.178818	0.0142661	4.83612e-36	0.291358	0.232684	0.210512	0.598332	20
/mnt/i/MR.traits/ukb.ppp/besd/EuropeanDiscovery/trans/RPA2_P15927_OID30453_v1_Inflammation_II.gz.P15927.RPA2.esd	1	RPA2	27903135	rs17185038	1	27893147	G	C	0.0616302	-0.0193	0.0404	0.632199	0.204399	0.0154544	6.21298e-40	-0.0944232	0.197782	0.633069	0.908539	20
/mnt/i/MR.traits/ukb.ppp/besd/EuropeanDiscovery/trans/ATP5IF1_Q9UII2_OID20760_v1_Inflammation.gz.Q9UII2.ATP5IF1.esd	1	ATP5IF1	28241508	rs510379	1	28208722	C	T	0.362823	-0.0095	0.0204	0.6425	0.11152	0.00786245	1.15292e-45	-0.0851865	0.183025	0.64162	0.709368	20
/mnt/i/MR.traits/ukb.ppp/besd/EuropeanDiscovery/trans/MECR_Q9BV79_OID30274_v1_Cardiometabolic_II.gz.Q9BV79.MECR.esd	1	MECR	29211800	rs12122508	1	29198203	T	C	0.102386	-0.0032	0.0293	0.9122	0.104944	0.0111103	3.53347e-21	-0.0304925	0.279215	0.913038	0.332204	20
/mnt/i/MR.traits/ukb.ppp/besd/EuropeanDiscovery/trans/FABP3_P05413_OID30351_v1_Cardiometabolic_II.gz.P05413.FABP3.esd	1	FABP3	31371052	rs61780805	1	31404204	T	C	0.0437376	-0.0187	0.0508	0.7127	-0.191542	0.0162131	3.30369e-32	0.0976287	0.265345	0.712924	0.0960792	19
/mnt/i/MR.traits/ukb.ppp/besd/EuropeanDiscovery/trans/TINAGL1_Q9GZM7_OID20180_v1_Cardiometabolic.gz.Q9GZM7.TINAGL1.esd	1	TINAGL1	31582086	rs2377894	1	31566242	G	A	0.0854871	0.0438	0.0331	0.1852	0.125899	0.0125167	8.42749e-24	0.347898	0.265175	0.189534	0.293771	20
/mnt/i/MR.traits/ukb.ppp/besd/EuropeanDiscovery/trans/CSF3R_Q99062_OID30527_v1_Inflammation_II.gz.Q99062.CSF3R.esd	1	CSF3R	36474660	rs3917999	1	36467716	T	C	0.0218688	0.0442	0.0821	0.5902	1.13229	0.037578	1.8618e-199	0.0390359	0.0725195	0.590382	0.838391	12
/mnt/i/MR.traits/ukb.ppp/besd/EuropeanDiscovery/trans/RSPO1_Q2MKA7_OID20938_v1_Neurology.gz.Q2MKA7.RSPO1.esd	1	RSPO1	37623121	rs36043533	1	37613845	G	T	0.0427435	0.0542	0.0424	0.2017	0.47756	0.016067	3.86997e-194	0.113494	0.0888667	0.201559	0.613215	20
/mnt/i/MR.traits/ukb.ppp/besd/EuropeanDiscovery/trans/PPIE_Q9UNP9_OID31279_v1_Oncology_II.gz.Q9UNP9.PPIE.esd	1	PPIE	39728048	rs230280	1	39790200	G	T	0.664016	0.0355	0.0206	0.0852609	-0.0451431	0.0080976	2.47708e-08	-0.786388	0.477631	0.0996746	0.806151	16
/mnt/i/MR.traits/ukb.ppp/besd/EuropeanDiscovery/trans/GUCA2A_Q02747_OID21101_v1_Neurology.gz.Q02747.GUCA2A.esd	1	GUCA2A	42163718	rs12759864	1	42167593	C	A	0.314115	-0.0307	0.0237	0.1941	0.193766	0.00801529	4.12086e-129	-0.158439	0.122488	0.195837	0.0778122	20
/mnt/i/MR.traits/ukb.ppp/besd/EuropeanDiscovery/trans/FOXJ3_Q9UPW0_OID30445_v1_Inflammation_II.gz.Q9UPW0.FOXJ3.esd	1	FOXJ3	42256208	rs1139978	1	42191525	G	T	0.126243	-0.0158	0.0276	0.566301	-0.102658	0.0110362	1.37911e-20	0.153909	0.269363	0.56774	0.307584	20
/mnt/i/MR.traits/ukb.ppp/besd/EuropeanDiscovery/trans/ERMAP_Q96PL5_OID30539_v1_Inflammation_II.gz.Q96PL5.ERMAP.esd	1	ERMAP	42831056	rs11210710	1	42744270	T	G	0.480119	0.027	0.0194	0.1638	-0.0906164	0.00698465	1.72623e-38	-0.297959	0.215318	0.166416	0.118215	20
/mnt/i/MR.traits/ukb.ppp/besd/EuropeanDiscovery/trans/TIE1_P35590_OID20303_v1_Cardiometabolic.gz.P35590.TIE1.esd	1	TIE1	43312045	rs4660729	1	43302229	G	C	0.627237	-0.0018	0.0198	0.9284	0.191275	0.00723486	5.01793e-154	-0.00941053	0.103516	0.927565	0.0116233	20
/mnt/i/MR.traits/ukb.ppp/besd/EuropeanDiscovery/trans/PTPRF_P10586_OID20310_v1_Cardiometabolic.gz.P10586.PTPRF.esd	1	PTPRF	43574426	rs2842194	1	43563291	A	G	0.257455	0.0338	0.0231	0.1422	-0.089483	0.00861582	2.87474e-25	-0.377725	0.260699	0.147367	0.338642	20
/mnt/i/MR.traits/ukb.ppp/besd/EuropeanDiscovery/trans/UROD_P06132_OID30603_v1_Inflammation_II.gz.P06132.UROD.esd	1	UROD	45013262	rs12749939	1	45012761	T	C	0.212724	0.0304	0.022	0.1681	-0.477212	0.00849751	0	-0.0637033	0.0461151	0.167156	0.581322	20
/mnt/i/MR.traits/ukb.ppp/besd/EuropeanDiscovery/trans/PRDX1_Q06830_OID20962_v1_Neurology.gz.Q06830.PRDX1.esd	1	PRDX1	45526823	rs2356552	1	45543644	C	T	0.917495	0.0048	0.0321	0.8816	0.108681	0.0124737	2.96346e-18	0.044166	0.295403	0.881151	0.928716	19
/mnt/i/MR.traits/ukb.ppp/besd/EuropeanDiscovery/trans/TSPAN1_O60635_OID20078_v1_Cardiometabolic.gz.O60635.TSPAN1.esd	1	TSPAN1	46180518	rs4420029	1	45959828	A	G	0.713718	0.0126	0.0218	0.5647	0.0531945	0.00782191	1.04112e-11	0.236867	0.411294	0.564679	0.263908	20
/mnt/i/MR.traits/ukb.ppp/besd/EuropeanDiscovery/trans/EFCAB14_O75071_OID31460_v1_Oncology_II.gz.O75071.EFCAB14.esd	1	EFCAB14	46696902	rs3737729	1	46716811	C	T	0.476143	-0.0105	0.0193	0.588	-0.0849954	0.00733981	5.20119e-31	0.123536	0.227322	0.586825	0.393376	20
/mnt/i/MR.traits/ukb.ppp/besd/EuropeanDiscovery/trans/SCP2_P22307_OID21161_v1_Oncology.gz.P22307.SCP2.esd	1	SCP2	52989487	rs1242331	1	52927236	G	A	0.652087	0.0018	0.0208	0.9308	0.0455546	0.00809375	1.81924e-08	0.039513	0.456649	0.931046	0.967136	20
/mnt/i/MR.traits/ukb.ppp/besd/EuropeanDiscovery/trans/PCSK9_Q8NBP7_OID20235_v1_Cardiometabolic.gz.Q8NBP7.PCSK9.esd	1	PCSK9	55052150	rs11591147	1	55039974	T	G	0.0208748	0.16	0.0773	0.0385097	-1.15328	0.0277856	0	-0.138735	0.0671095	0.0387069	0.38383	13
/mnt/i/MR.traits/ukb.ppp/besd/EuropeanDiscovery/trans/C8B_P07358_OID30719_v1_Inflammation_II.gz.P07358.C8B.esd	1	C8B	56951795	rs626457	1	56941811	T	C	0.290258	0.0001	0.0208	0.9949	0.5192	0.0078661	0	0.000192604	0.0400616	0.996164	0.0912659	20
/mnt/i/MR.traits/ukb.ppp/besd/EuropeanDiscovery/trans/TACSTD2_P09758_OID21447_v1_Oncology.gz.P09758.TACSTD2.esd	1	TACSTD2	58576342	rs7333	1	58575548	T	C	0.163022	0.009	0.0262	0.730099	-0.906705	0.0106278	0	-0.00992605	0.0288961	0.731216	0.757	20
/mnt/i/MR.traits/ukb.ppp/besd/EuropeanDiscovery/trans/ANGPTL3_Q9Y5C1_OID20407_v1_Cardiometabolic.gz.Q9Y5C1.ANGPTL3.esd	1	ANGPTL3	62601916	rs11485618	1	62628536	G	A	0.301193	0.036	0.0204	0.0779794	-0.28991	0.00723402	0	-0.124176	0.0704349	0.0779009	0.62394	20
/mnt/i/MR.traits/ukb.ppp/besd/EuropeanDiscovery/trans/ROR1_Q01973_OID20224_v1_Cardiometabolic.gz.Q01973.ROR1.esd	1	ROR1	63977758	rs6588083	1	64148328	C	T	0.214712	-0.0251	0.0253	0.3207	-0.393548	0.0097679	0	0.0637787	0.0643064	0.321298	0.799778	20
/mnt/i/MR.traits/ukb.ppp/besd/EuropeanDiscovery/trans/DNAJC6_O75061_OID30247_v1_Cardiometabolic_II.gz.O75061.DNAJC6.esd	1	DNAJC6	65332045	rs7527768	1	65292353	G	A	0.575547	-0.0019	0.0196	0.9219	0.0794664	0.00759324	1.24537e-25	-0.0239095	0.246656	0.922778	0.651265	20
/mnt/i/MR.traits/ukb.ppp/besd/EuropeanDiscovery/trans/LEPR_P48357_OID20128_v1_Cardiometabolic.gz.P48357.LEPR.esd	1	LEPR	65531106	rs10399687	1	65608299	T	C	0.151093	-0.0223	0.026	0.3906	-0.276043	0.00983018	1.6634e-173	0.0807845	0.0942321	0.391283	0.142604	20
/mnt/i/MR.traits/ukb.ppp/besd/EuropeanDiscovery/trans/INSL5_Q9Y5Q6_OID31448_v1_Oncology_II.gz.Q9Y5Q6.INSL5.esd	1	INSL5	66799508	rs11809759	1	66804222	G	A	0.410537	0.0172	0.0197	0.3843	0.180242	0.0074269	4.18797e-130	0.0954273	0.109368	0.382918	0.354023	20
/mnt/i/MR.traits/ukb.ppp/besd/EuropeanDiscovery/trans/ACADM_P11310_OID31277_v1_Oncology_II.gz.P11310.ACADM.esd	1	ACADM	75756003	rs61797339	1	75724261	T	G	0.304175	-0.0179	0.0214	0.4007	0.142001	0.00828067	6.45054e-66	-0.126055	0.150882	0.403461	0.561149	20
/mnt/i/MR.traits/ukb.ppp/besd/EuropeanDiscovery/trans/NEXN_Q0ZGT2_OID30678_v1_Inflammation_II.gz.Q0ZGT2.NEXN.esd	1	NEXN	77916204	rs9661193	1	77915367	C	T	0.921471	0.0273	0.035	0.4361	0.148591	0.0140289	3.25238e-26	0.183726	0.236184	0.436632	0.606418	20
/mnt/i/MR.traits/ukb.ppp/besd/EuropeanDiscovery/trans/GIPC2_Q8TF65_OID31153_v1_Neurology_II.gz.Q8TF65.GIPC2.esd	1	GIPC2	78058993	rs7537908	1	78053255	G	A	0.214712	0.0562	0.0239	0.01881	-0.31388	0.00896857	2.43225e-268	-0.179049	0.0763154	0.0189672	0.981139	20
/mnt/i/MR.traits/ukb.ppp/besd/EuropeanDiscovery/trans/CTBS_Q01459_OID30710_v1_Inflammation_II.gz.Q01459.CTBS.esd	1	CTBS	84562046	rs79723172	1	84547012	A	G	0.026839	0.0265	0.0618	0.6674	1.37781	0.0213593	0	0.0192334	0.0448548	0.668074	0.472285	20
/mnt/i/MR.traits/ukb.ppp/besd/EuropeanDiscovery/trans/DDAH1_O94760_OID21299_v1_Oncology.gz.O94760.DDAH1.esd	1	DDAH1	85448422	rs1498374	1	85321651	T	C	0.203777	0.0028	0.0242	0.9085	-0.186237	0.0092604	5.89786e-90	-0.0150346	0.129944	0.90789	0.586737	20
/mnt/i/MR.traits/ukb.ppp/besd/EuropeanDiscovery/trans/CCN1_O00622_OID21368_v1_Oncology.gz.O00622.CCN1.esd	1	CCN1	85582675	rs4949896	1	85596653	T	G	0.239563	0.0168	0.0221	0.4473	-0.118465	0.0083457	9.87634e-46	-0.141814	0.18682	0.447797	0.372906	20
/mnt/i/MR.traits/ukb.ppp/besd/EuropeanDiscovery/trans/COL24A1_Q17RW2_OID31464_v1_Oncology_II.gz.Q17RW2.COL24A1.esd	1	COL24A1	85943088	rs11161756	1	86150656	C	T	0.0675944	0.035	0.0338	0.3004	-0.257368	0.013112	8.84308e-86	-0.135992	0.131512	0.301106	0.153311	20
/mnt/i/MR.traits/ukb.ppp/besd/EuropeanDiscovery/trans/GBP1_P32455_OID31128_v1_Neurology_II.gz.P32455.GBP1.esd	1	GBP1	89058621	rs148526074	1	89058073	T	G	0.0178926	0.1137	0.065	0.08051	-1.31382	0.0230814	0	-0.0865415	0.0494974	0.0803939	0.48351	20
/mnt/i/MR.traits/ukb.ppp/besd/EuropeanDiscovery/trans/GBP2_P32456_OID20489_v1_Inflammation.gz.P32456.GBP2.esd	1	GBP2	89128294	rs7531439	1	89088541	C	A	0.766402	-0.0365	0.0238	0.1245	0.124449	0.00946278	1.66994e-39	-0.293293	0.192539	0.127686	0.217531	20
/mnt/i/MR.traits/ukb.ppp/besd/EuropeanDiscovery/trans/GBP4_Q96PP9_OID20845_v1_Neurology.gz.Q96PP9.GBP4.esd	1	GBP4	89190043	rs608339	1	89186395	T	A	0.489066	-0.0219	0.0291	0.4511	-0.805029	0.00768749	0	0.027204	0.0361487	0.451716	0.01674	20
/mnt/i/MR.traits/ukb.ppp/besd/EuropeanDiscovery/trans/TGFBR3_Q03167_OID20255_v1_Cardiometabolic.gz.Q03167.TGFBR3.esd	1	TGFBR3	91793339	rs2634023	1	91858593	T	C	0.084493	-0.0099	0.0507	0.8445	-0.230963	0.0136275	1.98288e-64	0.042864	0.21953	0.845195	0.0198695	20
/mnt/i/MR.traits/ukb.ppp/besd/EuropeanDiscovery/trans/EVI5_O60447_OID30519_v1_Inflammation_II.gz.O60447.EVI5.esd	1	EVI5	92650550	rs11808092	1	92607671	A	C	0.274354	-0.0376	0.0221	0.0886605	-0.145176	0.00863092	1.72825e-63	0.258996	0.153006	0.0905087	0.222461	20
/mnt/i/MR.traits/ukb.ppp/besd/EuropeanDiscovery/trans/GCLM_P48507_OID30059_v1_Cardiometabolic_II.gz.P48507.GCLM.esd	1	GCLM	93897328	rs12563495	1	93919068	A	G	0.494036	-0.0055	0.0196	0.7795	-0.0602814	0.00766647	3.75059e-15	0.0912388	0.325349	0.779145	0.102665	16
/mnt/i/MR.traits/ukb.ppp/besd/EuropeanDiscovery/trans/F3_P13726_OID21440_v1_Oncology.gz.P13726.F3.esd	1	F3	94535466	rs6666213	1	94808809	G	A	0.408549	0.0314	0.0198	0.1128	0.184699	0.00720739	7.76252e-145	0.170006	0.107407	0.11346	0.780977	20
/mnt/i/MR.traits/ukb.ppp/besd/EuropeanDiscovery/trans/VCAM1_P19320_OID20396_v1_Cardiometabolic.gz.P19320.VCAM1.esd	1	VCAM1	100729394	rs139561173	1	100679634	C	A	0.203777	-0.079	0.0367	0.03159	-0.104881	0.00907079	6.38258e-31	0.753235	0.355933	0.0343255	0.0128702	20
/mnt/i/MR.traits/ukb.ppp/besd/EuropeanDiscovery/trans/AMY2B_P19961_OID20340_v1_Cardiometabolic.gz.P19961.AMY2B.esd	1	AMY2B	103566674	rs12080068	1	103787201	A	C	0.105368	-0.0568	0.0335	0.0903608	0.658622	0.0137058	0	-0.0862407	0.0508954	0.0901764	0.95312	20
/mnt/i/MR.traits/ukb.ppp/besd/EuropeanDiscovery/trans/AMY2A_P04746_OID20333_v1_Cardiometabolic.gz.P04746.AMY2A.esd	1	AMY2A	103621604	rs78245241	1	103793104	G	T	0.0188867	-0.1355	0.0578	0.01915	-0.963789	0.0211146	0	0.140591	0.0600507	0.0192216	0.0094904	20
/mnt/i/MR.traits/ukb.ppp/besd/EuropeanDiscovery/trans/AMY1A_AMY1B_AMY1C_P0DUB6_P0DTE7_P0DTE8_OID30707_v1_Inflammation_II.gz.P0DUB6.AMY1A.esd	1	AMY1A	103660157	rs72694438	1	103822256	A	G	0.235586	-0.047	0.0242	0.0519302	0.403289	0.00966062	0	-0.116542	0.0600715	0.0523736	0.581646	20
/mnt/i/MR.traits/ukb.ppp/besd/EuropeanDiscovery/trans/AMY1A_AMY1B_AMY1C_P0DUB6_P0DTE7_P0DTE8_OID30707_v1_Inflammation_II.gz.P0DTE7.AMY1B.esd	1	AMY1B	103691934	rs72694438	1	103822256	A	G	0.235586	-0.047	0.0242	0.0519302	0.403289	0.00966062	0	-0.116542	0.0600715	0.0523736	0.581646	20
/mnt/i/MR.traits/ukb.ppp/besd/EuropeanDiscovery/trans/AMY1A_AMY1B_AMY1C_P0DUB6_P0DTE7_P0DTE8_OID30707_v1_Inflammation_II.gz.P0DTE8.AMY1C.esd	1	AMY1C	103752024	rs72694438	1	103822256	A	G	0.235586	-0.047	0.0242	0.0519302	0.403289	0.00966062	0	-0.116542	0.0600715	0.0523736	0.581646	20
/mnt/i/MR.traits/ukb.ppp/besd/EuropeanDiscovery/trans/VAV3_Q9UKW4_OID30795_v1_Neurology_II.gz.Q9UKW4.VAV3.esd	1	VAV3	107768170	rs345308	1	107916985	A	G	0.7833	-0.0316	0.0232	0.1726	-0.0648352	0.00931196	3.34119e-12	0.48739	0.364613	0.181311	0.815485	20
/mnt/i/MR.traits/ukb.ppp/besd/EuropeanDiscovery/trans/CELSR2_Q9HCU4_OID30593_v1_Inflammation_II.gz.Q9HCU4.CELSR2.esd	1	CELSR2	109262645	rs12740374	1	109274968	T	G	0.212724	-0.0053	0.0233	0.8211	0.46018	0.0090776	0	-0.0115172	0.0506329	0.820062	0.160072	20
/mnt/i/MR.traits/ukb.ppp/besd/EuropeanDiscovery/trans/PSRC1_Q6PGN9_OID21169_v1_Oncology.gz.Q6PGN9.PSRC1.esd	1	PSRC1	109281371	rs34863121	1	109280836	T	C	0.0119284	-0.0176	0.088	0.8413	0.724787	0.0336403	5.87496e-103	-0.024283	0.12142	0.841487	0.905203	20
/mnt/i/MR.traits/ukb.ppp/besd/EuropeanDiscovery/trans/SORT1_Q99523_OID20213_v1_Cardiometabolic.gz.Q99523.SORT1.esd	1	SORT1	109353743	rs61394658	1	109330668	A	G	0.230616	-0.0002	0.0231	0.9935	-0.186534	0.00890254	1.76561e-97	0.00107219	0.123838	0.993092	0.743362	20
/mnt/i/MR.traits/ukb.ppp/besd/EuropeanDiscovery/trans/AMIGO1_Q86WK6_OID30881_v1_Neurology_II.gz.Q86WK6.AMIGO1.esd	1	AMIGO1	109506958	rs2570972	1	109509517	G	A	0.484095	-0.0137	0.0196	0.4861	0.0458459	0.00779674	4.09921e-09	-0.298827	0.430529	0.487624	0.79808	20
/mnt/i/MR.traits/ukb.ppp/besd/EuropeanDiscovery/trans/GSTM4_Q03013_OID30164_v1_Cardiometabolic_II.gz.Q03013.GSTM4.esd	1	GSTM4	109660798	rs36209093	1	109687165	T	C	0.636183	-0.0228	0.0269	0.396	-0.370714	0.009249	0	0.0615029	0.0725789	0.396775	0.0677868	20
/mnt/i/MR.traits/ukb.ppp/besd/EuropeanDiscovery/trans/CSF1_P09603_OID20719_v1_Inflammation.gz.P09603.CSF1.esd	1	CSF1	109920617	rs11577194	1	109957553	C	T	0.526839	-0.0218	0.0194	0.2617	-0.186628	0.0074675	7.46449e-138	0.11681	0.104055	0.261617	0.765326	20
/mnt/i/MR.traits/ukb.ppp/besd/EuropeanDiscovery/trans/PROK1_P58294_OID20543_v1_Inflammation.gz.P58294.PROK1.esd	1	PROK1	110454254	rs1857513	1	110450835	A	G	0.149105	0.0059	0.0261	0.8201	0.478901	0.00763106	0	0.0123199	0.0545001	0.821161	0.906967	20
/mnt/i/MR.traits/ukb.ppp/besd/EuropeanDiscovery/trans/RHOC_P08134_OID20950_v1_Neurology.gz.P08134.RHOC.esd	1	RHOC	112704280	rs351372	1	112516598	A	T	0.529821	0.0036	0.0193	0.8526	-0.0809798	0.00760811	1.86209e-26	-0.0444555	0.238368	0.852053	0.247429	20
/mnt/i/MR.traits/ukb.ppp/besd/EuropeanDiscovery/trans/SLC16A1_P53985_OID20799_v1_Neurology.gz.P53985.SLC16A1.esd	1	SLC16A1	112934720	rs6670866	1	112886205	G	A	0.575547	-0.0102	0.0197	0.6062	-0.0618751	0.00775415	1.46791e-15	0.164848	0.319053	0.60538	0.188898	20
/mnt/i/MR.traits/ukb.ppp/besd/EuropeanDiscovery/trans/BCL2L15_Q5TBC7_OID30498_v1_Inflammation_II.gz.Q5TBC7.BCL2L15.esd	1	BCL2L15	113882198	rs1230715	1	113885464	C	A	0.646123	-0.0211	0.0208	0.3097	0.177155	0.00800456	1.5631e-108	-0.119105	0.117535	0.310889	0.901034	20
/mnt/i/MR.traits/ukb.ppp/besd/EuropeanDiscovery/trans/CD58_P19256_OID20716_v1_Inflammation.gz.P19256.CD58.esd	1	CD58	116542786	rs10801908	1	116547871	T	C	0.138171	0.0047	0.0299	0.8754	-0.257695	0.0112915	2.77342e-115	-0.0182386	0.116031	0.875097	0.284693	20
/mnt/i/MR.traits/ukb.ppp/besd/EuropeanDiscovery/trans/IGSF3_O75054_OID21312_v1_Oncology.gz.O75054.IGSF3.esd	1	IGSF3	116621077	rs2284860	1	116580265	C	T	0.197813	0.0015	0.0241	0.9505	0.109766	0.00904368	6.69883e-34	0.0136654	0.219561	0.950372	0.628359	20
/mnt/i/MR.traits/ukb.ppp/besd/EuropeanDiscovery/trans/CD101_Q93033_OID31480_v1_Oncology_II.gz.Q93033.CD101.esd	1	CD101	117019151	rs12130298	1	117001709	C	A	0.0775348	-0.0167	0.0351	0.6337	-1.27797	0.0144045	0	0.0130676	0.0274658	0.634234	0.14544	20
/mnt/i/MR.traits/ukb.ppp/besd/EuropeanDiscovery/trans/TTF2_Q9UNY4_OID30942_v1_Neurology_II.gz.Q9UNY4.TTF2.esd	1	TTF2	117083890	rs75261221	1	117062233	G	A	0.0526839	0.0865	0.0438	0.0484697	0.784334	0.0172032	0	0.110285	0.0558959	0.0484915	0.643532	20
/mnt/i/MR.traits/ukb.ppp/besd/EuropeanDiscovery/trans/VTCN1_Q7Z7D3_OID21164_v1_Oncology.gz.Q7Z7D3.VTCN1.esd	1	VTCN1	117177274	rs56174814	1	117180685	A	T	0.143141	0.0196	0.0276	0.4784	0.107809	0.0106918	6.54939e-24	0.181803	0.256642	0.478703	0.767547	20
/mnt/i/MR.traits/ukb.ppp/besd/EuropeanDiscovery/trans/MAN1A2_O60476_OID30262_v1_Cardiometabolic_II.gz.O60476.MAN1A2.esd	1	MAN1A2	117448160	rs10923344	1	117554006	A	G	0.593439	-0.0097	0.0205	0.6348	0.193259	0.00735083	2.44515e-152	-0.0501917	0.106092	0.636146	0.684968	20
/mnt/i/MR.traits/ukb.ppp/besd/EuropeanDiscovery/trans/REG4_Q9BYZ8_OID20784_v1_Inflammation.gz.Q9BYZ8.REG4.esd	1	REG4	119802798	rs79795228	1	119816663	A	C	0.0188867	-0.1008	0.0813	0.215	0.633474	0.0277577	2.79901e-115	-0.159123	0.128529	0.215706	0.416241	13
/mnt/i/MR.traits/ukb.ppp/besd/EuropeanDiscovery/trans/NOTCH2_Q04721_OID30407_v1_Cardiometabolic_II.gz.Q04721.NOTCH2.esd	1	NOTCH2	120006166	rs2641348	1	119895261	G	A	0.114314	-0.0229	0.0308	0.4578	-0.172138	0.0118967	1.89278e-47	0.133033	0.179162	0.457768	0.482949	20
/mnt/i/MR.traits/ukb.ppp/besd/EuropeanDiscovery/trans/CD160_O95971_OID20647_v1_Inflammation.gz.O95971.CD160.esd	1	CD160	145729380	rs11800736	1	147658988	T	C	0.0457256	0.0137	0.0456	0.763901	0.0909834	0.0162586	2.19316e-08	0.150577	0.501912	0.764172	0.976694	8
/mnt/i/MR.traits/ukb.ppp/besd/EuropeanDiscovery/trans/ACP6_Q9NPH0_OID21432_v1_Oncology.gz.Q9NPH0.ACP6.esd	1	ACP6	147650088	rs12119079	1	147656899	G	A	0.284294	0.0123	0.0213	0.5652	-1.01208	0.00834953	0	-0.0121532	0.021046	0.56363	0.763829	20
/mnt/i/MR.traits/ukb.ppp/besd/EuropeanDiscovery/trans/BOLA1_Q9Y3E2_OID30837_v1_Neurology_II.gz.Q9Y3E2.BOLA1.esd	1	BOLA1	149894344	rs72708157	1	149903054	A	G	0.0864811	-0.0267	0.0374	0.4745	-0.192324	0.0135773	1.50523e-45	0.138828	0.19471	0.475847	0.478335	20
/mnt/i/MR.traits/ukb.ppp/besd/EuropeanDiscovery/trans/SV2A_Q7L0J3_OID30965_v1_Neurology_II.gz.Q7L0J3.SV2A.esd	1	SV2A	149910581	rs68144650	1	149922553	C	A	0.0894632	-0.0366	0.0376	0.3299	-0.296097	0.0140832	3.89044e-98	0.123608	0.127121	0.33087	0.597674	20
/mnt/i/MR.traits/ukb.ppp/besd/EuropeanDiscovery/trans/SF3B4_Q15427_OID21278_v1_Oncology.gz.Q15427.SF3B4.esd	1	SF3B4	149925560	rs12078573	1	149931717	A	G	0.0894632	-0.0385	0.0381	0.3117	-0.0965541	0.0139661	4.73043e-12	0.39874	0.39879	0.317371	0.839668	20
/mnt/i/MR.traits/ukb.ppp/besd/EuropeanDiscovery/trans/PLEKHO1_Q53GL0_OID31088_v1_Neurology_II.gz.Q53GL0.PLEKHO1.esd	1	PLEKHO1	150156952	rs72692857	1	150029674	C	T	0.168986	-0.0247	0.0262	0.3458	0.0781059	0.00995664	4.3431e-15	-0.316237	0.337856	0.349266	0.311172	20
/mnt/i/MR.traits/ukb.ppp/besd/EuropeanDiscovery/trans/CA14_Q9ULX7_OID21401_v1_Oncology.gz.Q9ULX7.CA14.esd	1	CA14	150261164	rs1122967	1	150286426	G	C	0.549702	-0.0209	0.0193	0.2773	0.173857	0.00718448	2.28034e-129	-0.120214	0.111122	0.279333	0.258994	20
/mnt/i/MR.traits/ukb.ppp/besd/EuropeanDiscovery/trans/ECM1_Q16610_OID30736_v1_Inflammation_II.gz.Q16610.ECM1.esd	1	ECM1	150510926	rs3737240	1	150510879	T	C	0.375746	0.0199	0.0196	0.3094	-0.677007	0.00783847	0	-0.0293941	0.028953	0.309993	0.0749411	20
/mnt/i/MR.traits/ukb.ppp/besd/EuropeanDiscovery/trans/ADAMTSL4_Q6UY14_OID30275_v1_Cardiometabolic_II.gz.Q6UY14.ADAMTSL4.esd	1	ADAMTSL4	150555153	rs12067556	1	150642059	A	G	0.355865	0.0151	0.0202	0.454099	0.188563	0.00781545	1.30315e-128	0.0800793	0.107177	0.454963	0.753436	20
/mnt/i/MR.traits/ukb.ppp/besd/EuropeanDiscovery/trans/ENSA_O43768_OID31355_v1_Oncology_II.gz.O43768.ENSA.esd	1	ENSA	150615232	rs190018150	1	150635311	A	G	0.0516899	0.0852	0.0933	0.3608	0.130954	0.0193415	1.28233e-11	0.65061	0.718915	0.365471	0.250619	20
/mnt/i/MR.traits/ukb.ppp/besd/EuropeanDiscovery/trans/CTSS_P25774_OID21056_v1_Neurology.gz.P25774.CTSS.esd	1	CTSS	150748018	rs11204752	1	150985657	C	T	0.540755	0.0114	0.0194	0.5564	-0.406959	0.00845638	0	-0.0280127	0.0476742	0.556811	0.832132	20
/mnt/i/MR.traits/ukb.ppp/besd/EuropeanDiscovery/trans/MINDY1_Q8N5J2_OID31399_v1_Oncology_II.gz.Q8N5J2.MINDY1.esd	1	MINDY1	151002462	rs140386498	1	151000483	T	A	0.0168986	-0.0607	0.1162	0.6015	-0.627939	0.0346217	1.62222e-73	0.0966654	0.185127	0.60156	0.488823	20
/mnt/i/MR.traits/ukb.ppp/besd/EuropeanDiscovery/trans/MENT_Q9BUN1_OID30595_v1_Inflammation_II.gz.Q9BUN1.C1orf56.esd	1	C1orf56	151049868	rs76262208	1	150819413	C	T	0.0198807	0.0236	0.0956	0.8052	-0.236805	0.030137	3.91471e-15	-0.0996601	0.403907	0.805109	0.094622	20
/mnt/i/MR.traits/ukb.ppp/besd/EuropeanDiscovery/trans/SEMA6C_Q9H3T2_OID30531_v1_Inflammation_II.gz.Q9H3T2.SEMA6C.esd	1	SEMA6C	151139158	rs11204771	1	151081704	A	G	0.78827	-0.0245	0.0233	0.2929	0.11089	0.00928747	7.34512e-33	-0.22094	0.210931	0.294893	0.271184	20
/mnt/i/MR.traits/ukb.ppp/besd/EuropeanDiscovery/trans/TNFAIP8L2_Q6P589_OID30629_v1_Inflammation_II.gz.Q6P589.TNFAIP8L2.esd	1	TNFAIP8L2	151158199	rs4970991	1	151031527	C	T	0.806163	0.0008	0.0234	0.9724	0.0664032	0.00936375	1.32647e-12	0.0120476	0.352397	0.972727	0.603876	20
/mnt/i/MR.traits/ukb.ppp/besd/EuropeanDiscovery/trans/TDRKH_Q9Y2W6_OID20875_v1_Neurology.gz.Q9Y2W6.TDRKH.esd	1	TDRKH	151780762	rs4845556	1	151772382	A	G	0.482107	-0.0239	0.0194	0.2176	0.313668	0.00758158	0	-0.0761952	0.0618762	0.218168	0.286091	20
/mnt/i/MR.traits/ukb.ppp/besd/EuropeanDiscovery/trans/S100A11_P31949_OID20130_v1_Cardiometabolic.gz.P31949.S100A11.esd	1	S100A11	152040206	rs2999553	1	152040058	C	G	0.0328032	0.0024	0.0481	0.9608	0.326276	0.0181519	3.06967e-72	0.00735574	0.147422	0.960205	0.589591	20
/mnt/i/MR.traits/ukb.ppp/besd/EuropeanDiscovery/trans/CRNN_Q9UBG3_OID21427_v1_Oncology.gz.Q9UBG3.CRNN.esd	1	CRNN	152411753	rs10494275	1	152419091	A	G	0.084493	0.0518	0.0357	0.1468	-1.18739	0.0144204	0	-0.0436251	0.0300706	0.146848	0.30376	20
/mnt/i/MR.traits/ukb.ppp/besd/EuropeanDiscovery/trans/SPRR3_Q9UBC9_OID31131_v1_Neurology_II.gz.Q9UBC9.SPRR3.esd	1	SPRR3	153002802	rs61811427	1	152995943	T	C	0.532803	0.045	0.029	0.1201	0.239748	0.00704024	3.54714e-254	0.187697	0.121086	0.121114	0.161767	20
/mnt/i/MR.traits/ukb.ppp/besd/EuropeanDiscovery/trans/PGLYRP4_Q96LB8_OID30101_v1_Cardiometabolic_II.gz.Q96LB8.PGLYRP4.esd	1	PGLYRP4	153339480	rs111586430	1	153351834	T	C	0.0397614	-0.0223	0.0453	0.6233	0.921536	0.0165483	0	-0.0241987	0.049159	0.622539	0.687839	20
/mnt/i/MR.traits/ukb.ppp/besd/EuropeanDiscovery/trans/S100A12_P80511_OID21374_v1_Oncology.gz.P80511.S100A12.esd	1	S100A12	153374666	rs3014874	1	153365467	A	G	0.291252	0.0105	0.0221	0.6336	-0.236592	0.00836291	4.50644e-176	-0.0443802	0.0934229	0.634754	0.460046	13
/mnt/i/MR.traits/ukb.ppp/besd/EuropeanDiscovery/trans/S100A4_P26447_OID21519_v1_Oncology.gz.P26447.S100A4.esd	1	S100A4	153546874	rs56350425	1	153548044	C	T	0.0516899	0.0111	0.0439	0.8	0.361045	0.0169052	3.35734e-101	0.0307441	0.1216	0.8004	0.556837	20
/mnt/i/MR.traits/ukb.ppp/besd/EuropeanDiscovery/trans/S100A3_P33764_OID31352_v1_Oncology_II.gz.P33764.S100A3.esd	1	S100A3	153548294	rs78031781	1	153548037	T	C	0.0139165	-0.0622	0.18	0.729699	0.418149	0.0434064	5.78099e-22	-0.148751	0.430745	0.729844	0.93871	14
/mnt/i/MR.traits/ukb.ppp/besd/EuropeanDiscovery/trans/S100A16_Q96FQ6_OID20878_v1_Neurology.gz.Q96FQ6.S100A16.esd	1	S100A16	153610016	rs9700928	1	153612510	C	A	0.460239	-0.006	0.0195	0.759	-0.103526	0.00778701	2.48427e-40	0.0579565	0.188409	0.758379	0.366783	20
/mnt/i/MR.traits/ukb.ppp/besd/EuropeanDiscovery/trans/S100A14_Q9HCY8_OID30987_v1_Neurology_II.gz.Q9HCY8.S100A14.esd	1	S100A14	153615620	rs11548102	1	153614780	T	A	0.461233	-0.0024	0.0194	0.9027	-0.175186	0.00749156	6.15189e-121	0.0136997	0.110741	0.901545	0.517467	20
/mnt/i/MR.traits/ukb.ppp/besd/EuropeanDiscovery/trans/S100A13_Q99584_OID30529_v1_Inflammation_II.gz.Q99584.S100A13.esd	1	S100A13	153625074	rs114678888	1	153622972	A	C	0.027833	0.0074	0.0541	0.8906	-0.503584	0.0187947	3.80209e-158	-0.0146947	0.107431	0.891203	0.294036	20
/mnt/i/MR.traits/ukb.ppp/besd/EuropeanDiscovery/trans/IL6R_P08887_OID20385_v1_Cardiometabolic.gz.P08887.IL6R.esd	1	IL6R	154437322	rs4129267	1	154453788	T	C	0.359841	0.0151	0.0198	0.4469	1.10524	0.00780922	0	0.0136622	0.0179149	0.445693	0.767252	20
/mnt/i/MR.traits/ukb.ppp/besd/EuropeanDiscovery/trans/PMVK_Q15126_OID20850_v1_Neurology.gz.Q15126.PMVK.esd	1	PMVK	154930730	rs11576820	1	154847208	T	C	0.230616	0.0302	0.0346	0.384	-0.0566285	0.0093799	1.56794e-09	-0.5333	0.617352	0.38767	0.190245	20
/mnt/i/MR.traits/ukb.ppp/besd/EuropeanDiscovery/trans/PBXIP1_Q96AQ6_OID31435_v1_Oncology_II.gz.Q96AQ6.PBXIP1.esd	1	PBXIP1	154950100	rs7553195	1	154865320	C	T	0.405567	0.0163	0.0197	0.4065	0.0448737	0.00763282	4.12639e-09	0.363242	0.443336	0.412594	0.979526	20
/mnt/i/MR.traits/ukb.ppp/besd/EuropeanDiscovery/trans/ADAM15_Q13444_OID20109_v1_Cardiometabolic.gz.Q13444.ADAM15.esd	1	ADAM15	155056670	rs11589479	1	155060832	A	G	0.181909	0.0464	0.0261	0.0747997	1.02374	0.0102859	0	0.045324	0.0254988	0.075487	0.958136	20
/mnt/i/MR.traits/ukb.ppp/besd/EuropeanDiscovery/trans/EFNA4_P52798_OID20935_v1_Neurology.gz.P52798.EFNA4.esd	1	EFNA4	155066645	rs72704114	1	155196150	A	G	0.0109344	0.0908	0.0947	0.3376	0.237205	0.0346922	8.06305e-12	0.382791	0.403139	0.342353	NA	NA
/mnt/i/MR.traits/ukb.ppp/besd/EuropeanDiscovery/trans/EFNA1_P20827_OID21125_v1_Neurology.gz.P20827.EFNA1.esd	1	EFNA1	155131388	rs4390169	1	155133578	G	A	0.521869	0.0194	0.0193	0.3158	0.317183	0.00752294	0	0.0611634	0.0608654	0.314947	0.274332	20
/mnt/i/MR.traits/ukb.ppp/besd/EuropeanDiscovery/trans/SCAMP3_O14828_OID21332_v1_Oncology.gz.O14828.SCAMP3.esd	1	SCAMP3	155259204	rs1142287	1	155260340	T	C	0.275348	-0.0235	0.0224	0.2941	-0.0849939	0.00857321	3.62244e-23	0.27649	0.26502	0.296818	0.230466	20
/mnt/i/MR.traits/ukb.ppp/besd/EuropeanDiscovery/trans/PKLR_P30613_OID20682_v1_Inflammation.gz.P30613.PKLR.esd	1	PKLR	155295366	rs77350683	1	155514639	C	T	0.0735586	-0.041	0.0391	0.2944	-0.363653	0.0148554	2.44343e-132	0.112745	0.107619	0.294808	0.588234	20
/mnt/i/MR.traits/ukb.ppp/besd/EuropeanDiscovery/trans/BGLAP_P02818_OID30389_v1_Cardiometabolic_II.gz.P02818.BGLAP.esd	1	BGLAP	156242750	rs2246476	1	156271910	C	T	0.253479	0.0477	0.023	0.0379297	-0.113297	0.00860714	1.43021e-39	-0.421017	0.20551	0.0404972	0.490054	20
/mnt/i/MR.traits/ukb.ppp/besd/EuropeanDiscovery/trans/BCAN_Q96GW7_OID20998_v1_Neurology.gz.Q96GW7.BCAN.esd	1	BCAN	156650461	rs2365715	1	156645322	G	A	0.390656	0.0006	0.0205	0.976	-0.231316	0.00783623	1.65272e-191	-0.00259385	0.0886234	0.976651	0.520594	20
/mnt/i/MR.traits/ukb.ppp/besd/EuropeanDiscovery/trans/HDGF_P51858_OID21455_v1_Oncology.gz.P51858.HDGF.esd	1	HDGF	156754517	rs3806417	1	156741831	A	C	0.333996	0.0289	0.0202	0.1529	1.14633	0.00799834	0	0.0252109	0.0176223	0.152539	0.27302	20
/mnt/i/MR.traits/ukb.ppp/besd/EuropeanDiscovery/trans/PEAR1_Q5VY43_OID20257_v1_Cardiometabolic.gz.Q5VY43.PEAR1.esd	1	PEAR1	156905064	rs4661012	1	156915699	G	T	0.358847	-0.0212	0.0204	0.2989	-0.213205	0.00777569	1.60893e-165	0.0994348	0.0957513	0.299051	0.359611	20
/mnt/i/MR.traits/ukb.ppp/besd/EuropeanDiscovery/trans/FCRL5_Q96RD9_OID21111_v1_Neurology.gz.Q96RD9.FCRL5.esd	1	FCRL5	157532946	rs6694673	1	157545764	A	G	0.237575	-0.0108	0.0237	0.647099	-0.49267	0.00885425	0	0.0219214	0.0481068	0.648619	0.787787	20
/mnt/i/MR.traits/ukb.ppp/besd/EuropeanDiscovery/trans/FCRL3_Q96P31_OID20443_v1_Inflammation.gz.Q96P31.FCRL3.esd	1	FCRL3	157687545	rs7522061	1	157698600	C	T	0.5	0.0031	0.0194	0.8714	0.964697	0.00768259	0	0.00321344	0.02011	0.873044	0.132646	20
/mnt/i/MR.traits/ukb.ppp/besd/EuropeanDiscovery/trans/FCRL2_Q96LA5_OID20639_v1_Inflammation.gz.Q96LA5.FCRL2.esd	1	FCRL2	157761432	rs12568320	1	157774214	G	A	0.200795	-0.0211	0.0262	0.4215	0.767318	0.00986548	0	-0.0274984	0.0341467	0.420646	0.0369891	20
/mnt/i/MR.traits/ukb.ppp/besd/EuropeanDiscovery/trans/FCRL1_Q96LA6_OID20172_v1_Cardiometabolic.gz.Q96LA6.FCRL1.esd	1	FCRL1	157807262	rs4971154	1	157802090	T	C	0.493042	-0.0128	0.0194	0.5107	-0.357564	0.00734556	0	0.0357978	0.054261	0.509425	0.493696	20
/mnt/i/MR.traits/ukb.ppp/besd/EuropeanDiscovery/trans/CD5L_O43866_OID30775_v1_Inflammation_II.gz.O43866.CD5L.esd	1	CD5L	157864584	rs2765501	1	157834858	A	G	0.399602	-0.009	0.0198	0.6478	0.199657	0.00759591	2.8614e-152	-0.0450773	0.0991849	0.649485	0.326498	20
/mnt/i/MR.traits/ukb.ppp/besd/EuropeanDiscovery/trans/CD1C_P29017_OID21483_v1_Oncology.gz.P29017.CD1C.esd	1	CD1C	158292348	rs16839951	1	158186177	G	A	0.106362	-0.0127	0.0311	0.6821	-0.146144	0.0114233	1.78321e-37	0.0869006	0.212912	0.683162	0.88411	20
/mnt/i/MR.traits/ukb.ppp/besd/EuropeanDiscovery/trans/MNDA_P41218_OID20156_v1_Cardiometabolic.gz.P41218.MNDA.esd	1	MNDA	158840428	rs2852702	1	158857638	G	C	0.582505	0.0071	0.0196	0.7163	0.0416364	0.00735282	1.49059e-08	0.170524	0.471704	0.717721	0.520276	20
/mnt/i/MR.traits/ukb.ppp/besd/EuropeanDiscovery/trans/FCER1A_P12319_OID30992_v1_Neurology_II.gz.P12319.FCER1A.esd	1	FCER1A	159298969	rs61828219	1	159288851	A	C	0.16004	0.0424	0.0259	0.101	0.174466	0.0102656	8.91241e-65	0.243027	0.14914	0.103202	0.289641	20
/mnt/i/MR.traits/ukb.ppp/besd/EuropeanDiscovery/trans/APCS_P02743_OID30778_v1_Inflammation_II.gz.P02743.APCS.esd	1	APCS	159588346	rs36126250	1	159593911	G	T	0.0208748	-0.0313	0.0623	0.615	-0.535152	0.0235983	7.46422e-114	0.0584881	0.116444	0.615467	0.454227	15
/mnt/i/MR.traits/ukb.ppp/besd/EuropeanDiscovery/trans/FCRL6_Q6DN72_OID20529_v1_Inflammation.gz.Q6DN72.FCRL6.esd	1	FCRL6	159808384	rs55650803	1	159813358	T	C	0.201789	-0.0433	0.0244	0.0754102	-0.891234	0.00944782	0	0.0485843	0.0273826	0.0760175	0.61141	20
/mnt/i/MR.traits/ukb.ppp/besd/EuropeanDiscovery/trans/SLAMF8_Q9P0V8_OID21214_v1_Oncology.gz.Q9P0V8.SLAMF8.esd	1	SLAMF8	159832152	rs34687326	1	159830120	A	G	0.105368	0.0571	0.0302	0.0588302	-1.34254	0.0115868	0	-0.0425313	0.0224977	0.0586942	0.574425	17
/mnt/i/MR.traits/ukb.ppp/besd/EuropeanDiscovery/trans/IGSF9_Q9P2J2_OID30330_v1_Cardiometabolic_II.gz.Q9P2J2.IGSF9.esd	1	IGSF9	159936326	rs3747617	1	159943109	T	C	0.0656064	-0.0232	0.0424	0.5843	-0.478563	0.0166669	2.59737e-181	0.0484785	0.0886147	0.58433	0.710961	18
/mnt/i/MR.traits/ukb.ppp/besd/EuropeanDiscovery/trans/IGSF8_Q969P0_OID20167_v1_Cardiometabolic.gz.Q969P0.IGSF8.esd	1	IGSF8	160095142	rs12408242	1	160092144	C	T	0.190855	-0.0168	0.0232	0.4698	0.156221	0.00913207	1.31946e-65	-0.10754	0.148641	0.469379	0.768028	20
/mnt/i/MR.traits/ukb.ppp/besd/EuropeanDiscovery/trans/SLAMF6_Q96DU3_OID21254_v1_Oncology.gz.Q96DU3.SLAMF6.esd	1	SLAMF6	160504146	rs11265413	1	160490309	A	T	0.192843	-0.0483	0.0243	0.0466498	-0.214546	0.00945296	4.8867e-114	0.225127	0.113696	0.047695	0.802926	19
/mnt/i/MR.traits/ukb.ppp/besd/EuropeanDiscovery/trans/CD84_Q9UIB8_OID20607_v1_Inflammation.gz.Q9UIB8.CD84.esd	1	CD84	160560306	rs12072476	1	160586922	G	A	0.888668	0.0363	0.0333	0.2752	-0.205581	0.0136188	1.73661e-51	-0.176573	0.162402	0.276922	0.8276	20
/mnt/i/MR.traits/ukb.ppp/besd/EuropeanDiscovery/trans/SLAMF1_Q13291_OID20496_v1_Inflammation.gz.Q13291.SLAMF1.esd	1	SLAMF1	160627575	rs7535367	1	160668460	T	G	0.140159	0.0051	0.0279	0.8541	-0.144706	0.0110171	2.08545e-39	-0.0352439	0.192823	0.854972	0.0352836	20
/mnt/i/MR.traits/ukb.ppp/besd/EuropeanDiscovery/trans/CD48_P09326_OID20692_v1_Inflammation.gz.P09326.CD48.esd	1	CD48	160695288	rs2295615	1	160684968	G	C	0.105368	0.0328	0.0295	0.2668	-0.932929	0.010882	0	-0.0351581	0.0316235	0.266237	0.375449	20
/mnt/i/MR.traits/ukb.ppp/besd/EuropeanDiscovery/trans/SLAMF7_Q9NQ25_OID20602_v1_Inflammation.gz.Q9NQ25.SLAMF7.esd	1	SLAMF7	160746939	rs11581248	1	160750284	T	C	0.127237	0.0112	0.0296	0.706001	-0.942797	0.0111435	0	-0.0118795	0.0313963	0.705152	0.307345	20
/mnt/i/MR.traits/ukb.ppp/besd/EuropeanDiscovery/trans/LY9_Q9HBG7_OID20670_v1_Inflammation.gz.Q9HBG7.LY9.esd	1	LY9	160812168	rs12128261	1	160792994	G	T	0.233598	0.0014	0.0262	0.9575	0.59974	0.00914664	0	0.00233434	0.0436856	0.957385	0.966271	20
/mnt/i/MR.traits/ukb.ppp/besd/EuropeanDiscovery/trans/CD244_Q9BZW8_OID20628_v1_Inflammation.gz.Q9BZW8.CD244.esd	1	CD244	160846524	rs7518342	1	160835144	G	C	0.60338	0.0101	0.0199	0.611699	-0.327641	0.00760339	0	-0.0308264	0.0607414	0.611802	0.765261	20
/mnt/i/MR.traits/ukb.ppp/besd/EuropeanDiscovery/trans/F11R_Q9Y624_OID21151_v1_Neurology.gz.Q9Y624.F11R.esd	1	F11R	161008277	rs60315407	1	161063015	C	T	0.321074	0.0191	0.0213	0.3677	0.0627253	0.00834638	5.67939e-14	0.304502	0.341985	0.373252	0.872015	20
/mnt/i/MR.traits/ukb.ppp/besd/EuropeanDiscovery/trans/NECTIN4_Q96NY8_OID21490_v1_Oncology.gz.Q96NY8.NECTIN4.esd	1	NECTIN4	161080278	rs35434391	1	161079719	T	G	0.134195	-0.0034	0.0314	0.9126	-0.447125	0.011624	0	0.00760414	0.0702267	0.913774	0.873883	20
/mnt/i/MR.traits/ukb.ppp/besd/EuropeanDiscovery/trans/NIT1_Q86X76_OID30252_v1_Cardiometabolic_II.gz.Q86X76.NIT1.esd	1	NIT1	161121766	rs76502631	1	161118210	A	G	0.026839	-0.0269	0.0686	0.6952	-0.726221	0.022693	1.0233e-224	0.0370411	0.0944687	0.694985	0.562811	20
/mnt/i/MR.traits/ukb.ppp/besd/EuropeanDiscovery/trans/ADAMTS4_O75173_OID30471_v1_Inflammation_II.gz.O75173.ADAMTS4.esd	1	ADAMTS4	161191678	rs4656993	1	161206347	G	A	0.582505	-0.0097	0.0196	0.6187	-0.118273	0.00765873	8.42364e-54	0.0820136	0.165803	0.620851	0.544947	20
/mnt/i/MR.traits/ukb.ppp/besd/EuropeanDiscovery/trans/APOA2_P02652_OID30686_v1_Inflammation_II.gz.P02652.APOA2.esd	1	APOA2	161222962	rs4073054	1	161230697	A	C	0.61829	-0.0144	0.0199	0.4674	0.0671418	0.00754407	5.58726e-19	-0.214471	0.297366	0.470763	0.825829	20
/mnt/i/MR.traits/ukb.ppp/besd/EuropeanDiscovery/trans/FCGR2A_P12318_OID20391_v1_Cardiometabolic.gz.P12318.FCGR2A.esd	1	FCGR2A	161514722	rs11810143	1	161510859	G	A	0.143141	0.0241	0.0311	0.439001	-1.47429	0.0118432	0	-0.0163469	0.0210953	0.438396	0.260782	20
/mnt/i/MR.traits/ukb.ppp/besd/EuropeanDiscovery/trans/FCGR3B_O75015_OID20387_v1_Cardiometabolic.gz.O75015.FCGR3B.esd	1	FCGR3B	161627580	rs4102485	1	161636845	A	G	0.222664	0.0411	0.0631	0.5145	-0.82612	0.00814185	0	-0.0497506	0.0763827	0.514831	0.0712653	20
/mnt/i/MR.traits/ukb.ppp/besd/EuropeanDiscovery/trans/FCGR2B_P31994_OID21215_v1_Oncology.gz.P31994.FCGR2B.esd	1	FCGR2B	161670898	rs1801274	1	161509955	G	A	0.510934	0.0073	0.0194	0.704901	-0.450778	0.00771422	0	-0.0161942	0.0430376	0.706708	0.192165	20
/mnt/i/MR.traits/ukb.ppp/besd/EuropeanDiscovery/trans/FCRLB_Q6BAA4_OID21193_v1_Oncology.gz.Q6BAA4.FCRLB.esd	1	FCRLB	161724853	rs61801180	1	161718974	C	G	0.0487078	0.0193	0.0424	0.6482	1.36339	0.0157537	0	0.0141559	0.0310994	0.648978	0.238148	20
/mnt/i/MR.traits/ukb.ppp/besd/EuropeanDiscovery/trans/GPA33_Q99795_OID21376_v1_Oncology.gz.Q99795.GPA33.esd	1	GPA33	167109658	rs72689400	1	167068982	A	C	0.0178926	0.0975	0.0783	0.2133	-0.678569	0.0286675	7.29447e-124	-0.143685	0.115549	0.213687	0.698053	19
/mnt/i/MR.traits/ukb.ppp/besd/EuropeanDiscovery/trans/CREG1_O75629_OID21515_v1_Oncology.gz.O75629.CREG1.esd	1	CREG1	167541461	rs7513428	1	167546035	C	T	0.850895	-0.0004	0.027	0.9874	-0.254494	0.00988308	3.18406e-146	0.00157175	0.106093	0.98818	0.988274	20
/mnt/i/MR.traits/ukb.ppp/besd/EuropeanDiscovery/trans/XCL1_P47992_OID21398_v1_Oncology.gz.P47992.XCL1.esd	1	XCL1	168579337	rs4656599	1	168534148	T	C	0.209742	-0.0277	0.0277	0.3166	0.832515	0.00950059	0	-0.0332727	0.0332748	0.317342	0.049	20
/mnt/i/MR.traits/ukb.ppp/besd/EuropeanDiscovery/trans/DPT_Q07507_OID20278_v1_Cardiometabolic.gz.Q07507.DPT.esd	1	DPT	168712337	rs1018454	1	168728523	C	A	0.569583	-0.018	0.0196	0.3584	0.330338	0.00699502	0	-0.0544896	0.0593444	0.358517	0.404985	20
/mnt/i/MR.traits/ukb.ppp/besd/EuropeanDiscovery/trans/SELP_P16109_OID20379_v1_Cardiometabolic.gz.P16109.SELP.esd	1	SELP	169609521	rs6136	1	169594713	G	T	0.0884692	-0.0442	0.0307	0.1495	-0.403494	0.0117671	1.10558e-257	0.109543	0.0761524	0.1503	0.386509	20
/mnt/i/MR.traits/ukb.ppp/besd/EuropeanDiscovery/trans/SELL_P14151_OID30752_v1_Inflammation_II.gz.P14151.SELL.esd	1	SELL	169701184	rs2223286	1	169696491	C	T	0.279324	-0.02	0.021	0.3401	-0.406701	0.00787369	0	0.0491762	0.0516438	0.340986	0.146403	20
/mnt/i/MR.traits/ukb.ppp/besd/EuropeanDiscovery/trans/SELE_P16581_OID20290_v1_Cardiometabolic.gz.P16581.SELE.esd	1	SELE	169743672	rs7515714	1	169738588	G	A	0.690855	0.0055	0.0206	0.7897	-0.094664	0.00657876	6.03672e-47	-0.0581002	0.217649	0.789512	0.546464	20
/mnt/i/MR.traits/ukb.ppp/besd/EuropeanDiscovery/trans/MYOC_Q99972_OID21121_v1_Neurology.gz.Q99972.MYOC.esd	1	MYOC	171644052	rs171003	1	171647381	A	G	0.590457	-0.0118	0.0196	0.549	0.26721	0.00731451	3.50782e-292	-0.04416	0.0733605	0.547201	0.704434	20
/mnt/i/MR.traits/ukb.ppp/besd/EuropeanDiscovery/trans/FASLG_P48023_OID20665_v1_Inflammation.gz.P48023.FASLG.esd	1	FASLG	172662990	rs79419452	1	172703333	A	T	0.158052	0.0013	0.0264	0.9614	-0.0994035	0.0093201	1.47604e-26	-0.013078	0.265587	0.960727	0.58831	20
/mnt/i/MR.traits/ukb.ppp/besd/EuropeanDiscovery/trans/PRDX6_P30041_OID21404_v1_Oncology.gz.P30041.PRDX6.esd	1	PRDX6	173483072	rs33951697	1	173489187	T	C	0.163022	0.0364	0.0248	0.1424	0.17395	0.00956473	6.59026e-74	0.209256	0.143033	0.143471	0.242305	20
/mnt/i/MR.traits/ukb.ppp/besd/EuropeanDiscovery/trans/SERPINC1_P01008_OID30789_v1_Inflammation_II.gz.P01008.SERPINC1.esd	1	SERPINC1	173910564	rs2227590	1	173916899	A	G	0.121272	-0.0447	0.0294	0.1285	0.0820763	0.0115729	1.32099e-12	-0.544615	0.366342	0.137113	0.618089	20
/mnt/i/MR.traits/ukb.ppp/besd/EuropeanDiscovery/trans/RABGAP1L_Q5R372_OID20447_v1_Inflammation.gz.Q5R372.RABGAP1L.esd	1	RABGAP1L	174577359	rs6661868	1	174107629	G	A	0.210736	0.0157	0.0239	0.5114	0.0920795	0.00941468	1.36648e-22	0.170505	0.260143	0.512193	0.0855855	20
/mnt/i/MR.traits/ukb.ppp/besd/EuropeanDiscovery/trans/CACYBP_Q9HB71_OID30649_v1_Inflammation_II.gz.Q9HB71.CACYBP.esd	1	CACYBP	175005595	rs12565973	1	174020081	T	C	0.112326	-0.0452	0.0302	0.1342	-0.17148	0.0120672	7.88865e-46	0.263588	0.177088	0.136631	0.0666414	20
/mnt/i/MR.traits/ukb.ppp/besd/EuropeanDiscovery/trans/TNN_Q9UQP3_OID30412_v1_Cardiometabolic_II.gz.Q9UQP3.TNN.esd	1	TNN	175107954	rs77382942	1	175122510	A	T	0.641153	0.0044	0.04	0.9122	-0.869647	0.00782077	0	-0.00505952	0.0459957	0.912409	0.799588	20
/mnt/i/MR.traits/ukb.ppp/besd/EuropeanDiscovery/trans/TNR_Q92752_OID20957_v1_Neurology.gz.Q92752.TNR.esd	1	TNR	175529405	rs2235256	1	175599911	G	A	0.435388	0.0086	0.0198	0.663399	-0.375222	0.00735317	0	-0.0229198	0.0527707	0.66405	0.771392	20
/mnt/i/MR.traits/ukb.ppp/besd/EuropeanDiscovery/trans/ANGPTL1_O95841_OID20211_v1_Cardiometabolic.gz.O95841.ANGPTL1.esd	1	ANGPTL1	178860306	rs12753251	1	178560763	A	G	0.463221	-0.0004	0.0193	0.9823	-0.284166	0.00751466	0	0.00140763	0.0679181	0.983465	0.112035	20
/mnt/i/MR.traits/ukb.ppp/besd/EuropeanDiscovery/trans/TOR1AIP1_Q5JTV8_OID30195_v1_Cardiometabolic_II.gz.Q5JTV8.TOR1AIP1.esd	1	TOR1AIP1	179901060	rs486906	1	179894102	T	G	0.606362	-0.0061	0.0198	0.7573	0.709116	0.00784633	0	-0.00860226	0.0279223	0.758022	0.693951	20
/mnt/i/MR.traits/ukb.ppp/besd/EuropeanDiscovery/trans/QSOX1_O00391_OID30729_v1_Inflammation_II.gz.O00391.QSOX1.esd	1	QSOX1	180179450	rs12371	1	180194255	G	A	0.0775348	-0.0219	0.0342	0.5206	-1.08621	0.013405	0	0.0201618	0.0314866	0.521957	0.450605	20
/mnt/i/MR.traits/ukb.ppp/besd/EuropeanDiscovery/trans/NPL_Q9BXD5_OID30329_v1_Cardiometabolic_II.gz.Q9BXD5.NPL.esd	1	NPL	182809838	rs12142654	1	182794470	T	A	0.0437376	-0.0099	0.0387	0.7973	0.388365	0.0134428	1.58592e-183	-0.0254915	0.0996524	0.798102	0.549154	20
/mnt/i/MR.traits/ukb.ppp/besd/EuropeanDiscovery/trans/NCF2_P19878_OID20567_v1_Inflammation.gz.P19878.NCF2.esd	1	NCF2	183573219	rs34474108	1	183452169	T	A	0.0218688	0.0136	0.0762	0.8585	-0.440095	0.0269413	5.53478e-60	-0.0309024	0.173155	0.858356	0.622719	4
/mnt/i/MR.traits/ukb.ppp/besd/EuropeanDiscovery/trans/TPR_P12270_OID30143_v1_Cardiometabolic_II.gz.P12270.TPR.esd	1	TPR	186343672	rs12096032	1	186813993	T	C	0.0139165	0.1768	0.2152	0.4115	0.281594	0.0410899	7.22603e-12	0.627854	0.769693	0.41466	NA	NA
/mnt/i/MR.traits/ukb.ppp/besd/EuropeanDiscovery/trans/PLA2G4A_P47712_OID20685_v1_Inflammation.gz.P47712.PLA2G4A.esd	1	PLA2G4A	186908965	rs55834900	1	186975638	C	G	0.0725646	0.0072	0.039	0.8537	0.128372	0.0135699	3.07823e-21	0.056087	0.303862	0.853558	0.177682	15
/mnt/i/MR.traits/ukb.ppp/besd/EuropeanDiscovery/trans/CFH_P08603_OID30790_v1_Inflammation_II.gz.P08603.CFH.esd	1	CFH	196702115	rs731557	1	196735885	A	C	0.188867	-0.0294	0.0246	0.2308	0.421186	0.00968701	0	-0.0698029	0.0584286	0.232216	0.434655	20
/mnt/i/MR.traits/ukb.ppp/besd/EuropeanDiscovery/trans/CFHR4_Q92496_OID30758_v1_Inflammation_II.gz.Q92496.CFHR4.esd	1	CFHR4	196903404	rs4915363	1	196936075	C	T	0.253479	0.0636	0.0475	0.181	-0.793439	0.00898803	0	-0.0801574	0.0598729	0.180638	0.100685	20
/mnt/i/MR.traits/ukb.ppp/besd/EuropeanDiscovery/trans/CFHR2_P36980_OID30720_v1_Inflammation_II.gz.P36980.CFHR2.esd	1	CFHR2	196951680	rs4085749	1	196951018	T	C	0.250497	-0.0113	0.0228	0.6204	-1.03731	0.00907274	0	0.0108936	0.0219801	0.62017	0.147879	20
/mnt/i/MR.traits/ukb.ppp/besd/EuropeanDiscovery/trans/CFHR5_Q9BXR6_OID30716_v1_Inflammation_II.gz.Q9BXR6.CFHR5.esd	1	CFHR5	196992344	rs72732234	1	196334759	C	T	0.0208748	-0.01	0.0714	0.8881	-1.58898	0.0295918	0	0.00629335	0.0449346	0.888616	0.847597	9
/mnt/i/MR.traits/ukb.ppp/besd/EuropeanDiscovery/trans/F13B_P05160_OID30781_v1_Inflammation_II.gz.P05160.F13B.esd	1	F13B	197053000	rs12134960	1	197040378	C	G	0.173956	-0.0104	0.0261	0.6885	-0.558501	0.010037	0	0.0186213	0.0467334	0.690293	0.343156	20
/mnt/i/MR.traits/ukb.ppp/besd/EuropeanDiscovery/trans/PTPRC_P08575_OID30380_v1_Cardiometabolic_II.gz.P08575.PTPRC.esd	1	PTPRC	198697966	rs552839429	1	198726860	C	T	0.0119284	-0.2154	0.1625	0.1851	-0.805689	0.0287511	8.54956e-173	0.267349	0.201916	0.185484	0.0071808	20
/mnt/i/MR.traits/ukb.ppp/besd/EuropeanDiscovery/trans/LMOD1_P29536_OID30212_v1_Cardiometabolic_II.gz.P29536.LMOD1.esd	1	LMOD1	201921522	rs2819351	1	201916029	T	C	0.317097	-0.0165	0.0203	0.417	-0.191582	0.00723283	1.3385e-154	0.086125	0.10601	0.416548	0.834676	20
/mnt/i/MR.traits/ukb.ppp/besd/EuropeanDiscovery/trans/LMOD1_P29536_OID30547_v1_Inflammation_II.gz.P29536.LMOD1.esd	1	LMOD1	201921522	rs2819351	1	201916029	T	C	0.317097	-0.0165	0.0203	0.417	-0.179327	0.0073249	2.30682e-132	0.0920107	0.113263	0.416585	0.834105	20
/mnt/i/MR.traits/ukb.ppp/besd/EuropeanDiscovery/trans/LMOD1_P29536_OID31014_v1_Neurology_II.gz.P29536.LMOD1.esd	1	LMOD1	201921522	rs2819351	1	201916029	T	C	0.317097	-0.0165	0.0203	0.417	-0.192482	0.00717004	9.56648e-159	0.0857223	0.105513	0.416542	0.82802	20
/mnt/i/MR.traits/ukb.ppp/besd/EuropeanDiscovery/trans/LMOD1_P29536_OID31416_v1_Oncology_II.gz.P29536.LMOD1.esd	1	LMOD1	201921522	rs2819351	1	201916029	T	C	0.317097	-0.0165	0.0203	0.417	-0.181991	0.00722138	3.83716e-140	0.0906638	0.111602	0.416571	0.828958	20
/mnt/i/MR.traits/ukb.ppp/besd/EuropeanDiscovery/trans/CHI3L1_P36222_OID20399_v1_Cardiometabolic.gz.P36222.CHI3L1.esd	1	CHI3L1	203182818	rs4950928	1	203186754	C	G	0.819085	0.0062	0.0235	0.7932	0.671982	0.00903308	0	0.00922644	0.0349714	0.791912	0.33276	20
/mnt/i/MR.traits/ukb.ppp/besd/EuropeanDiscovery/trans/CHIT1_Q13231_OID20312_v1_Cardiometabolic.gz.Q13231.CHIT1.esd	1	CHIT1	203243234	rs872583	1	203215638	C	T	0.185885	-0.0137	0.0244	0.5742	-1.09207	0.00902372	0	0.012545	0.0223431	0.574478	0.413934	20
/mnt/i/MR.traits/ukb.ppp/besd/EuropeanDiscovery/trans/PRELP_P51888_OID20766_v1_Inflammation.gz.P51888.PRELP.esd	1	PRELP	203483579	rs13302990	1	203459042	C	T	0.0119284	0.1999	0.1818	0.2715	-1.81033	0.034489	0	-0.110422	0.100446	0.271629	0.456514	5
/mnt/i/MR.traits/ukb.ppp/besd/EuropeanDiscovery/trans/OPTC_Q9UBM4_OID21362_v1_Oncology.gz.Q9UBM4.OPTC.esd	1	OPTC	203501551	rs56219555	1	203503694	T	C	0.0109344	0.0216	0.188	0.9084	-1.29631	0.0421197	5.35552e-208	-0.0166627	0.145028	0.90853	0.206709	19
/mnt/i/MR.traits/ukb.ppp/besd/EuropeanDiscovery/trans/REN_P00797_OID20201_v1_Cardiometabolic.gz.P00797.REN.esd	1	REN	204172572	rs4951315	1	204188040	A	C	0.324056	-0.0054	0.0211	0.799	-0.0761919	0.0078245	2.08401e-22	0.0708737	0.277028	0.798078	0.0420019	20
/mnt/i/MR.traits/ukb.ppp/besd/EuropeanDiscovery/trans/NFASC_O94856_OID20634_v1_Inflammation.gz.O94856.NFASC.esd	1	NFASC	204925736	rs6693024	1	204976361	A	C	0.0705765	-0.014	0.032	0.660699	0.593886	0.0118888	0	-0.0235735	0.0538845	0.661761	0.239113	14
/mnt/i/MR.traits/ukb.ppp/besd/EuropeanDiscovery/trans/CNTN2_Q02246_OID21426_v1_Oncology.gz.Q02246.CNTN2.esd	1	CNTN2	205060613	rs2071533	1	205043070	G	T	0.857853	-0.013	0.0287	0.6509	-1.17527	0.0108446	0	0.0110613	0.0244201	0.650579	0.342456	20
/mnt/i/MR.traits/ukb.ppp/besd/EuropeanDiscovery/trans/PM20D1_Q6GTS8_OID20149_v1_Cardiometabolic.gz.Q6GTS8.PM20D1.esd	1	PM20D1	205839078	rs112268616	1	205847765	C	T	0.367793	0.0186	0.0408	0.649	-0.839858	0.00804874	0	-0.0221466	0.0485801	0.648478	0.789949	20
/mnt/i/MR.traits/ukb.ppp/besd/EuropeanDiscovery/trans/CTSE_P14091_OID30628_v1_Inflammation_II.gz.P14091.CTSE.esd	1	CTSE	206016222	rs1172199	1	205689811	T	C	0.698807	-0.0396	0.0212	0.0623003	0.0761173	0.00847302	2.62302e-19	-0.52025	0.284475	0.0674282	0.10651	20
/mnt/i/MR.traits/ukb.ppp/besd/EuropeanDiscovery/trans/MAPKAPK2_P49137_OID31293_v1_Oncology_II.gz.P49137.MAPKAPK2.esd	1	MAPKAPK2	206709593	rs11119390	1	206728037	G	C	0.316103	-0.0164	0.021	0.4361	0.14746	0.00824629	1.62965e-71	-0.111217	0.142547	0.435268	0.02871	20
/mnt/i/MR.traits/ukb.ppp/besd/EuropeanDiscovery/trans/IL10_P22301_OID20431_v1_Inflammation.gz.P22301.IL10.esd	1	IL10	206771072	rs3024495	1	206769068	T	C	0.167992	0.0122	0.0268	0.6498	-0.140628	0.0106006	3.64504e-40	-0.0867537	0.190686	0.649141	0.182575	20
/mnt/i/MR.traits/ukb.ppp/besd/EuropeanDiscovery/trans/IL19_Q9UHD0_OID20158_v1_Cardiometabolic.gz.Q9UHD0.IL19.esd	1	IL19	206806872	rs2243191	1	206842612	C	T	0.772366	-0.0333	0.0234	0.1543	0.356441	0.00876108	0	-0.0934236	0.0656892	0.154966	0.390899	20
/mnt/i/MR.traits/ukb.ppp/besd/EuropeanDiscovery/trans/PIGR_P01833_OID21102_v1_Neurology.gz.P01833.PIGR.esd	1	PIGR	206937494	rs291102	1	206933133	A	G	0.0258449	0.0631	0.0593	0.2873	-0.508096	0.024565	4.85184e-95	-0.124189	0.116865	0.287929	0.472192	15
/mnt/i/MR.traits/ukb.ppp/besd/EuropeanDiscovery/trans/FCAMR_Q8WWV6_OID30332_v1_Cardiometabolic_II.gz.Q8WWV6.FCAMR.esd	1	FCAMR	206964295	rs11119933	1	206967095	T	C	0.16501	0.0513	0.0248	0.03843	0.447089	0.00950568	0	0.114742	0.0555236	0.0387765	0.988754	20
/mnt/i/MR.traits/ukb.ppp/besd/EuropeanDiscovery/trans/SARG_Q9BW04_OID30331_v1_Cardiometabolic_II.gz.Q9BW04.C1orf116.esd	1	C1orf116	207025639	rs74441312	1	207032059	G	T	0.0168986	-0.0134	0.0851	0.8749	0.263385	0.0282372	1.08293e-20	-0.0508761	0.323147	0.874899	0.948035	5
/mnt/i/MR.traits/ukb.ppp/besd/EuropeanDiscovery/trans/YOD1_Q5VVQ6_OID30181_v1_Cardiometabolic_II.gz.Q5VVQ6.YOD1.esd	1	YOD1	207048414	rs1044145	1	207044014	C	T	0.583499	0.0068	0.0194	0.7258	0.105842	0.00738583	1.41287e-46	0.0642467	0.183347	0.726031	0.796015	20
/mnt/i/MR.traits/ukb.ppp/besd/EuropeanDiscovery/trans/PFKFB2_O60825_OID21356_v1_Oncology.gz.O60825.PFKFB2.esd	1	PFKFB2	207057695	rs1560	1	207077286	G	A	0.44334	-0.0114	0.0194	0.5565	-0.188351	0.00742106	4.13036e-142	0.0605253	0.103027	0.556887	0.752754	20
/mnt/i/MR.traits/ukb.ppp/besd/EuropeanDiscovery/trans/C4BPB_P20851_OID21481_v1_Oncology.gz.P20851.C4BPB.esd	1	C4BPB	207094426	rs3813948	1	207096513	C	T	0.0705765	-0.0035	0.0382	0.9274	-0.307177	0.0141345	1.0139e-104	0.0113941	0.124359	0.926998	0.111496	10
/mnt/i/MR.traits/ukb.ppp/besd/EuropeanDiscovery/trans/CD55_P08174_OID20377_v1_Cardiometabolic.gz.P08174.CD55.esd	1	CD55	207354168	rs1583090	1	207262438	C	T	0.246521	0.04	0.0225	0.0758298	-0.486996	0.0090773	0	-0.0821362	0.046227	0.0756007	0.377738	20
/mnt/i/MR.traits/ukb.ppp/besd/EuropeanDiscovery/trans/CR2_P20023_OID20393_v1_Cardiometabolic.gz.P20023.CR2.esd	1	CR2	207472062	rs61821113	1	207423119	T	C	0.0854871	0.0335	0.0313	0.2844	-0.282721	0.011464	2.75413e-134	-0.118491	0.110814	0.284943	0.704421	20
/mnt/i/MR.traits/ukb.ppp/besd/EuropeanDiscovery/trans/CR1_P17927_OID30697_v1_Inflammation_II.gz.P17927.CR1.esd	1	CR1	207568956	rs679515	1	207577223	C	T	0.828032	-0.0272	0.0244	0.2647	-0.539613	0.00977718	0	0.0504065	0.0452268	0.265053	0.785821	20
/mnt/i/MR.traits/ukb.ppp/besd/EuropeanDiscovery/trans/CD46_P15529_OID20380_v1_Cardiometabolic.gz.P15529.CD46.esd	1	CD46	207773784	rs1970530	1	207750721	A	G	0.605368	-0.0319	0.0198	0.1073	-0.0889131	0.00765588	3.51076e-31	0.358777	0.224822	0.110527	0.748815	20
/mnt/i/MR.traits/ukb.ppp/besd/EuropeanDiscovery/trans/CD34_P28906_OID21025_v1_Neurology.gz.P28906.CD34.esd	1	CD34	207896187	rs6671850	1	207884455	T	C	0.0725646	0.0157	0.0394	0.6902	0.12253	0.0150618	4.1134e-16	0.128132	0.321939	0.69063	0.167804	20
/mnt/i/MR.traits/ukb.ppp/besd/EuropeanDiscovery/trans/PPP2R5A_Q15172_OID31502_v1_Oncology_II.gz.Q15172.PPP2R5A.esd	1	PPP2R5A	212323632	rs351409	1	212285915	G	A	0.0357853	-0.0843	0.066	0.2014	-0.301058	0.0263262	2.77332e-30	0.280012	0.22059	0.204306	0.0478945	20
/mnt/i/MR.traits/ukb.ppp/besd/EuropeanDiscovery/trans/CENPF_P49454_OID31329_v1_Oncology_II.gz.P49454.CENPF.esd	1	CENPF	214633883	rs3790647	1	214645602	C	A	0.0506958	0.014	0.0433	0.7471	-0.125887	0.0167942	6.58718e-14	-0.111211	0.344279	0.746676	0.262677	20
/mnt/i/MR.traits/ukb.ppp/besd/EuropeanDiscovery/trans/TGFB2_P61812_OID31417_v1_Oncology_II.gz.P61812.TGFB2.esd	1	TGFB2	218394978	rs7538934	1	218521007	T	C	0.136183	0.0068	0.0291	0.8155	0.196627	0.0118193	3.81853e-62	0.0345832	0.148011	0.815254	0.078047	20
/mnt/i/MR.traits/ukb.ppp/besd/EuropeanDiscovery/trans/SUSD4_Q5VX71_OID31398_v1_Oncology_II.gz.Q5VX71.SUSD4.esd	1	SUSD4	223292526	rs1418152	1	223274633	G	T	0.405567	-0.0169	0.0197	0.3899	-0.380208	0.00765178	0	0.0444494	0.0518215	0.391036	0.0477122	20
/mnt/i/MR.traits/ukb.ppp/besd/EuropeanDiscovery/trans/ENAH_Q8N8S7_OID20497_v1_Inflammation.gz.Q8N8S7.ENAH.esd	1	ENAH	225569986	rs10799316	1	225480329	A	G	0.732604	0.0161	0.0228	0.4807	0.124453	0.00889669	1.82769e-44	0.129366	0.183435	0.480659	0.0840282	20
/mnt/i/MR.traits/ukb.ppp/besd/EuropeanDiscovery/trans/LEFTY2_O00292_OID21454_v1_Oncology.gz.O00292.LEFTY2.esd	1	LEFTY2	225938990	rs360058	1	225889219	T	G	0.394632	-0.0124	0.0202	0.5371	-0.712794	0.00739268	0	0.0173963	0.0283398	0.539315	0.556974	20
/mnt/i/MR.traits/ukb.ppp/besd/EuropeanDiscovery/trans/PARP1_P09874_OID20500_v1_Inflammation.gz.P09874.PARP1.esd	1	PARP1	226384182	rs1433574	1	226421638	C	A	0.172962	-0.0017	0.0259	0.9469	-0.158568	0.0100887	1.14843e-55	0.010721	0.163338	0.947667	0.381437	20
/mnt/i/MR.traits/ukb.ppp/besd/EuropeanDiscovery/trans/WNT9A_O14904_OID20460_v1_Inflammation.gz.O14904.WNT9A.esd	1	WNT9A	227933294	rs4653881	1	227892238	T	C	0.375746	-0.011	0.0201	0.5857	-0.128786	0.00718186	6.6207e-72	0.085413	0.156146	0.584372	0.241664	20
/mnt/i/MR.traits/ukb.ppp/besd/EuropeanDiscovery/trans/GALNT2_Q10471_OID21423_v1_Oncology.gz.Q10471.GALNT2.esd	1	GALNT2	230170056	rs4846914	1	230159944	A	G	0.601392	0.0306	0.0199	0.1238	0.292801	0.00739692	0	0.104508	0.0680155	0.124409	0.341567	20
/mnt/i/MR.traits/ukb.ppp/besd/EuropeanDiscovery/trans/AGT_P01019_OID30709_v1_Inflammation_II.gz.P01019.AGT.esd	1	AGT	230718176	rs4762	1	230710231	A	G	0.130219	-0.0311	0.0285	0.2761	0.743721	0.0116879	0	-0.0418168	0.0383265	0.275243	0.0443312	20
/mnt/i/MR.traits/ukb.ppp/besd/EuropeanDiscovery/trans/EGLN1_Q9GZT9_OID20572_v1_Inflammation.gz.Q9GZT9.EGLN1.esd	1	EGLN1	231393019	rs77466488	1	231488623	G	A	0.027833	0.032	0.0502	0.5235	0.337123	0.0198162	6.63736e-65	0.0949208	0.149012	0.524123	0.635449	20
/mnt/i/MR.traits/ukb.ppp/besd/EuropeanDiscovery/trans/NID1_P14543_OID20362_v1_Cardiometabolic.gz.P14543.NID1.esd	1	NID1	236020470	rs74891748	1	236110105	T	G	0.0159046	-0.0009	0.0815	0.9909	-0.584381	0.0317576	1.28293e-75	0.00154009	0.139464	0.991189	0.429463	4
/mnt/i/MR.traits/ukb.ppp/besd/EuropeanDiscovery/trans/LGALS8_O00214_OID21041_v1_Neurology.gz.O00214.LGALS8.esd	1	LGALS8	236535490	rs1475133	1	236553386	A	G	0.740557	0.043	0.0225	0.0562795	0.306036	0.00851606	8.2744e-283	0.140506	0.0736247	0.0563377	0.529501	20
/mnt/i/MR.traits/ukb.ppp/besd/EuropeanDiscovery/trans/MTR_Q99707_OID30110_v1_Cardiometabolic_II.gz.Q99707.MTR.esd	1	MTR	236858269	rs58213669	1	236874581	T	A	0.175944	-0.0082	0.0274	0.764499	0.0560694	0.00978163	9.9186e-09	-0.146247	0.489346	0.765045	0.38995	13
/mnt/i/MR.traits/ukb.ppp/besd/EuropeanDiscovery/trans/CEP170_Q5SW79_OID30240_v1_Cardiometabolic_II.gz.Q5SW79.CEP170.esd	1	CEP170	243189888	rs12741781	1	243264850	G	T	0.354871	-0.0371	0.0206	0.0715599	0.0709513	0.00802738	9.6873e-19	-0.522894	0.296306	0.0776126	0.652961	20
/mnt/i/MR.traits/ukb.ppp/besd/EuropeanDiscovery/trans/SDCCAG8_Q86SQ7_OID31423_v1_Oncology_II.gz.Q86SQ7.SDCCAG8.esd	1	SDCCAG8	243378062	rs953492	1	243307890	G	A	0.537773	0.053	0.0194	0.00629999	0.202525	0.00739905	5.94975e-165	0.261696	0.0962666	0.00655882	0.153112	20
/mnt/i/MR.traits/ukb.ppp/besd/EuropeanDiscovery/trans/AKT3_Q9Y243_OID21197_v1_Oncology.gz.Q9Y243.AKT3.esd	1	AKT3	243669656	rs4515770	1	243523611	C	T	0.223658	-0.0256	0.0238	0.2804	0.0647252	0.0092764	3.00677e-12	-0.395518	0.372052	0.287749	0.469569	20
/mnt/i/MR.traits/ukb.ppp/besd/EuropeanDiscovery/trans/EFCAB2_Q5VUJ9_OID31313_v1_Oncology_II.gz.Q5VUJ9.EFCAB2.esd	1	EFCAB2	245048423	rs61844237	1	244970360	C	G	0.471173	-0.0242	0.0197	0.2197	-0.384352	0.00762777	0	0.0629631	0.0512703	0.219424	0.695807	20
/mnt/i/MR.traits/ukb.ppp/besd/EuropeanDiscovery/trans/TRIM58_Q8NG06_OID31429_v1_Oncology_II.gz.Q8NG06.TRIM58.esd	1	TRIM58	247868662	rs11204523	1	247857254	C	G	0.761431	-0.0088	0.0339	0.7957	0.225562	0.00887247	1.41574e-142	-0.0390137	0.150299	0.795193	0.158438	20
/mnt/i/MR.traits/ukb.ppp/besd/EuropeanDiscovery/trans/LYPD8_Q6UX82_OID21251_v1_Oncology.gz.Q6UX82.LYPD8.esd	1	LYPD8	248747587	rs12044252	1	248771492	C	T	0.0735586	-0.0347	0.0335	0.3007	0.846145	0.0131384	0	-0.0410095	0.0395964	0.300348	0.901658	20
/mnt/i/MR.traits/ukb.ppp/besd/EuropeanDiscovery/trans/ACP1_P24666_OID30524_v1_Inflammation_II.gz.P24666.ACP1.esd	2	ACP1	271212	rs11553746	2	272203	T	C	0.333996	-0.0088	0.0203	0.664701	-0.378572	0.00788117	0	0.0232452	0.0536247	0.664666	0.129686	20
/mnt/i/MR.traits/ukb.ppp/besd/EuropeanDiscovery/trans/RRM2_P31350_OID21187_v1_Oncology.gz.P31350.RRM2.esd	2	RRM2	10166212	rs6737932	2	10124166	C	T	0.733598	0.0201	0.022	0.3612	-0.0509997	0.00882108	7.40066e-09	-0.39412	0.436728	0.366824	0.329226	7
/mnt/i/MR.traits/ukb.ppp/besd/EuropeanDiscovery/trans/HPCAL1_P37235_OID20615_v1_Inflammation.gz.P37235.HPCAL1.esd	2	HPCAL1	10365253	rs375285744	2	10336102	C	T	0.145129	0.0149	0.0548	0.7854	0.218967	0.0106036	9.72526e-95	0.0680468	0.250288	0.785719	0.680328	16
/mnt/i/MR.traits/ukb.ppp/besd/EuropeanDiscovery/trans/VSNL1_P62760_OID31105_v1_Neurology_II.gz.P62760.VSNL1.esd	2	VSNL1	17598072	rs446947	2	17531429	T	A	0.279324	0.0313	0.0215	0.1454	0.313056	0.00753895	0	0.0999821	0.06872	0.145691	0.299189	20
/mnt/i/MR.traits/ukb.ppp/besd/EuropeanDiscovery/trans/MATN3_O15232_OID20979_v1_Neurology.gz.O15232.MATN3.esd	2	MATN3	20002360	rs11694716	2	20007858	A	G	0.587475	-0.017	0.0202	0.4002	-0.563749	0.00788355	0	0.0301553	0.035834	0.400053	0.746293	20
/mnt/i/MR.traits/ukb.ppp/besd/EuropeanDiscovery/trans/SDC1_P18827_OID20169_v1_Cardiometabolic.gz.P18827.SDC1.esd	2	SDC1	20213115	rs907866	2	20171619	A	G	0.427435	-0.016	0.0195	0.4108	0.130616	0.00734183	8.35041e-71	-0.122496	0.149451	0.412421	0.812131	20
/mnt/i/MR.traits/ukb.ppp/besd/EuropeanDiscovery/trans/HS1BP3_Q53T59_OID30243_v1_Cardiometabolic_II.gz.Q53T59.HS1BP3.esd	2	HS1BP3	20605789	rs67364128	2	20613925	C	G	0.32008	-0.0072	0.0209	0.7294	-0.0870903	0.00813165	9.13273e-27	0.0826728	0.240105	0.730606	0.773386	20
/mnt/i/MR.traits/ukb.ppp/besd/EuropeanDiscovery/trans/FKBP1B_P68106_OID20618_v1_Inflammation.gz.P68106.FKBP1B.esd	2	FKBP1B	24056691	rs872169	2	24036318	G	C	0.222664	-0.0319	0.0242	0.188	-0.254938	0.00934126	5.3353e-164	0.125128	0.0950357	0.187957	0.303331	20
/mnt/i/MR.traits/ukb.ppp/besd/EuropeanDiscovery/trans/TP53I3_Q53FA7_OID30632_v1_Inflammation_II.gz.Q53FA7.TP53I3.esd	2	TP53I3	24081647	rs1134516	2	24119662	A	G	0.156064	0.0006	0.0263	0.9825	-0.596436	0.0103921	0	-0.00100598	0.0440953	0.981799	0.613641	20
/mnt/i/MR.traits/ukb.ppp/besd/EuropeanDiscovery/trans/POMC_P01189_OID30282_v1_Cardiometabolic_II.gz.P01189.POMC.esd	2	POMC	25164878	rs3754861	2	25170853	C	A	0.0785288	0.0421	0.0376	0.262	0.144755	0.0144098	9.60725e-24	0.290836	0.261358	0.265799	0.23933	20
/mnt/i/MR.traits/ukb.ppp/besd/EuropeanDiscovery/trans/DTNB_O60941_OID31395_v1_Oncology_II.gz.O60941.DTNB.esd	2	DTNB	25525422	rs6743988	2	25630520	C	T	0.489066	0.0136	0.0194	0.4837	-0.0425655	0.00716658	2.8599e-09	-0.319508	0.458932	0.486305	0.222398	14
/mnt/i/MR.traits/ukb.ppp/besd/EuropeanDiscovery/trans/KHK_P50053_OID30241_v1_Cardiometabolic_II.gz.P50053.KHK.esd	2	KHK	27093754	rs2304681	2	27092384	A	G	0.37674	-0.0049	0.0199	0.8065	-0.428219	0.00780866	0	0.0114427	0.046472	0.805505	0.694708	20
/mnt/i/MR.traits/ukb.ppp/besd/EuropeanDiscovery/trans/CGREF1_Q99674_OID20152_v1_Cardiometabolic.gz.Q99674.CGREF1.esd	2	CGREF1	27109008	rs2384572	2	27101883	T	G	0.619284	0.0085	0.0198	0.668399	-0.56091	0.00763461	0	-0.0151539	0.0353004	0.667715	0.580412	20
/mnt/i/MR.traits/ukb.ppp/besd/EuropeanDiscovery/trans/ATRAID_Q6UW56_OID31451_v1_Oncology_II.gz.Q6UW56.ATRAID.esd	2	ATRAID	27214610	rs1275530	2	27209679	G	A	0.71173	0.0084	0.0212	0.691801	-0.278873	0.00811349	6.71933e-259	-0.0301212	0.0760253	0.691957	0.577506	20
/mnt/i/MR.traits/ukb.ppp/besd/EuropeanDiscovery/trans/RBKS_Q9H477_OID20986_v1_Neurology.gz.Q9H477.RBKS.esd	2	RBKS	27836030	rs528045643	2	27190776	A	C	0.0109344	0.07	0.0763	0.3594	-1.54693	0.0388003	0	-0.0452509	0.0493366	0.359044	0.888927	20
/mnt/i/MR.traits/ukb.ppp/besd/EuropeanDiscovery/trans/PLB1_Q6P1J6_OID31110_v1_Neurology_II.gz.Q6P1J6.PLB1.esd	2	PLB1	28550644	rs9309663	2	28545560	T	C	0.241551	-0.0081	0.0225	0.7199	-0.953875	0.0083661	0	0.00849168	0.0235881	0.718849	0.854148	20
/mnt/i/MR.traits/ukb.ppp/besd/EuropeanDiscovery/trans/EHD3_Q9NZN3_OID30229_v1_Cardiometabolic_II.gz.Q9NZN3.EHD3.esd	2	EHD3	31251802	rs592039	2	31258101	A	G	0.694831	0.0347	0.0215	0.1064	-0.192828	0.00851	1.13762e-113	-0.179953	0.111781	0.107425	0.381001	20
/mnt/i/MR.traits/ukb.ppp/besd/EuropeanDiscovery/trans/DPY30_Q9C005_OID21410_v1_Oncology.gz.Q9C005.DPY30.esd	2	DPY30	31953807	rs72794684	2	31761476	G	A	0.0497018	-0.0181	0.0486	0.709	0.132868	0.0175353	3.53181e-14	-0.136225	0.366218	0.709909	0.241457	20
/mnt/i/MR.traits/ukb.ppp/besd/EuropeanDiscovery/trans/CRIM1_Q9NZV1_OID20701_v1_Inflammation.gz.Q9NZV1.CRIM1.esd	2	CRIM1	36453456	rs10221948	2	36349821	T	C	0.224652	0.0107	0.0241	0.6569	-0.147446	0.00913119	1.18248e-58	-0.0725689	0.163511	0.657176	0.237643	20
/mnt/i/MR.traits/ukb.ppp/besd/EuropeanDiscovery/trans/VIT_Q6UXI7_OID30334_v1_Cardiometabolic_II.gz.Q6UXI7.VIT.esd	2	VIT	36755742	rs1468810	2	36766797	A	C	0.595427	0.0315	0.0196	0.1079	-0.432223	0.00686633	0	-0.072879	0.0453617	0.108138	0.804241	20
/mnt/i/MR.traits/ukb.ppp/besd/EuropeanDiscovery/trans/EIF2AK2_P19525_OID31442_v1_Oncology_II.gz.P19525.EIF2AK2.esd	2	EIF2AK2	37128366	rs10187017	2	37159588	C	T	0.492048	-0.0144	0.0195	0.4585	0.149572	0.00750336	2.06347e-88	-0.0962747	0.130461	0.460542	0.558903	20
/mnt/i/MR.traits/ukb.ppp/besd/EuropeanDiscovery/trans/QPCT_Q16769_OID20320_v1_Cardiometabolic.gz.Q16769.QPCT.esd	2	QPCT	37358074	rs4670696	2	37372820	C	A	0.0367793	-0.0596	0.0559	0.2863	-0.884485	0.0246965	6.64289e-281	0.0673838	0.0632286	0.286551	0.087404	19
/mnt/i/MR.traits/ukb.ppp/besd/EuropeanDiscovery/trans/MCFD2_Q8NI22_OID20171_v1_Cardiometabolic.gz.Q8NI22.MCFD2.esd	2	MCFD2	46921862	rs6419615	2	46925152	C	G	0.728628	-0.0043	0.0215	0.8402	-0.145544	0.00833829	3.1593e-68	0.0295443	0.147731	0.841491	0.993172	20
/mnt/i/MR.traits/ukb.ppp/besd/EuropeanDiscovery/trans/CHAC2_Q8WUX2_OID21230_v1_Oncology.gz.Q8WUX2.CHAC2.esd	2	CHAC2	53771500	rs78694551	2	53751676	G	A	0.234592	-0.0293	0.0245	0.2318	-0.149236	0.00851318	8.45688e-69	0.196333	0.164551	0.232813	0.807394	20
/mnt/i/MR.traits/ukb.ppp/besd/EuropeanDiscovery/trans/EFEMP1_Q12805_OID20414_v1_Cardiometabolic.gz.Q12805.EFEMP1.esd	2	EFEMP1	55895053	rs3791679	2	55869757	G	A	0.228628	-0.0158	0.0225	0.482	0.226222	0.00822244	1.23552e-166	-0.0698429	0.0994922	0.482683	0.105022	20
/mnt/i/MR.traits/ukb.ppp/besd/EuropeanDiscovery/trans/COMMD1_Q8N668_OID30222_v1_Cardiometabolic_II.gz.Q8N668.COMMD1.esd	2	COMMD1	62017986	rs55677935	2	62000878	T	C	0.0208748	-0.0053	0.0719	0.9416	-0.672825	0.0296295	3.7412e-114	0.00787723	0.106863	0.941239	0.581465	20
/mnt/i/MR.traits/ukb.ppp/besd/EuropeanDiscovery/trans/EHBP1_Q8NDI1_OID30302_v1_Cardiometabolic_II.gz.Q8NDI1.EHBP1.esd	2	EHBP1	62860169	rs56044100	2	62508571	G	A	0.871769	-0.0004	0.0456	0.9938	-0.25971	0.0117779	9.41855e-108	0.00154018	0.17558	0.993001	0.223945	20
/mnt/i/MR.traits/ukb.ppp/besd/EuropeanDiscovery/trans/MDH1_P40925_OID30669_v1_Inflammation_II.gz.P40925.MDH1.esd	2	MDH1	63597903	rs71422399	2	63986743	T	C	0.260437	-0.025	0.0246	0.3099	0.0915329	0.00840295	1.24537e-27	-0.273126	0.269923	0.311602	0.0296384	20
/mnt/i/MR.traits/ukb.ppp/besd/EuropeanDiscovery/trans/SPRED2_Q7Z698_OID30423_v1_Inflammation_II.gz.Q7Z698.SPRED2.esd	2	SPRED2	65371744	rs7569084	2	65429835	T	C	0.577535	0.0263	0.0197	0.1818	-0.0724007	0.00773412	7.88318e-21	-0.363256	0.27485	0.186284	0.407063	20
/mnt/i/MR.traits/ukb.ppp/besd/EuropeanDiscovery/trans/ARHGAP25_P42331_OID21255_v1_Oncology.gz.P42331.ARHGAP25.esd	2	ARHGAP25	68753217	rs13413887	2	68769536	G	A	0.76839	-0.0152	0.0231	0.5099	0.105748	0.00888958	1.24567e-32	-0.143738	0.218778	0.511178	0.571114	20
/mnt/i/MR.traits/ukb.ppp/besd/EuropeanDiscovery/trans/BMP10_O95393_OID30575_v1_Inflammation_II.gz.O95393.BMP10.esd	2	BMP10	68866153	rs34008398	2	68866281	A	G	0.0168986	-0.0737	0.0972	0.4482	-2.01935	0.0321256	0	0.0364969	0.0481378	0.448346	NA	NA
/mnt/i/MR.traits/ukb.ppp/besd/EuropeanDiscovery/trans/NFU1_Q9UMS0_OID31510_v1_Oncology_II.gz.Q9UMS0.NFU1.esd	2	NFU1	69416870	rs74637005	2	69423598	A	G	0.0357853	-0.0037	0.0551	0.9467	-0.328022	0.0206148	5.23596e-57	0.0112797	0.167978	0.946462	0.985097	20
/mnt/i/MR.traits/ukb.ppp/besd/EuropeanDiscovery/trans/ANXA4_P09525_OID20123_v1_Cardiometabolic.gz.P09525.ANXA4.esd	2	ANXA4	69735768	rs56398743	2	69791140	C	A	0.21173	-0.013	0.024	0.5866	0.057062	0.00932264	9.31085e-10	-0.227822	0.422239	0.589502	0.79555	18
/mnt/i/MR.traits/ukb.ppp/besd/EuropeanDiscovery/trans/TGFA_P01135_OID20600_v1_Inflammation.gz.P01135.TGFA.esd	2	TGFA	70500738	rs17639251	2	70549149	C	T	0.107356	-0.0217	0.029	0.455	0.17467	0.0115963	2.85364e-51	-0.124234	0.166232	0.45485	0.613996	20
/mnt/i/MR.traits/ukb.ppp/besd/EuropeanDiscovery/trans/CD207_Q9UJ71_OID21298_v1_Oncology.gz.Q9UJ71.CD207.esd	2	CD207	70833014	rs17718987	2	70833805	C	G	0.302187	0.0207	0.0208	0.3197	0.473255	0.00806696	0	0.0437396	0.0439573	0.319712	0.0817146	20
/mnt/i/MR.traits/ukb.ppp/besd/EuropeanDiscovery/trans/NAGK_Q9UJ70_OID30271_v1_Cardiometabolic_II.gz.Q9UJ70.NAGK.esd	2	NAGK	71072076	rs11680831	2	71065392	C	T	0.324056	-0.0183	0.0204	0.3701	-0.222962	0.00793539	1.06076e-173	0.0820768	0.091542	0.369931	0.372208	20
/mnt/i/MR.traits/ukb.ppp/besd/EuropeanDiscovery/trans/MCEE_Q96PE7_OID31033_v1_Neurology_II.gz.Q96PE7.MCEE.esd	2	MCEE	71119962	rs6716795	2	71137493	C	T	0.531809	-0.0094	0.0193	0.6271	-0.187561	0.00766859	4.10199e-132	0.050117	0.10292	0.626294	0.519075	20
/mnt/i/MR.traits/ukb.ppp/besd/EuropeanDiscovery/trans/STAMBP_O95630_OID20955_v1_Neurology.gz.O95630.STAMBP.esd	2	STAMBP	73851288	rs919629	2	73830868	C	T	0.0178926	-0.0174	0.0742	0.8148	0.179579	0.0302439	2.89054e-09	-0.0968933	0.413511	0.814738	0.445402	5
/mnt/i/MR.traits/ukb.ppp/besd/EuropeanDiscovery/trans/MTHFD2_P13995_OID31078_v1_Neurology_II.gz.P13995.MTHFD2.esd	2	MTHFD2	74201868	rs78232936	2	74083754	T	G	0.0149105	-0.0469	0.0677	0.4879	0.294499	0.0273814	5.58723e-27	-0.159254	0.230358	0.489358	0.959379	4
/mnt/i/MR.traits/ukb.ppp/besd/EuropeanDiscovery/trans/REG3G_Q6UW15_OID31408_v1_Oncology_II.gz.Q6UW15.REG3G.esd	2	REG3G	79027096	rs2861742	2	79080691	G	A	0.724652	0.038	0.0218	0.0811802	-0.287482	0.00870541	3.75236e-239	-0.132182	0.0759364	0.0817369	0.155066	20
/mnt/i/MR.traits/ukb.ppp/besd/EuropeanDiscovery/trans/REG1B_P48304_OID20266_v1_Cardiometabolic.gz.P48304.REG1B.esd	2	REG1B	79086521	rs11126696	2	79096762	G	A	0.616302	0.0191	0.02	0.3405	0.344564	0.00755678	0	0.0554324	0.0580571	0.339684	0.466085	20
/mnt/i/MR.traits/ukb.ppp/besd/EuropeanDiscovery/trans/REG1A_P05451_OID20415_v1_Cardiometabolic.gz.P05451.REG1A.esd	2	REG1A	79121886	rs11126696	2	79096762	G	A	0.616302	0.0191	0.02	0.3405	0.251008	0.00755	2.3248e-242	0.0760932	0.0797116	0.339777	0.33042	20
/mnt/i/MR.traits/ukb.ppp/besd/EuropeanDiscovery/trans/REG3A_Q06141_OID20258_v1_Cardiometabolic.gz.Q06141.REG3A.esd	2	REG3A	79158378	rs147616162	2	79168385	A	T	0.0695825	0.0286	0.0416	0.4918	0.406934	0.0153062	9.79764e-156	0.0702817	0.102262	0.491912	0.925001	20
/mnt/i/MR.traits/ukb.ppp/besd/EuropeanDiscovery/trans/TMSB10_P63313_OID21118_v1_Neurology.gz.P63313.TMSB10.esd	2	TMSB10	84906164	rs13388085	2	84900521	A	G	0.0934394	0.0548	0.0356	0.1239	-0.0805637	0.0140053	8.80076e-09	-0.680207	0.457434	0.137014	0.642295	6
/mnt/i/MR.traits/ukb.ppp/besd/EuropeanDiscovery/trans/TGOLN2_O43493_OID30691_v1_Inflammation_II.gz.O43493.TGOLN2.esd	2	TGOLN2	85323139	rs4247303	2	85326957	A	G	0.488072	0.0371	0.0216	0.0860895	-0.714787	0.00746313	0	-0.0519036	0.0302237	0.0859214	0.963465	20
/mnt/i/MR.traits/ukb.ppp/besd/EuropeanDiscovery/trans/CAPG_P40121_OID21431_v1_Oncology.gz.P40121.CAPG.esd	2	CAPG	85406592	rs6886	2	85394936	C	T	0.65507	-0.0045	0.0202	0.8234	-0.871962	0.00790727	0	0.00516078	0.0231662	0.823713	0.0879279	20
/mnt/i/MR.traits/ukb.ppp/besd/EuropeanDiscovery/trans/VAMP8_Q9BV40_OID30555_v1_Inflammation_II.gz.Q9BV40.VAMP8.esd	2	VAMP8	85571796	rs3731828	2	85579143	T	C	0.298211	-0.0275	0.0219	0.2084	-0.173206	0.00843185	9.09917e-94	0.15877	0.126675	0.210072	0.422703	20
/mnt/i/MR.traits/ukb.ppp/besd/EuropeanDiscovery/trans/VAMP5_O95183_OID20071_v1_Cardiometabolic.gz.O95183.VAMP5.esd	2	VAMP5	85588918	rs6547623	2	85574841	A	T	0.32505	-0.0376	0.0434	0.3866	0.0837949	0.00834671	1.02423e-23	-0.448715	0.519856	0.388054	0.312204	20
/mnt/i/MR.traits/ukb.ppp/besd/EuropeanDiscovery/trans/GNLY_P22749_OID21132_v1_Neurology.gz.P22749.GNLY.esd	2	GNLY	85692014	rs7577293	2	85708159	T	C	0.236581	0.0094	0.0231	0.683299	0.707629	0.00888253	0	0.0132838	0.0326446	0.684066	0.245901	20
/mnt/i/MR.traits/ukb.ppp/besd/EuropeanDiscovery/trans/IMMT_Q16891_OID31397_v1_Oncology_II.gz.Q16891.IMMT.esd	2	IMMT	86169702	rs17551822	2	86195293	C	T	0.508946	-0.0025	0.0194	0.8967	-0.115253	0.00739874	1.03704e-54	0.0216914	0.168331	0.897467	0.079016	20
/mnt/i/MR.traits/ukb.ppp/besd/EuropeanDiscovery/trans/CD8A_P01732_OID21018_v1_Neurology.gz.P01732.CD8A.esd	2	CD8A	86796503	rs3020726	2	86789383	G	A	0.141153	-0.0072	0.0267	0.786401	0.362018	0.0099016	1.16801e-292	-0.0198885	0.0737552	0.787425	0.686476	20
/mnt/i/MR.traits/ukb.ppp/besd/EuropeanDiscovery/trans/FABP1_P07148_OID20778_v1_Inflammation.gz.P07148.FABP1.esd	2	FABP1	88125522	rs2241883	2	88124547	C	T	0.347913	0.0253	0.0207	0.2214	-0.236988	0.00795681	6.24045e-195	-0.106756	0.0874197	0.222012	0.202511	20
/mnt/i/MR.traits/ukb.ppp/besd/EuropeanDiscovery/trans/EIF2AK3_Q9NZJ5_OID30060_v1_Cardiometabolic_II.gz.Q9NZJ5.EIF2AK3.esd	2	EIF2AK3	88624130	rs6547787	2	88630218	G	T	0.352883	0.0246	0.0207	0.2359	-0.120734	0.00797022	7.79479e-52	-0.203754	0.171978	0.23611	0.165142	20
/mnt/i/MR.traits/ukb.ppp/besd/EuropeanDiscovery/trans/MITD1_Q8WV92_OID20959_v1_Neurology.gz.Q8WV92.MITD1.esd	2	MITD1	99171242	rs13009147	2	99187535	G	T	0.646123	0.0029	0.0204	0.8886	-0.075435	0.00791198	1.50939e-21	-0.0384437	0.270462	0.886969	0.118033	20
/mnt/i/MR.traits/ukb.ppp/besd/EuropeanDiscovery/trans/TXNDC9_O14530_OID31121_v1_Neurology_II.gz.O14530.TXNDC9.esd	2	TXNDC9	99329842	rs7597141	2	99417869	G	A	0.430417	0.0212	0.0197	0.2829	-0.0465848	0.00768685	1.35847e-09	-0.455084	0.4295	0.289342	0.201272	20
/mnt/i/MR.traits/ukb.ppp/besd/EuropeanDiscovery/trans/RNF149_Q8NC42_OID30235_v1_Cardiometabolic_II.gz.Q8NC42.RNF149.esd	2	RNF149	101289960	rs12621632	2	101280863	T	C	0.434394	-0.0135	0.0196	0.4908	0.280815	0.00761526	1.15e-297	-0.0480744	0.069809	0.49104	0.588045	20
/mnt/i/MR.traits/ukb.ppp/besd/EuropeanDiscovery/trans/IL1R2_P27930_OID20757_v1_Inflammation.gz.P27930.IL1R2.esd	2	IL1R2	102010252	rs2310170	2	101999692	G	T	0.434394	-0.0192	0.0197	0.3303	-0.516637	0.00753979	0	0.0371634	0.0381351	0.329798	0.450923	20
/mnt/i/MR.traits/ukb.ppp/besd/EuropeanDiscovery/trans/IL1R1_P14778_OID21116_v1_Neurology.gz.P14778.IL1R1.esd	2	IL1R1	102122209	rs3917238	2	102156623	T	C	0.305169	-0.024	0.021	0.2517	-0.183822	0.00808049	1.47231e-114	0.130561	0.114385	0.253696	0.289374	20
/mnt/i/MR.traits/ukb.ppp/besd/EuropeanDiscovery/trans/IL1RL2_Q9HB29_OID20487_v1_Inflammation.gz.Q9HB29.IL1RL2.esd	2	IL1RL2	102213504	rs3917265	2	102162001	C	T	0.511928	0.0037	0.0195	0.8494	-0.437368	0.00729339	0	-0.0084597	0.0445851	0.849511	0.213659	20
/mnt/i/MR.traits/ukb.ppp/besd/EuropeanDiscovery/trans/IL1RL1_Q01638_OID20250_v1_Cardiometabolic.gz.Q01638.IL1RL1.esd	2	IL1RL1	102331770	rs12470864	2	102309902	A	G	0.34493	-0.0012	0.0199	0.9531	-0.688545	0.00714748	0	0.00174281	0.0289015	0.951916	0.153008	20
/mnt/i/MR.traits/ukb.ppp/besd/EuropeanDiscovery/trans/IL18R1_Q13478_OID20652_v1_Inflammation.gz.Q13478.IL18R1.esd	2	IL18R1	102355153	rs10190555	2	102377596	G	A	0.780318	0.0016	0.0231	0.9463	-0.897997	0.00889522	0	-0.00178174	0.0257239	0.944779	0.0283357	20
/mnt/i/MR.traits/ukb.ppp/besd/EuropeanDiscovery/trans/UXS1_Q8NBZ7_OID21189_v1_Oncology.gz.Q8NBZ7.UXS1.esd	2	UXS1	106143804	rs894392	2	106173204	C	T	0.0934394	-0.0232	0.036	0.5187	0.173794	0.0140295	3.04368e-35	-0.133491	0.207422	0.519852	0.706381	20
/mnt/i/MR.traits/ukb.ppp/besd/EuropeanDiscovery/trans/EDAR_Q9UNE0_OID20525_v1_Inflammation.gz.Q9UNE0.EDAR.esd	2	EDAR	108941922	rs140661471	2	108987283	A	G	0.0168986	-0.0073	0.0925	0.9371	1.65969	0.0318064	0	-0.00439841	0.0557334	0.937097	0.480446	20
/mnt/i/MR.traits/ukb.ppp/besd/EuropeanDiscovery/trans/MERTK_Q12866_OID20657_v1_Inflammation.gz.Q12866.MERTK.esd	2	MERTK	111964084	rs10188642	2	111983522	A	G	0.624254	0.0155	0.0199	0.435999	-0.265631	0.00739273	9.88869e-283	-0.0583516	0.0749336	0.43615	0.585992	20
/mnt/i/MR.traits/ukb.ppp/besd/EuropeanDiscovery/trans/IL36G_Q9NZH8_OID30551_v1_Inflammation_II.gz.Q9NZH8.IL36G.esd	2	IL36G	112979430	rs13410389	2	112980446	A	G	0.158052	-0.0347	0.0271	0.2003	-0.106617	0.0103766	9.1601e-25	0.325464	0.256147	0.203866	0.565302	20
/mnt/i/MR.traits/ukb.ppp/besd/EuropeanDiscovery/trans/IL36A_Q9UHA7_OID30472_v1_Inflammation_II.gz.Q9UHA7.IL36A.esd	2	IL36A	113006752	rs895497	2	113005998	G	A	0.724652	-0.0063	0.0212	0.7655	-0.0625207	0.00846421	1.50766e-13	0.100767	0.339362	0.76652	0.804278	20
/mnt/i/MR.traits/ukb.ppp/besd/EuropeanDiscovery/trans/IL1RN_P18510_OID20700_v1_Inflammation.gz.P18510.IL1RN.esd	2	IL1RN	113120615	rs55709272	2	113109711	C	T	0.437376	-0.0277	0.0197	0.1599	-0.213196	0.0075923	1.69268e-173	0.129927	0.092519	0.16022	0.922211	20
/mnt/i/MR.traits/ukb.ppp/besd/EuropeanDiscovery/trans/DPP10_Q8N608_OID20527_v1_Inflammation.gz.Q8N608.DPP10.esd	2	DPP10	115144040	rs17355498	2	115180348	T	G	0.523857	0.0017	0.0194	0.932	-0.261049	0.00746081	3.26512e-268	-0.00651219	0.0743158	0.930172	0.211059	20
/mnt/i/MR.traits/ukb.ppp/besd/EuropeanDiscovery/trans/MARCO_Q9UEW3_OID20210_v1_Cardiometabolic.gz.Q9UEW3.MARCO.esd	2	MARCO	118968427	rs35288880	2	118970896	T	C	0.16501	0.022	0.0255	0.3876	-0.340352	0.00997418	3.32853e-255	-0.064639	0.0749464	0.388429	0.653084	20
/mnt/i/MR.traits/ukb.ppp/besd/EuropeanDiscovery/trans/C1QL2_Q7Z5L3_OID30515_v1_Inflammation_II.gz.Q7Z5L3.C1QL2.esd	2	C1QL2	119157497	rs34475538	2	119160689	A	G	0.257455	0.0386	0.0239	0.1064	-0.278571	0.00901313	9.54681e-210	-0.138564	0.0859121	0.106774	0.22043	20
/mnt/i/MR.traits/ukb.ppp/besd/EuropeanDiscovery/trans/DBI_P07108_OID21143_v1_Neurology.gz.P07108.DBI.esd	2	DBI	119369737	rs72833212	2	119378891	G	T	0.191849	-0.0247	0.0245	0.312	-0.326142	0.00941493	6.11589e-263	0.0757339	0.0751525	0.313581	0.955434	20
/mnt/i/MR.traits/ukb.ppp/besd/EuropeanDiscovery/trans/RALB_P11234_OID30567_v1_Inflammation_II.gz.P11234.RALB.esd	2	RALB	120267387	rs2289172	2	120288540	G	C	0.707753	0.0137	0.0211	0.5175	-0.116257	0.00834453	4.04203e-44	-0.117842	0.181691	0.516607	0.38293	20
/mnt/i/MR.traits/ukb.ppp/besd/EuropeanDiscovery/trans/INHBB_P09529_OID30625_v1_Inflammation_II.gz.P09529.INHBB.esd	2	INHBB	120348970	rs17050272	2	120548864	A	G	0.450298	-0.0182	0.02	0.3632	0.364573	0.00749325	0	-0.0499214	0.0548683	0.362906	0.431609	20
/mnt/i/MR.traits/ukb.ppp/besd/EuropeanDiscovery/trans/PROC_P04070_OID20402_v1_Cardiometabolic.gz.P04070.PROC.esd	2	PROC	127423834	rs1799810	2	127418464	T	A	0.414513	-0.0186	0.0195	0.3406	-0.198888	0.0071089	3.06747e-172	0.09352	0.0981021	0.340442	0.572332	20
/mnt/i/MR.traits/ukb.ppp/besd/EuropeanDiscovery/trans/HS6ST1_O60243_OID21441_v1_Oncology.gz.O60243.HS6ST1.esd	2	HS6ST1	128277792	rs6761320	2	128292780	T	C	0.489066	0.0057	0.0196	0.772999	-0.209891	0.0075067	4.91512e-172	-0.027157	0.0933869	0.771204	0.717155	20
/mnt/i/MR.traits/ukb.ppp/besd/EuropeanDiscovery/trans/DARS1_P14868_OID20903_v1_Neurology.gz.P14868.DARS1.esd	2	DARS1	135945990	rs2304371	2	135803987	A	G	0.748509	-0.0461	0.0274	0.092151	-0.0889138	0.0113316	4.27663e-15	0.51848	0.315168	0.0999516	0.984758	20
/mnt/i/MR.traits/ukb.ppp/besd/EuropeanDiscovery/trans/HNMT_P50135_OID20975_v1_Neurology.gz.P50135.HNMT.esd	2	HNMT	137990192	rs11558538	2	138002079	T	C	0.104374	-0.0006	0.0313	0.9853	-1.11656	0.0118907	0	0.000537365	0.0280325	0.984706	0.366959	20
/mnt/i/MR.traits/ukb.ppp/besd/EuropeanDiscovery/trans/KYNU_Q16719_OID20669_v1_Inflammation.gz.Q16719.KYNU.esd	2	KYNU	142966745	rs78189771	2	142878213	G	A	0.0636183	0.0388	0.0463	0.4021	0.57023	0.0170881	3.7351e-244	0.0680427	0.0812209	0.402172	0.235449	20
/mnt/i/MR.traits/ukb.ppp/besd/EuropeanDiscovery/trans/NMI_Q13287_OID31378_v1_Oncology_II.gz.Q13287.NMI.esd	2	NMI	151280182	rs1048135	2	151282902	A	G	0.437376	0.0155	0.0193	0.4217	-0.453055	0.00755673	0	-0.0342122	0.0426035	0.421953	0.0303699	20
/mnt/i/MR.traits/ukb.ppp/besd/EuropeanDiscovery/trans/GALNT5_Q7Z7M9_OID30295_v1_Cardiometabolic_II.gz.Q7Z7M9.GALNT5.esd	2	GALNT5	157288098	rs138028559	2	157276578	C	T	0.0188867	0.0782	0.0998	0.4336	-0.937959	0.0277672	3.95998e-250	-0.0833725	0.10643	0.433418	0.33465	20
/mnt/i/MR.traits/ukb.ppp/besd/EuropeanDiscovery/trans/CD302_Q8IX05_OID21328_v1_Oncology.gz.Q8IX05.CD302.esd	2	CD302	159783442	rs2556106	2	159798013	T	G	0.889662	0.0278	0.0296	0.3477	-0.419387	0.0107109	0	-0.0662872	0.0705995	0.347772	0.532926	20
/mnt/i/MR.traits/ukb.ppp/besd/EuropeanDiscovery/trans/LY75_O60449_OID20580_v1_Inflammation.gz.O60449.LY75.esd	2	LY75	159854056	rs72957586	2	159906176	A	G	0.537773	0.0378	0.0196	0.05347	0.934393	0.00764454	0	0.0404541	0.0209788	0.0538139	0.26253	20
/mnt/i/MR.traits/ukb.ppp/besd/EuropeanDiscovery/trans/ITGB6_P18564_OID20493_v1_Inflammation.gz.P18564.ITGB6.esd	2	ITGB6	160149990	rs6432601	2	160121432	G	A	0.658052	-0.028	0.0207	0.1777	0.288924	0.00777655	3.88689e-302	-0.0969113	0.0716926	0.176452	0.197582	20
/mnt/i/MR.traits/ukb.ppp/besd/EuropeanDiscovery/trans/TANK_Q92844_OID20474_v1_Inflammation.gz.Q92844.TANK.esd	2	TANK	161186569	rs3769983	2	161137872	A	G	0.455268	-0.0028	0.0194	0.8869	-0.0454338	0.00754767	1.74872e-09	0.0616281	0.427118	0.885273	0.143494	18
/mnt/i/MR.traits/ukb.ppp/besd/EuropeanDiscovery/trans/DPP4_P27487_OID20406_v1_Cardiometabolic.gz.P27487.DPP4.esd	2	DPP4	162033320	rs13015258	2	162074215	G	T	0.600398	-0.0237	0.02	0.2356	-0.228501	0.00750186	9.03636e-204	0.103719	0.0875932	0.236372	0.159717	20
/mnt/i/MR.traits/ukb.ppp/besd/EuropeanDiscovery/trans/FAP_Q12884_OID20330_v1_Cardiometabolic.gz.Q12884.FAP.esd	2	FAP	162207918	rs4664454	2	162214651	G	C	0.0109344	-0.0124	0.0846	0.8833	1.0747	0.0368348	3.88586e-187	-0.0115381	0.0787206	0.883471	0.173038	18
/mnt/i/MR.traits/ukb.ppp/besd/EuropeanDiscovery/trans/GALNT3_Q14435_OID20471_v1_Inflammation.gz.Q14435.GALNT3.esd	2	GALNT3	165771124	rs2116546	2	165867023	C	T	0.309145	0.0001	0.021	0.9952	-0.38921	0.00826425	0	-0.000256931	0.0539555	0.996201	0.457076	20
/mnt/i/MR.traits/ukb.ppp/besd/EuropeanDiscovery/trans/GORASP2_Q9H8Y8_OID31438_v1_Oncology_II.gz.Q9H8Y8.GORASP2.esd	2	GORASP2	170947797	rs12996518	2	170937058	G	A	0.281312	-0.0271	0.0215	0.2069	0.0569329	0.00834986	9.20451e-12	-0.475999	0.384036	0.215174	0.537564	20
/mnt/i/MR.traits/ukb.ppp/besd/EuropeanDiscovery/trans/METAP1D_Q6UB28_OID20519_v1_Inflammation.gz.Q6UB28.METAP1D.esd	2	METAP1D	172041186	rs62183777	2	171993421	C	T	0.308151	-0.0142	0.0208	0.4952	0.0535451	0.00812188	4.31916e-11	-0.265197	0.390535	0.497099	0.125186	20
/mnt/i/MR.traits/ukb.ppp/besd/EuropeanDiscovery/trans/ITGA6_P23229_OID20528_v1_Inflammation.gz.P23229.ITGA6.esd	2	ITGA6	172466906	rs6714597	2	172473758	C	T	0.281312	-0.0224	0.0212	0.2906	0.230878	0.00815226	1.9201e-176	-0.0970209	0.0918873	0.291028	0.526388	20
/mnt/i/MR.traits/ukb.ppp/besd/EuropeanDiscovery/trans/FKBP7_Q9Y680_OID20846_v1_Neurology.gz.Q9Y680.FKBP7.esd	2	FKBP7	178471132	rs7598228	2	178474879	G	T	0.215706	0.0202	0.0242	0.4045	0.0795094	0.00987104	7.95975e-16	0.254058	0.305996	0.406389	0.960347	20
/mnt/i/MR.traits/ukb.ppp/besd/EuropeanDiscovery/trans/SESTD1_Q86VW0_OID20790_v1_Neurology.gz.Q86VW0.SESTD1.esd	2	SESTD1	179183255	rs10170520	2	179229886	T	A	0.355865	0.026	0.0207	0.2093	-0.103644	0.00808008	1.15611e-37	-0.250859	0.200677	0.211278	0.00466077	20
/mnt/i/MR.traits/ukb.ppp/besd/EuropeanDiscovery/trans/FRZB_Q92765_OID20968_v1_Neurology.gz.Q92765.FRZB.esd	2	FRZB	182849956	rs13009	2	182834637	T	C	0.0904573	-0.0205	0.0368	0.5775	-0.816929	0.0136228	0	0.025094	0.0450487	0.577499	0.972399	20
/mnt/i/MR.traits/ukb.ppp/besd/EuropeanDiscovery/trans/ITGAV_P06756_OID21416_v1_Oncology.gz.P06756.ITGAV.esd	2	ITGAV	186635478	rs2595391	2	186667646	G	T	0.0944334	-0.0316	0.0321	0.325	0.228576	0.0114945	5.42e-88	-0.138247	0.140607	0.325499	0.745096	20
/mnt/i/MR.traits/ukb.ppp/besd/EuropeanDiscovery/trans/FAM171B_Q6P995_OID31338_v1_Oncology_II.gz.Q6P995.FAM171B.esd	2	FAM171B	186730010	rs3886170	2	186692567	T	C	0.248509	-0.02	0.0219	0.3599	-0.376972	0.0084636	0	0.0530543	0.0581067	0.361216	0.505548	20
/mnt/i/MR.traits/ukb.ppp/besd/EuropeanDiscovery/trans/TFPI_P10646_OID20388_v1_Cardiometabolic.gz.P10646.TFPI.esd	2	TFPI	187514995	rs7576066	2	187479054	A	G	0.300199	-0.0166	0.0209	0.428399	0.347326	0.00796556	0	-0.0477937	0.060184	0.427122	0.93386	20
/mnt/i/MR.traits/ukb.ppp/besd/EuropeanDiscovery/trans/COL3A1_P02461_OID30379_v1_Cardiometabolic_II.gz.P02461.COL3A1.esd	2	COL3A1	188993560	rs8176629	2	187466794	T	C	0.0129225	-0.1958	0.0931	0.0354503	0.245487	0.0334401	2.11836e-13	-0.797598	0.394502	0.0431987	NA	NA
/mnt/i/MR.traits/ukb.ppp/besd/EuropeanDiscovery/trans/PMS1_P54277_OID30943_v1_Neurology_II.gz.P54277.PMS1.esd	2	PMS1	189830857	rs62184283	2	189801179	A	G	0.197813	0.0325	0.024	0.1763	0.0547899	0.00972095	1.73772e-08	0.593175	0.450502	0.18794	0.428628	14
/mnt/i/MR.traits/ukb.ppp/besd/EuropeanDiscovery/trans/MSTN_O14793_OID20115_v1_Cardiometabolic.gz.O14793.MSTN.esd	2	MSTN	190059214	rs72909336	2	190056516	A	G	0.0666004	0.012	0.0354	0.7356	-0.0821256	0.0116351	1.68384e-12	-0.146118	0.431544	0.734916	0.311925	7
/mnt/i/MR.traits/ukb.ppp/besd/EuropeanDiscovery/trans/INPP1_P49441_OID21345_v1_Oncology.gz.P49441.INPP1.esd	2	INPP1	190357618	rs7601609	2	190355124	T	G	0.0685885	-0.0838	0.039	0.0314297	-0.154858	0.0161308	7.98553e-22	0.541141	0.258075	0.0360079	0.628779	15
/mnt/i/MR.traits/ukb.ppp/besd/EuropeanDiscovery/trans/C2orf69_Q8N8R5_OID30883_v1_Neurology_II.gz.Q8N8R5.C2orf69.esd	2	C2orf69	199933614	rs17629007	2	199856832	C	T	0.0258449	0.0713	0.0564	0.2063	0.253144	0.021779	3.13689e-31	0.281658	0.224112	0.208836	0.36351	20
/mnt/i/MR.traits/ukb.ppp/besd/EuropeanDiscovery/trans/CASP10_Q92851_OID20893_v1_Neurology.gz.Q92851.CASP10.esd	2	CASP10	201206152	rs7576306	2	201209805	G	A	0.474155	0.0297	0.0217	0.1702	0.182126	0.00761953	2.88401e-126	0.163074	0.119343	0.171805	0.553285	20
/mnt/i/MR.traits/ukb.ppp/besd/EuropeanDiscovery/trans/CASP8_Q14790_OID21414_v1_Oncology.gz.Q14790.CASP8.esd	2	CASP8	201260577	rs34841024	2	201286417	G	T	0.122266	0.0261	0.0317	0.4107	0.310055	0.0107477	5.29173e-183	0.0841786	0.102282	0.410503	0.242693	20
/mnt/i/MR.traits/ukb.ppp/besd/EuropeanDiscovery/trans/CD28_P10747_OID21265_v1_Oncology.gz.P10747.CD28.esd	2	CD28	203722694	rs13406632	2	203784615	C	G	0.181909	0.0003	0.0259	0.9917	-0.260668	0.0100966	5.63633e-147	-0.00115089	0.0993601	0.990758	0.809239	20
/mnt/i/MR.traits/ukb.ppp/besd/EuropeanDiscovery/trans/NRP2_O60462_OID21081_v1_Neurology.gz.O60462.NRP2.esd	2	NRP2	205740062	rs2289023	2	205121597	G	A	0.225646	0.0272	0.0229	0.2353	-0.202243	0.00865767	1.09145e-120	-0.134492	0.113376	0.235527	0.677236	20
/mnt/i/MR.traits/ukb.ppp/besd/EuropeanDiscovery/trans/ADAM23_O75077_OID20651_v1_Inflammation.gz.O75077.ADAM23.esd	2	ADAM23	206532330	rs72933203	2	206446625	A	T	0.0914513	-0.0267	0.0328	0.416	0.877846	0.0123747	0	-0.0304154	0.0373666	0.415662	0.773238	20
/mnt/i/MR.traits/ukb.ppp/besd/EuropeanDiscovery/trans/CRYGD_P07320_OID31144_v1_Neurology_II.gz.P07320.CRYGD.esd	2	CRYGD	208123066	rs34570682	2	208114213	A	G	0.301193	-0.0056	0.0209	0.7896	-0.709839	0.008131	0	0.00788911	0.0294434	0.788744	0.42082	20
/mnt/i/MR.traits/ukb.ppp/besd/EuropeanDiscovery/trans/MAP2_P11137_OID31138_v1_Neurology_II.gz.P11137.MAP2.esd	2	MAP2	209579097	rs113770841	2	209496143	C	G	0.0149105	0.0583	0.1101	0.5967	0.435438	0.0306032	6.09537e-46	0.133888	0.253024	0.5967	0.477568	20
/mnt/i/MR.traits/ukb.ppp/besd/EuropeanDiscovery/trans/RPE_Q96AT9_OID31324_v1_Oncology_II.gz.Q96AT9.RPE.esd	2	RPE	210012412	rs2723211	2	210015768	A	G	0.482107	0.0004	0.0194	0.985	0.0569095	0.00760434	7.21936e-14	0.0070287	0.340893	0.98355	0.139756	20
/mnt/i/MR.traits/ukb.ppp/besd/EuropeanDiscovery/trans/ERBB4_Q15303_OID21510_v1_Oncology.gz.Q15303.ERBB4.esd	2	ERBB4	211957279	rs6735267	2	212539139	T	C	0.264414	-0.0212	0.0217	0.3295	0.21909	0.00830685	2.67948e-153	-0.0967639	0.099114	0.328921	0.640348	20
/mnt/i/MR.traits/ukb.ppp/besd/EuropeanDiscovery/trans/VWC2L_B2RUY7_OID31002_v1_Neurology_II.gz.B2RUY7.VWC2L.esd	2	VWC2L	214495015	rs10932542	2	214526257	A	G	0.272366	-0.0122	0.0225	0.589599	0.0990683	0.00864413	2.07682e-30	-0.123147	0.22737	0.588083	0.966881	20
/mnt/i/MR.traits/ukb.ppp/besd/EuropeanDiscovery/trans/FN1_P02751_OID30787_v1_Inflammation_II.gz.P02751.FN1.esd	2	FN1	215398256	rs1250259	2	215435759	A	T	0.767396	0.0012	0.0221	0.9549	0.447594	0.00847239	0	0.002681	0.0493751	0.956697	0.424445	20
/mnt/i/MR.traits/ukb.ppp/besd/EuropeanDiscovery/trans/PECR_Q9BY49_OID30228_v1_Cardiometabolic_II.gz.Q9BY49.PECR.esd	2	PECR	216039642	rs10197542	2	216039171	C	A	0.0964215	0.0298	0.0325	0.3593	-0.454245	0.0125625	2.70545e-286	-0.0656034	0.0715703	0.359337	0.243867	20
/mnt/i/MR.traits/ukb.ppp/besd/EuropeanDiscovery/trans/IGFBP2_P18065_OID20325_v1_Cardiometabolic.gz.P18065.IGFBP2.esd	2	IGFBP2	216648632	rs4674100	2	216615701	A	G	0.272366	0.0165	0.0227	0.4676	-0.0700512	0.00858952	3.47937e-16	-0.235542	0.325333	0.469064	0.682756	9
/mnt/i/MR.traits/ukb.ppp/besd/EuropeanDiscovery/trans/DNPEP_Q9ULA0_OID31118_v1_Neurology_II.gz.Q9ULA0.DNPEP.esd	2	DNPEP	219386032	rs115897075	2	219385510	C	G	0.0188867	-0.0029	0.0833	0.9723	0.329899	0.0279798	4.36412e-32	-0.00879057	0.252503	0.972228	0.573456	7
/mnt/i/MR.traits/ukb.ppp/besd/EuropeanDiscovery/trans/EPHA4_P54764_OID30622_v1_Inflammation_II.gz.P54764.EPHA4.esd	2	EPHA4	221496114	rs10932916	2	221525251	A	G	0.526839	-0.0095	0.0194	0.6248	0.139457	0.00715645	1.41838e-84	-0.0681214	0.139155	0.624462	0.448255	20
/mnt/i/MR.traits/ukb.ppp/besd/EuropeanDiscovery/trans/SCG2_P13521_OID21400_v1_Oncology.gz.P13521.SCG2.esd	2	SCG2	223599650	rs12615251	2	223416406	A	C	0.265408	0.0052	0.0222	0.815	-0.0504841	0.00857097	3.85904e-09	-0.103003	0.44009	0.814947	0.226288	8
/mnt/i/MR.traits/ukb.ppp/besd/EuropeanDiscovery/trans/SERPINE2_P07093_OID30359_v1_Cardiometabolic_II.gz.P07093.SERPINE2.esd	2	SERPINE2	224007182	rs68066031	2	224015781	C	T	0.225646	-0.0116	0.0234	0.6185	-0.631676	0.00901928	0	0.0183638	0.0370452	0.620096	0.437243	20
/mnt/i/MR.traits/ukb.ppp/besd/EuropeanDiscovery/trans/CCL20_P78556_OID20671_v1_Inflammation.gz.P78556.CCL20.esd	2	CCL20	227811652	rs1395338	2	227783607	A	G	0.60835	0.0181	0.02	0.3668	0.0934663	0.00762912	1.65426e-34	0.193653	0.214564	0.36677	0.485078	20
/mnt/i/MR.traits/ukb.ppp/besd/EuropeanDiscovery/trans/DNER_Q8NFT8_OID20712_v1_Inflammation.gz.Q8NFT8.DNER.esd	2	DNER	229536092	rs34412673	2	229727643	T	A	0.348907	0.0243	0.0206	0.2375	-0.280264	0.00791054	6.06924e-275	-0.086704	0.0735429	0.238415	0.790463	20
/mnt/i/MR.traits/ukb.ppp/besd/EuropeanDiscovery/trans/B3GNT7_Q8NFL0_OID30281_v1_Cardiometabolic_II.gz.Q8NFL0.B3GNT7.esd	2	B3GNT7	231398437	rs2290130	2	231398416	A	G	0.2833	-0.0065	0.0227	0.774399	-0.746562	0.00870357	0	0.00870658	0.0304062	0.774616	0.893575	20
/mnt/i/MR.traits/ukb.ppp/besd/EuropeanDiscovery/trans/NPPC_P23582_OID20568_v1_Inflammation.gz.P23582.NPPC.esd	2	NPPC	231924102	rs3107179	2	231923615	T	C	0.575547	-0.0211	0.0199	0.2876	0.0428053	0.00683195	3.71732e-10	-0.49293	0.471506	0.295821	0.437305	10
/mnt/i/MR.traits/ukb.ppp/besd/EuropeanDiscovery/trans/ALPP_P05187_OID21383_v1_Oncology.gz.P05187.ALPP.esd	2	ALPP	232380806	rs12478529	2	232421944	T	C	0.223658	0.0076	0.0228	0.737199	0.505569	0.00873697	0	0.0150326	0.0450985	0.738887	0.0753623	20
/mnt/i/MR.traits/ukb.ppp/besd/EuropeanDiscovery/trans/EFHD1_Q9BUP0_OID31044_v1_Neurology_II.gz.Q9BUP0.EFHD1.esd	2	EFHD1	232644416	rs146096867	2	232655869	T	C	0.0864811	-0.0293	0.0376	0.4348	0.324893	0.0130347	3.97193e-137	-0.0901835	0.115787	0.436053	0.946149	19
/mnt/i/MR.traits/ukb.ppp/besd/EuropeanDiscovery/trans/INPP5D_Q92835_OID30259_v1_Cardiometabolic_II.gz.Q92835.INPP5D.esd	2	INPP5D	233133935	rs9247	2	233204655	T	C	0.196819	0.0105	0.0253	0.6785	-0.210977	0.00929512	4.73147e-114	-0.0497685	0.119938	0.678178	0.321164	20
/mnt/i/MR.traits/ukb.ppp/besd/EuropeanDiscovery/trans/COL6A3_P12111_OID20292_v1_Cardiometabolic.gz.P12111.COL6A3.esd	2	COL6A3	237369166	rs1050785	2	237324109	A	C	0.602386	0.0011	0.023	0.9614	0.091672	0.00761966	2.44229e-33	0.0119993	0.250896	0.961855	0.30552	19
/mnt/i/MR.traits/ukb.ppp/besd/EuropeanDiscovery/trans/LRRFIP1_Q32MZ4_OID31344_v1_Oncology_II.gz.Q32MZ4.LRRFIP1.esd	2	LRRFIP1	237720634	rs62183645	2	237657250	A	T	0.159046	-0.0428	0.0239	0.0739605	0.0708423	0.00894947	2.4564e-15	-0.604159	0.345895	0.0806971	0.541043	20
/mnt/i/MR.traits/ukb.ppp/besd/EuropeanDiscovery/trans/SCLY_Q96I15_OID21425_v1_Oncology.gz.Q96I15.SCLY.esd	2	SCLY	238080168	rs62196005	2	238098489	T	A	0.255467	-0.0269	0.0224	0.2292	0.194452	0.00809103	1.25605e-127	-0.138337	0.115339	0.230374	0.060869	20
/mnt/i/MR.traits/ukb.ppp/besd/EuropeanDiscovery/trans/GPC1_P35052_OID21438_v1_Oncology.gz.P35052.GPC1.esd	2	GPC1	240451870	rs77078946	2	240464000	G	T	0.110338	0.0264	0.03	0.3787	0.505543	0.0114155	0	0.0522211	0.0593538	0.378953	0.492248	20
/mnt/i/MR.traits/ukb.ppp/besd/EuropeanDiscovery/trans/AGXT_P21549_OID20139_v1_Cardiometabolic.gz.P21549.AGXT.esd	2	AGXT	240874663	rs55649245	2	240854128	A	G	0.309145	0.0172	0.021	0.4141	-0.287678	0.00802437	1.8038e-281	-0.0597891	0.0730173	0.412881	0.261409	20
/mnt/i/MR.traits/ukb.ppp/besd/EuropeanDiscovery/trans/SNED1_Q8TER0_OID30205_v1_Cardiometabolic_II.gz.Q8TER0.SNED1.esd	2	SNED1	241047093	rs2074822	2	241034872	A	G	0.501988	0.0358	0.0197	0.0688795	-0.124634	0.0076397	7.84874e-60	-0.287241	0.15904	0.0709046	0.543139	20
/mnt/i/MR.traits/ukb.ppp/besd/EuropeanDiscovery/trans/DTYMK_P23919_OID30308_v1_Cardiometabolic_II.gz.P23919.DTYMK.esd	2	DTYMK	241681346	rs28630677	2	241686546	T	C	0.0626243	0.0482	0.0449	0.2828	-0.138417	0.018518	7.73571e-14	-0.348223	0.32771	0.287966	0.84345	20
/mnt/i/MR.traits/ukb.ppp/besd/EuropeanDiscovery/trans/PDCD1_Q15116_OID21396_v1_Oncology.gz.Q15116.PDCD1.esd	2	PDCD1	241854389	rs75960776	2	241862555	C	T	0.183897	0.0373	0.0269	0.1651	-0.304955	0.0101508	2.73922e-198	-0.122313	0.0883036	0.166009	0.490837	20
/mnt/i/MR.traits/ukb.ppp/besd/EuropeanDiscovery/trans/CHL1_O00533_OID20366_v1_Cardiometabolic.gz.O00533.CHL1.esd	3	CHL1	303090	rs931679	3	217842	A	T	0.084493	-0.0053	0.0355	0.8815	0.536467	0.0133718	0	-0.00987945	0.0661741	0.881321	0.33896	20
/mnt/i/MR.traits/ukb.ppp/besd/EuropeanDiscovery/trans/CNTN4_Q8IWV2_OID21117_v1_Neurology.gz.Q8IWV2.CNTN4.esd	3	CNTN4	2578386	rs163352	3	3056357	C	G	0.782306	0.0326	0.0246	0.1849	-0.31554	0.00950592	1.31189e-241	-0.103315	0.0780237	0.185454	0.541786	20
/mnt/i/MR.traits/ukb.ppp/besd/EuropeanDiscovery/trans/IL5RA_Q01344_OID20601_v1_Inflammation.gz.Q01344.IL5RA.esd	3	IL5RA	3096468	rs77400868	3	3109280	G	A	0.128231	-0.0109	0.0292	0.7083	0.516923	0.0109879	0	-0.0210863	0.0564899	0.708943	0.0957731	20
/mnt/i/MR.traits/ukb.ppp/besd/EuropeanDiscovery/trans/LRRN1_Q6UXK5_OID20438_v1_Inflammation.gz.Q6UXK5.LRRN1.esd	3	LRRN1	3824632	rs9839475	3	3766094	A	G	0.369781	0.0012	0.0202	0.952	0.81117	0.00800364	0	0.00147934	0.0249023	0.952629	0.340219	20
/mnt/i/MR.traits/ukb.ppp/besd/EuropeanDiscovery/trans/SUMF1_Q8NBK3_OID30486_v1_Inflammation_II.gz.Q8NBK3.SUMF1.esd	3	SUMF1	4084044	rs10494172	3	4368935	C	G	0.511928	-0.0029	0.0195	0.8829	-0.110041	0.00773457	6.21583e-46	0.0263538	0.177216	0.881783	0.648559	20
/mnt/i/MR.traits/ukb.ppp/besd/EuropeanDiscovery/trans/SETMAR_Q53H47_OID20948_v1_Neurology.gz.Q53H47.SETMAR.esd	3	SETMAR	4310298	rs35083095	3	4362134	C	T	0.512922	-0.0055	0.0194	0.777401	-0.216344	0.00726973	1.30419e-194	0.0254225	0.0896761	0.776799	0.731513	20
/mnt/i/MR.traits/ukb.ppp/besd/EuropeanDiscovery/trans/ITPR1_Q14643_OID30216_v1_Cardiometabolic_II.gz.Q14643.ITPR1.esd	3	ITPR1	4670426	rs76604555	3	4814601	A	G	0.114314	0.0189	0.0332	0.569799	-0.137779	0.0117435	8.69961e-32	-0.137176	0.241249	0.569622	0.562975	20
/mnt/i/MR.traits/ukb.ppp/besd/EuropeanDiscovery/trans/CRELD1_Q96HD1_OID30619_v1_Inflammation_II.gz.Q96HD1.CRELD1.esd	3	CRELD1	9939603	rs9878047	3	9943773	C	T	0.212724	0.0221	0.0226	0.3281	0.832059	0.00867344	0	0.0265606	0.0271629	0.328161	0.86877	20
/mnt/i/MR.traits/ukb.ppp/besd/EuropeanDiscovery/trans/PRRT3_Q5FWE3_OID30276_v1_Cardiometabolic_II.gz.Q5FWE3.PRRT3.esd	3	PRRT3	9948975	rs55847233	3	9949417	G	C	0.214712	0.023	0.0226	0.3075	-0.212683	0.00867724	1.14284e-132	-0.108142	0.106353	0.309238	0.905678	20
/mnt/i/MR.traits/ukb.ppp/besd/EuropeanDiscovery/trans/GHRL_Q9UBU3_OID20175_v1_Cardiometabolic.gz.Q9UBU3.GHRL.esd	3	GHRL	10289306	rs4684677	3	10286769	A	T	0.0745527	0.0008	0.0394	0.9832	-0.309581	0.0150548	5.80627e-94	-0.00258414	0.127269	0.9838	0.315336	20
/mnt/i/MR.traits/ukb.ppp/besd/EuropeanDiscovery/trans/TIMP4_Q99727_OID21147_v1_Neurology.gz.Q99727.TIMP4.esd	3	TIMP4	12155990	rs184262	3	12093240	G	A	0.849901	0.0172	0.0263	0.5145	0.447192	0.00950942	0	0.0384622	0.0588171	0.513157	0.303631	20
/mnt/i/MR.traits/ukb.ppp/besd/EuropeanDiscovery/trans/FBLN2_P98095_OID30378_v1_Cardiometabolic_II.gz.P98095.FBLN2.esd	3	FBLN2	13593774	rs6766467	3	13575644	T	C	0.0109344	0.1649	0.185	0.3728	-1.51785	0.0466634	4.33792e-232	-0.108641	0.121929	0.37292	0.753927	20
/mnt/i/MR.traits/ukb.ppp/besd/EuropeanDiscovery/trans/BTD_P43251_OID30754_v1_Inflammation_II.gz.P43251.BTD.esd	3	BTD	15661826	rs13078881	3	15645186	C	G	0.0427435	-0.0596	0.0475	0.2095	-1.61833	0.0183925	0	0.0368281	0.0293542	0.209621	0.281462	20
/mnt/i/MR.traits/ukb.ppp/besd/EuropeanDiscovery/trans/TOP2B_Q02880_OID30559_v1_Inflammation_II.gz.Q02880.TOP2B.esd	3	TOP2B	25631444	rs3806631	3	25665355	T	A	0.190855	0.0241	0.0247	0.3306	0.0978074	0.00947288	5.43248e-25	0.246403	0.253662	0.331359	0.136924	20
/mnt/i/MR.traits/ukb.ppp/besd/EuropeanDiscovery/trans/CMC1_Q7Z7K0_OID30360_v1_Cardiometabolic_II.gz.Q7Z7K0.CMC1.esd	3	CMC1	28283363	rs370517451	3	28241610	A	G	0.0139165	-0.004	0.0832	0.9619	-0.31394	0.033611	9.59845e-21	0.0127413	0.265022	0.961655	0.562256	4
/mnt/i/MR.traits/ukb.ppp/besd/EuropeanDiscovery/trans/TGFBR2_P37173_OID21493_v1_Oncology.gz.P37173.TGFBR2.esd	3	TGFBR2	30650372	rs79190537	3	30136672	A	C	0.345924	-0.0143	0.03	0.633501	0.0496984	0.00755499	4.76101e-11	-0.287736	0.605224	0.634487	0.118552	20
/mnt/i/MR.traits/ukb.ppp/besd/EuropeanDiscovery/trans/GLB1_P16278_OID20949_v1_Neurology.gz.P16278.GLB1.esd	3	GLB1	33046906	rs7637133	3	33097271	A	C	0.647117	0.0019	0.0199	0.9236	0.228402	0.00739119	1.12541e-209	0.00831867	0.0871275	0.923936	0.600886	20
/mnt/i/MR.traits/ukb.ppp/besd/EuropeanDiscovery/trans/SUSD5_O60279_OID30650_v1_Inflammation_II.gz.O60279.SUSD5.esd	3	SUSD5	33184426	rs6773595	3	33152646	C	T	0.808151	-0.0033	0.0251	0.8953	-0.48561	0.00891331	0	0.00679558	0.0516877	0.895401	0.21242	20
/mnt/i/MR.traits/ukb.ppp/besd/EuropeanDiscovery/trans/ACAA1_P09110_OID21269_v1_Oncology.gz.P09110.ACAA1.esd	3	ACAA1	38120186	rs156265	3	38129319	G	C	0.143141	0.0026	0.0269	0.9231	-0.125267	0.0108057	4.48849e-31	-0.0207557	0.214749	0.923004	0.46166	20
/mnt/i/MR.traits/ukb.ppp/besd/EuropeanDiscovery/trans/RPL14_P50914_OID30284_v1_Cardiometabolic_II.gz.P50914.RPL14.esd	3	RPL14	40462940	rs148850234	3	40445374	T	C	0.0506958	-0.074	0.045	0.0997999	-0.118252	0.0173071	8.34063e-12	0.625782	0.39141	0.109867	0.514235	10
/mnt/i/MR.traits/ukb.ppp/besd/EuropeanDiscovery/trans/GASK1A_Q9UFP1_OID30109_v1_Cardiometabolic_II.gz.Q9UFP1.GASK1A.esd	3	GASK1A	43023492	rs493412	3	43084913	T	C	0.628231	-0.0081	0.02	0.686099	0.729599	0.00801419	0	-0.011102	0.0274126	0.685481	0.934046	20
/mnt/i/MR.traits/ukb.ppp/besd/EuropeanDiscovery/trans/CLEC3B_P05452_OID30756_v1_Inflammation_II.gz.P05452.CLEC3B.esd	3	CLEC3B	45018810	rs13065490	3	45015616	T	A	0.269384	0.0129	0.0219	0.5576	0.237963	0.00838984	5.7481e-177	0.0542101	0.092051	0.555919	0.727794	20
/mnt/i/MR.traits/ukb.ppp/besd/EuropeanDiscovery/trans/CDCP1_Q9H5V8_OID20940_v1_Neurology.gz.Q9H5V8.CDCP1.esd	3	CDCP1	45114350	rs2276862	3	45146293	G	C	0.187873	0.0145	0.0257	0.5732	-0.302893	0.00869495	7.0566e-266	-0.0478717	0.0848596	0.572667	0.105963	20
/mnt/i/MR.traits/ukb.ppp/besd/EuropeanDiscovery/trans/LZTFL1_Q9NQ48_OID30637_v1_Inflammation_II.gz.Q9NQ48.LZTFL1.esd	3	LZTFL1	45869679	rs1129183	3	45828480	T	C	0.0735586	-0.0358	0.0349	0.3058	-0.266358	0.0141222	2.38782e-79	0.134406	0.13122	0.305706	0.650523	20
/mnt/i/MR.traits/ukb.ppp/besd/EuropeanDiscovery/trans/TDGF1_P13385_OID20816_v1_Neurology.gz.P13385.TDGF1.esd	3	TDGF1	46578496	rs6769392	3	46576229	A	G	0.270378	0.0162	0.0225	0.4716	1.31782	0.00905311	0	0.012293	0.0170739	0.47153	0.905979	20
/mnt/i/MR.traits/ukb.ppp/besd/EuropeanDiscovery/trans/PTH1R_Q03431_OID20571_v1_Inflammation.gz.Q03431.PTH1R.esd	3	PTH1R	46890760	rs150505333	3	47851365	T	C	0.0149105	0.0701	0.0705	0.32	0.383309	0.0278403	3.96276e-43	0.182881	0.184404	0.321323	0.552025	20
/mnt/i/MR.traits/ukb.ppp/besd/EuropeanDiscovery/trans/SPINK8_P0C7L1_OID30153_v1_Cardiometabolic_II.gz.P0C7L1.SPINK8.esd	3	SPINK8	48320252	rs78159520	3	48307533	C	T	0.284294	-0.0176	0.0409	0.666201	-0.460983	0.00839867	0	0.0381793	0.0887262	0.666974	0.519884	20
/mnt/i/MR.traits/ukb.ppp/besd/EuropeanDiscovery/trans/SHISA5_Q8N114_OID30387_v1_Cardiometabolic_II.gz.Q8N114.SHISA5.esd	3	SHISA5	48486312	rs11706087	3	48502103	C	T	0.0188867	0.0357	0.0613	0.5608	-0.391984	0.0232889	1.43683e-63	-0.0910751	0.156478	0.560544	0.732077	14
/mnt/i/MR.traits/ukb.ppp/besd/EuropeanDiscovery/trans/PRKAR2A_P13861_OID31119_v1_Neurology_II.gz.P13861.PRKAR2A.esd	3	PRKAR2A	48796236	rs7434187	3	48995534	T	C	0.7833	0.0059	0.0231	0.798	-0.0568956	0.00877963	9.14744e-11	-0.103699	0.406322	0.798558	0.502175	20
/mnt/i/MR.traits/ukb.ppp/besd/EuropeanDiscovery/trans/DAG1_Q14118_OID20774_v1_Inflammation.gz.Q14118.DAG1.esd	3	DAG1	49502160	rs11711536	3	49353807	T	C	0.335984	-0.0101	0.0309	0.7437	0.0595172	0.00816607	3.13761e-13	-0.169699	0.519699	0.744021	0.203546	20
/mnt/i/MR.traits/ukb.ppp/besd/EuropeanDiscovery/trans/MST1_P26927_OID30713_v1_Inflammation_II.gz.P26927.MST1.esd	3	MST1	49686724	rs11130213	3	49674864	T	C	0.324056	-0.0006	0.0212	0.9783	-1.05058	0.00844529	0	0.000571113	0.0201793	0.977421	0.448999	20
/mnt/i/MR.traits/ukb.ppp/besd/EuropeanDiscovery/trans/SEMA3F_Q13275_OID20186_v1_Cardiometabolic.gz.Q13275.SEMA3F.esd	3	SEMA3F	50172060	rs13100903	3	50137139	T	C	0.333002	-0.0158	0.0206	0.4417	-0.133827	0.00769502	9.58961e-68	0.118063	0.15408	0.44353	0.776344	20
/mnt/i/MR.traits/ukb.ppp/besd/EuropeanDiscovery/trans/NAA80_Q93015_OID30893_v1_Neurology_II.gz.Q93015.NAA80.esd	3	NAA80	50297909	rs2236947	3	50334001	A	C	0.463221	0.0081	0.0194	0.6781	0.08383	0.00760897	3.155e-28	0.0966241	0.231587	0.676513	0.857326	20
/mnt/i/MR.traits/ukb.ppp/besd/EuropeanDiscovery/trans/HYAL1_Q12794_OID20357_v1_Cardiometabolic.gz.Q12794.HYAL1.esd	3	HYAL1	50306136	rs116482870	3	50302191	T	C	0.0536779	-0.0293	0.0396	0.4599	-0.548913	0.0155165	3.98303e-274	0.0533782	0.0721584	0.45946	0.785467	20
/mnt/i/MR.traits/ukb.ppp/besd/EuropeanDiscovery/trans/MANF_P55145_OID20707_v1_Inflammation.gz.P55145.MANF.esd	3	MANF	51387344	rs11721253	3	51513203	G	A	0.88171	-0.0254	0.0278	0.3605	0.098207	0.0109979	4.27367e-19	-0.258637	0.284553	0.36339	0.389945	20
/mnt/i/MR.traits/ukb.ppp/besd/EuropeanDiscovery/trans/ABHD14B_Q96IU4_OID20921_v1_Neurology.gz.Q96IU4.ABHD14B.esd	3	ABHD14B	51975960	rs190682742	3	52052996	T	C	0.0129225	0.003	0.1209	0.9805	-1.23987	0.0362523	2.32557e-256	-0.00241961	0.0975103	0.980203	0.752575	20
/mnt/i/MR.traits/ukb.ppp/besd/EuropeanDiscovery/trans/ACY1_Q03154_OID20137_v1_Cardiometabolic.gz.Q03154.ACY1.esd	3	ACY1	51986268	rs150416778	3	51982820	T	C	0.0248509	-0.0009	0.0867	0.9918	-0.462066	0.0264537	2.55861e-68	0.00194777	0.187636	0.991718	0.859254	17
/mnt/i/MR.traits/ukb.ppp/besd/EuropeanDiscovery/trans/TWF2_Q6IBS0_OID30386_v1_Cardiometabolic_II.gz.Q6IBS0.TWF2.esd	3	TWF2	52237700	rs7622851	3	52299655	G	C	0.517893	-0.0176	0.0193	0.3625	0.0567099	0.0074941	3.81154e-14	-0.310351	0.342791	0.365271	0.138474	20
/mnt/i/MR.traits/ukb.ppp/besd/EuropeanDiscovery/trans/ITIH1_P19827_OID30722_v1_Inflammation_II.gz.P19827.ITIH1.esd	3	ITIH1	52784832	rs678	3	52786965	T	A	0.393638	0.0207	0.0201	0.3028	-0.140238	0.00796243	1.97654e-69	-0.147606	0.143573	0.303905	0.499408	20
/mnt/i/MR.traits/ukb.ppp/besd/EuropeanDiscovery/trans/ITIH3_Q06033_OID20352_v1_Cardiometabolic.gz.Q06033.ITIH3.esd	3	ITIH3	52801888	rs9881468	3	52794612	T	C	0.392644	0.0158	0.0203	0.4348	0.310498	0.00749889	0	0.050886	0.0653904	0.436458	0.334538	20
/mnt/i/MR.traits/ukb.ppp/besd/EuropeanDiscovery/trans/ITIH4_Q14624_OID30762_v1_Inflammation_II.gz.Q14624.ITIH4.esd	3	ITIH4	52821825	rs2710331	3	52803839	C	T	0.393638	0.0123	0.0202	0.5443	0.247734	0.00764338	1.88551e-230	0.04965	0.0815535	0.542655	0.240124	20
/mnt/i/MR.traits/ukb.ppp/besd/EuropeanDiscovery/trans/IL17RB_Q9NRM6_OID20585_v1_Inflammation.gz.Q9NRM6.IL17RB.esd	3	IL17RB	53856181	rs6445607	3	53843122	T	G	0.632207	-0.023	0.0201	0.2523	-0.807154	0.00784021	0	0.0284952	0.0249038	0.252537	0.555712	20
/mnt/i/MR.traits/ukb.ppp/besd/EuropeanDiscovery/trans/ERC2_O15083_OID30880_v1_Neurology_II.gz.O15083.ERC2.esd	3	ERC2	55988703	rs79784038	3	56099639	C	G	0.0168986	-0.0811	0.0628	0.1961	-0.169855	0.0246018	5.0501e-12	0.477466	0.376139	0.204303	0.679369	20
/mnt/i/MR.traits/ukb.ppp/besd/EuropeanDiscovery/trans/SLMAP_Q14BN4_OID31441_v1_Oncology_II.gz.Q14BN4.SLMAP.esd	3	SLMAP	57842726	rs1354034	3	56815721	C	T	0.599404	0.0416	0.0199	0.0363204	0.0708596	0.00758631	9.59177e-21	0.587076	0.287785	0.0413517	0.116017	20
/mnt/i/MR.traits/ukb.ppp/besd/EuropeanDiscovery/trans/FAM3D_Q96BQ1_OID31514_v1_Oncology_II.gz.Q96BQ1.FAM3D.esd	3	FAM3D	58650390	rs12493131	3	58664251	G	T	0.879722	-0.0582	0.0308	0.0591998	0.491741	0.0109208	0	-0.118355	0.0626897	0.0590328	0.069185	20
/mnt/i/MR.traits/ukb.ppp/besd/EuropeanDiscovery/trans/FHIT_P49789_OID20872_v1_Neurology.gz.P49789.FHIT.esd	3	FHIT	60499368	rs13070475	3	59983610	A	G	0.67992	-0.001	0.0204	0.9628	0.0893594	0.00798746	4.69674e-29	-0.0111908	0.228294	0.960904	0.427938	20
/mnt/i/MR.traits/ukb.ppp/besd/EuropeanDiscovery/trans/LRIG1_Q96JA1_OID21429_v1_Oncology.gz.Q96JA1.LRIG1.esd	3	LRIG1	66440030	rs2306272	3	66384219	C	T	0.292247	0.0061	0.0215	0.776101	-0.858309	0.00820763	0	-0.007107	0.0250493	0.776625	0.955077	20
/mnt/i/MR.traits/ukb.ppp/besd/EuropeanDiscovery/trans/CNTN3_Q9P232_OID21092_v1_Neurology.gz.Q9P232.CNTN3.esd	3	CNTN3	74438614	rs4677414	3	74557869	G	A	0.918489	-0.0526	0.0373	0.1581	-0.511985	0.0136916	4.87372e-306	0.102737	0.0729055	0.15878	0.599562	20
/mnt/i/MR.traits/ukb.ppp/besd/EuropeanDiscovery/trans/ROBO2_Q9HCK4_OID21007_v1_Neurology.gz.Q9HCK4.ROBO2.esd	3	ROBO2	76778330	rs775722	3	77594465	C	T	0.463221	0.0441	0.0197	0.0251901	-0.103074	0.00713394	2.56568e-47	-0.427848	0.193405	0.0269539	0.384725	20
/mnt/i/MR.traits/ukb.ppp/besd/EuropeanDiscovery/trans/ROBO1_Q9Y6N7_OID20734_v1_Inflammation.gz.Q9Y6N7.ROBO1.esd	3	ROBO1	79182618	rs3773244	3	78735620	A	G	0.198807	0.0026	0.0243	0.916	0.236241	0.00927302	3.62257e-143	0.0110057	0.102862	0.914793	0.489816	20
/mnt/i/MR.traits/ukb.ppp/besd/EuropeanDiscovery/trans/PROS1_P07225_OID30737_v1_Inflammation_II.gz.P07225.PROS1.esd	3	PROS1	93926527	rs9826711	3	93917625	C	G	0.0198807	-0.0435	0.0674	0.5185	-0.246144	0.0226291	1.47843e-27	0.176726	0.274305	0.519402	0.686061	17
/mnt/i/MR.traits/ukb.ppp/besd/EuropeanDiscovery/trans/CPOX_P36551_OID30495_v1_Inflammation_II.gz.P36551.CPOX.esd	3	CPOX	98586547	rs1729988	3	98599549	T	C	0.152087	-0.0547	0.0278	0.0489801	-0.156986	0.0112786	4.85963e-44	0.348439	0.178847	0.0513844	0.671442	20
/mnt/i/MR.traits/ukb.ppp/besd/EuropeanDiscovery/trans/DCBLD2_Q96PD2_OID21474_v1_Oncology.gz.Q96PD2.DCBLD2.esd	3	DCBLD2	98848818	rs12487717	3	98886163	A	G	0.0139165	-0.0028	0.0988	0.9774	-1.09115	0.0321138	4.77252e-253	0.0025661	0.0905467	0.977391	0.820639	20
/mnt/i/MR.traits/ukb.ppp/besd/EuropeanDiscovery/trans/TBC1D23_Q9NUY8_OID21286_v1_Oncology.gz.Q9NUY8.TBC1D23.esd	3	TBC1D23	100293122	rs1036770	3	100299871	T	C	0.559642	0.0018	0.0197	0.9257	-0.153761	0.00763108	2.72838e-90	-0.0117065	0.128122	0.927199	0.649416	20
/mnt/i/MR.traits/ukb.ppp/besd/EuropeanDiscovery/trans/NIT2_Q9NQR4_OID30336_v1_Cardiometabolic_II.gz.Q9NQR4.NIT2.esd	3	NIT2	100348187	rs4928124	3	100417800	G	A	0.333996	0.0091	0.0206	0.658901	-0.0801954	0.00811184	4.7775e-23	-0.113473	0.257129	0.658991	0.667957	20
/mnt/i/MR.traits/ukb.ppp/besd/EuropeanDiscovery/trans/ALCAM_Q13740_OID20273_v1_Cardiometabolic.gz.Q13740.ALCAM.esd	3	ALCAM	105471904	rs34926152	3	105545332	T	G	0.0536779	-0.0137	0.0444	0.7579	-0.30284	0.0159911	5.54368e-80	0.0452384	0.146632	0.757688	0.444347	20
/mnt/i/MR.traits/ukb.ppp/besd/EuropeanDiscovery/trans/CD200_P41217_OID20603_v1_Inflammation.gz.P41217.CD200.esd	3	CD200	112347580	rs2399420	3	112350918	A	C	0.898608	-0.0234	0.0372	0.5289	0.273824	0.0123598	9.46235e-109	-0.0854563	0.135908	0.529494	0.194908	20
/mnt/i/MR.traits/ukb.ppp/besd/EuropeanDiscovery/trans/CCDC80_Q76M96_OID20226_v1_Cardiometabolic.gz.Q76M96.CCDC80.esd	3	CCDC80	112623164	rs6772337	3	112643341	G	A	0.586481	-0.0235	0.0228	0.3013	-0.0698784	0.00711606	9.25126e-23	0.336298	0.328073	0.30533	0.425465	20
/mnt/i/MR.traits/ukb.ppp/besd/EuropeanDiscovery/trans/CD200R1_Q8TD46_OID20595_v1_Inflammation.gz.Q8TD46.CD200R1.esd	3	CD200R1	112948154	rs16860233	3	112923275	T	C	0.0328032	0.0094	0.0484	0.8467	1.82541	0.0196941	0	0.00514953	0.0265146	0.846008	0.545364	18
/mnt/i/MR.traits/ukb.ppp/besd/EuropeanDiscovery/trans/BOC_Q9BWV1_OID20116_v1_Cardiometabolic.gz.Q9BWV1.BOC.esd	3	BOC	113249231	rs3856718	3	113277371	A	G	0.200795	0.0284	0.0249	0.2542	0.207404	0.0100539	1.49831e-94	0.136931	0.120239	0.254777	0.497692	20
/mnt/i/MR.traits/ukb.ppp/besd/EuropeanDiscovery/trans/TIGIT_Q495A1_OID31320_v1_Oncology_II.gz.Q495A1.TIGIT.esd	3	TIGIT	114293600	rs6792290	3	114294347	G	C	0.329026	0.0231	0.0213	0.2771	0.0951619	0.00846904	2.70023e-29	0.242744	0.224869	0.280369	0.358202	20
/mnt/i/MR.traits/ukb.ppp/besd/EuropeanDiscovery/trans/CD80_P33681_OID30291_v1_Cardiometabolic_II.gz.P33681.CD80.esd	3	CD80	119541954	rs56078908	3	119567674	T	A	0.115308	0.0178	0.0301	0.5538	0.60458	0.0117337	0	0.0294419	0.0497899	0.554304	0.765711	20
/mnt/i/MR.traits/ukb.ppp/besd/EuropeanDiscovery/trans/FSTL1_Q12841_OID30254_v1_Cardiometabolic_II.gz.Q12841.FSTL1.esd	3	FSTL1	120421643	rs1147707	3	120450401	T	C	0.353877	-0.014	0.0202	0.4888	-0.149402	0.00789552	7.46305e-80	0.0937069	0.135296	0.488557	0.739758	20
/mnt/i/MR.traits/ukb.ppp/besd/EuropeanDiscovery/trans/HCLS1_P14317_OID20648_v1_Inflammation.gz.P14317.HCLS1.esd	3	HCLS1	121646163	rs3732410	3	121696873	C	T	0.250497	0.0126	0.0225	0.5757	0.0946348	0.00885171	1.11995e-26	0.133143	0.238082	0.576002	0.153226	20
/mnt/i/MR.traits/ukb.ppp/besd/EuropeanDiscovery/trans/CD86_P42081_OID31500_v1_Oncology_II.gz.P42081.CD86.esd	3	CD86	122088250	rs111753425	3	122047656	A	G	0.0815109	0.0199	0.0495	0.687999	0.184007	0.0126485	6.04089e-48	0.108148	0.269114	0.687782	0.990569	20
/mnt/i/MR.traits/ukb.ppp/besd/EuropeanDiscovery/trans/PDIA5_Q14554_OID31209_v1_Oncology_II.gz.Q14554.PDIA5.esd	3	PDIA5	123146126	rs3804749	3	123114156	T	C	0.585487	0.0329	0.02	0.099259	-0.24929	0.00790901	4.65944e-218	-0.131975	0.080337	0.100432	0.1807	20
/mnt/i/MR.traits/ukb.ppp/besd/EuropeanDiscovery/trans/ITGB5_P18084_OID21522_v1_Oncology.gz.P18084.ITGB5.esd	3	ITGB5	124831683	rs185447638	3	124807869	A	G	0.0198807	-0.021	0.0741	0.776499	0.29693	0.0269316	2.88405e-28	-0.0707237	0.249636	0.776941	0.0388269	20
/mnt/i/MR.traits/ukb.ppp/besd/EuropeanDiscovery/trans/MUC13_Q9H3R2_OID20866_v1_Neurology.gz.Q9H3R2.MUC13.esd	3	MUC13	124929630	rs1127233	3	124908177	G	T	0.252485	-0.0187	0.0223	0.4021	0.244474	0.00859975	9.10786e-178	-0.0764908	0.0912559	0.401918	0.541378	20
/mnt/i/MR.traits/ukb.ppp/besd/EuropeanDiscovery/trans/HEG1_Q9ULI3_OID30579_v1_Inflammation_II.gz.Q9ULI3.HEG1.esd	3	HEG1	125010854	rs6438868	3	125009628	G	C	0.62326	0.0217	0.0201	0.2802	0.108951	0.00725697	6.00895e-51	0.199172	0.184963	0.28156	0.538896	20
/mnt/i/MR.traits/ukb.ppp/besd/EuropeanDiscovery/trans/CHCHD6_Q9BRQ6_OID31426_v1_Oncology_II.gz.Q9BRQ6.CHCHD6.esd	3	CHCHD6	126832330	rs9863101	3	126689461	C	T	0.16501	0.0185	0.026	0.4775	-0.305642	0.00990836	6.16813e-209	-0.0605283	0.0850895	0.476868	0.0981502	20
/mnt/i/MR.traits/ukb.ppp/besd/EuropeanDiscovery/trans/PODXL2_Q9NZ53_OID21487_v1_Oncology.gz.Q9NZ53.PODXL2.esd	3	PODXL2	127650994	rs114895876	3	127634127	G	A	0.0188867	0.0385	0.0835	0.644701	-1.14965	0.0339095	5.9201e-252	-0.0334885	0.0726375	0.644773	0.615349	13
/mnt/i/MR.traits/ukb.ppp/besd/EuropeanDiscovery/trans/MGLL_Q99685_OID20711_v1_Inflammation.gz.Q99685.MGLL.esd	3	MGLL	127870626	rs7578	3	127689396	A	G	0.544732	0.0118	0.0194	0.5427	0.0601836	0.00752535	1.27028e-15	0.196067	0.323278	0.544185	0.563756	20
[truncated: 1,553 more rows]

## Sheet: Table S3
Probe	ProbeChr	Gene	Probe_bp	topSNP	topSNP_chr	topSNP_bp	A1	A2	Freq	b_GWAS	se_GWAS	p_GWAS	b_eQTL	se_eQTL	p_eQTL	b_SMR	se_SMR	p_SMR	p_HEIDI	nsnp_HEIDI	OR	UCI	LCI
[truncated: 12 more rows]

[truncated: 1 more sheets: Table S4]
